# Supplementary material for: Association and mediation between circulating inflammatory proteins and skin fibrosis
Source: Front Endocrinol (Lausanne). 2025 Mar 18;16:1416993. doi: 10.3389/fendo.2025.1416993 (PMC11958232; doi:10.3389/fendo.2025.1416993)
Supplement: Supplementary Table 2 — SNPs associated with skin fibrosis (5 × 10−8). [file Table2.xlsx]

## Sheet: GCST90044521
SNP	other_allele	effect_allele	beta	se	ID	chromosome	base_pair_location	N	eaf	T	SE_T	P_noSPA	p	CONVERGE	R2	F
rs72698998	G	A	0.800561	0.144609	3557195	4	173013331	448831	0.0154022	44.859	7.48562	2.06e-09	3.09e-08	1	6.83e-05	30.6476

## Sheet: GCST90044522
SNP	other_allele	effect_allele	beta	se	ID	chromosome	base_pair_location	N	eaf	T	SE_T	P_noSPA	p	CONVERGE	R2	F
