# Supplementary material for: Association and mediation between circulating inflammatory proteins and skin fibrosis
Source: Front Endocrinol (Lausanne). 2025 Mar 18;16:1416993. doi: 10.3389/fendo.2025.1416993 (PMC11958232; doi:10.3389/fendo.2025.1416993)
Supplement: Supplementary Table 3 — MR and reverse MR analyses between 91 CIPs and skin fibrosis. [file Table3.xlsx]

## Sheet: All CIP
id	reportedTrait
GCST90274758	Eukaryotic translation initiation factor 4E-binding protein 1 levels
GCST90274759	Adenosine Deaminase levels
GCST90274760	Artemin levels
GCST90274761	Axin-1 levels
GCST90274762	beta-nerve growth factor levels
GCST90274763	Caspase 8 levels
GCST90274764	Eotaxin levels
GCST90274765	C-C motif chemokine 19 levels
GCST90274766	C-C motif chemokine 20 levels
GCST90274767	C-C motif chemokine 23 levels
GCST90274768	C-C motif chemokine 25 levels
GCST90274769	C-C motif chemokine 28 levels
GCST90274770	C-C motif chemokine 4 levels
GCST90274771	Natural killer cell receptor 2B4 levels
GCST90274772	CD40L receptor levels
GCST90274773	T-cell surface glycoprotein CD5 levels
GCST90274774	T-cell surface glycoprotein CD6 isoform levels
GCST90274775	CUB domain-containing protein 1 levels
GCST90274776	Macrophage colony-stimulating factor 1 levels
GCST90274777	Cystatin D levels
GCST90274778	Fractalkine levels
GCST90274779	C-X-C motif chemokine 1 levels
GCST90274780	C-X-C motif chemokine 10 levels
GCST90274781	C-X-C motif chemokine 11 levels
GCST90274782	C-X-C motif chemokine 5 levels
GCST90274783	C-X-C motif chemokine 6 levels
GCST90274784	C-X-C motif chemokine 9 levels
GCST90274785	Delta and Notch-like epidermal growth factor-related receptor levels
GCST90274786	Protein S100-A12 levels
GCST90274787	Fibroblast growth factor 19 levels
GCST90274788	Fibroblast growth factor 21 levels
GCST90274789	Fibroblast growth factor 23 levels
GCST90274790	Fibroblast growth factor 5 levels
GCST90274791	Fms-related tyrosine kinase 3 ligand levels
GCST90274792	Glial cell line-derived neurotrophic factor levels
GCST90274793	Hepatocyte growth factor levels
GCST90274794	Interferon gamma levels
GCST90274795	Interleukin-10 levels
GCST90274796	Interleukin-10 receptor subunit alpha levels
GCST90274797	Interleukin-10 receptor subunit beta levels
GCST90274798	Interleukin-12 subunit beta levels
GCST90274799	Interleukin-13 levels
GCST90274800	Interleukin-15 receptor subunit alpha levels
GCST90274801	Interleukin-17A levels
GCST90274802	Interleukin-17C levels
GCST90274803	Interleukin-18 levels
GCST90274804	interleukin-18 receptor 1 levels
GCST90274805	Interleukin-1-alpha levels
GCST90274806	Interleukin-2 levels
GCST90274807	Interleukin-20 levels
GCST90274808	Interleukin-20 receptor subunit alpha levels
GCST90274809	Interleukin-22 receptor subunit alpha-1 levels
GCST90274810	Interleukin-24 levels
GCST90274811	Interleukin-2 receptor subunit beta levels
GCST90274812	Interleukin-33 levels
GCST90274813	Interleukin-4 levels
GCST90274814	Interleukin-5 levels
GCST90274815	Interleukin-6 levels
GCST90274816	Interleukin-7 levels
GCST90274817	Interleukin-8 levels
GCST90274818	Latency-associated peptide transforming growth factor beta 1 levels
GCST90274819	Leukemia inhibitory factor levels
GCST90274820	Leukemia inhibitory factor receptor levels
GCST90274821	Monocyte chemoattractant protein-1 levels
GCST90274822	Monocyte chemoattractant protein 2 levels
GCST90274823	Monocyte chemoattractant protein-3 levels
GCST90274824	Monocyte chemoattractant protein-4 levels
GCST90274825	Macrophage inflammatory protein 1a levels
GCST90274826	Matrix metalloproteinase-1 levels
GCST90274827	Matrix metalloproteinase-10 levels
GCST90274828	Neurturin levels
GCST90274829	Neurotrophin-3 levels
GCST90274830	Osteoprotegerin levels
GCST90274831	Oncostatin-M levels
GCST90274832	Programmed cell death 1 ligand 1 levels
GCST90274833	Stem cell factor levels
GCST90274834	SIR2-like protein 2 levels
GCST90274835	Signaling lymphocytic activation molecule levels
GCST90274836	Sulfotransferase 1A1 levels
GCST90274837	STAM binding protein levels
GCST90274838	Transforming growth factor-alpha levels
GCST90274839	Tumor necrosis factor levels
GCST90274840	TNF-beta levels
GCST90274841	Tumor necrosis factor receptor superfamily member 9 levels
GCST90274842	Tumor necrosis factor ligand superfamily member 14 levels
GCST90274843	TNF-related apoptosis-inducing ligand levels
GCST90274844	TNF-related activation-induced cytokine levels
GCST90274845	Thymic stromal lymphopoietin levels
GCST90274846	Tumor necrosis factor ligand superfamily member 12 levels
GCST90274847	Urokinase-type plasminogen activator levels
GCST90274848	Vascular endothelial growth factor A levels

## Sheet: CIP MR
id.exposure	id.outcome	outcome	exposure	method	nsnp	b	se	pval	lo_ci	up_ci	or	or_lci95	or_uci95
GCST90274758	T0z7yA	Keloid	Eukaryotic translation initiation factor 4E-binding protein 1 levels	Inverse variance weighted	2	0.154272	0.671554	0.818306	-1.16197	1.47052	1.16681	0.312868	4.35149
GCST90274759	T0z7yA	Keloid	Adenosine Deaminase levels	Inverse variance weighted	2	0.125541	0.210098	0.550149	-0.28625	0.537332	1.13376	0.751075	1.71144
GCST90274761	T0z7yA	Keloid	Axin-1 levels	MR Egger	3	-0.66334	2.23805	0.816562	-5.04991	3.72323	0.515128	0.0064099	41.398
GCST90274761	T0z7yA	Keloid	Axin-1 levels	Weighted median	3	-0.116097	1.01117	0.908592	-2.098	1.8658	0.890389	0.122702	6.46112
GCST90274761	T0z7yA	Keloid	Axin-1 levels	Inverse variance weighted	3	-0.650893	0.836532	0.436519	-2.2905	0.988709	0.52158	0.101216	2.68776
GCST90274761	T0z7yA	Keloid	Axin-1 levels	Simple mode	3	-0.00279102	1.23377	0.9984	-2.42097	2.41539	0.997213	0.088835	11.1942
GCST90274761	T0z7yA	Keloid	Axin-1 levels	Weighted mode	3	0.0203181	1.22207	0.988244	-2.37494	2.41558	1.02053	0.0930197	11.1963
GCST90274762	T0z7yA	Keloid	beta-nerve growth factor levels	MR Egger	4	-2.63514	5.60773	0.684674	-13.6263	8.35602	0.0717092	1.20831e-06	4255.72
GCST90274762	T0z7yA	Keloid	beta-nerve growth factor levels	Weighted median	4	-0.388744	0.993461	0.695573	-2.33593	1.55844	0.677908	0.0967208	4.7514
GCST90274762	T0z7yA	Keloid	beta-nerve growth factor levels	Inverse variance weighted	4	0.0154629	0.801678	0.984611	-1.55583	1.58675	1.01558	0.211015	4.88784
GCST90274762	T0z7yA	Keloid	beta-nerve growth factor levels	Simple mode	4	-1.30216	1.45222	0.435972	-4.1485	1.54419	0.271945	0.015788	4.68418
GCST90274762	T0z7yA	Keloid	beta-nerve growth factor levels	Weighted mode	4	-0.963004	1.33997	0.524259	-3.58934	1.66334	0.381745	0.0276164	5.27689
GCST90274763	T0z7yA	Keloid	Caspase 8 levels	Inverse variance weighted	2	-0.167373	0.666989	0.801862	-1.47467	1.13993	0.845884	0.228854	3.12654
GCST90274764	T0z7yA	Keloid	Eotaxin levels	MR Egger	7	0.522817	0.758526	0.521337	-0.963894	2.00953	1.68677	0.381405	7.4598
GCST90274764	T0z7yA	Keloid	Eotaxin levels	Weighted median	7	0.35809	0.480366	0.455999	-0.583428	1.29961	1.43059	0.557982	3.66786
GCST90274764	T0z7yA	Keloid	Eotaxin levels	Inverse variance weighted	7	0.650987	0.386535	0.0921504	-0.106621	1.40859	1.91743	0.898866	4.0902
GCST90274764	T0z7yA	Keloid	Eotaxin levels	Simple mode	7	0.244591	0.729097	0.748689	-1.18444	1.67362	1.2771	0.305918	5.33144
GCST90274764	T0z7yA	Keloid	Eotaxin levels	Weighted mode	7	0.4264	0.588019	0.495658	-0.726117	1.57892	1.53173	0.483784	4.8497
GCST90274765	T0z7yA	Keloid	C-C motif chemokine 19 levels	MR Egger	5	1.16108	0.704074	0.19769	-0.218902	2.54107	3.19339	0.803401	12.6932
GCST90274765	T0z7yA	Keloid	C-C motif chemokine 19 levels	Weighted median	5	0.235768	0.503751	0.639767	-0.751584	1.22312	1.26588	0.471619	3.39778
GCST90274765	T0z7yA	Keloid	C-C motif chemokine 19 levels	Inverse variance weighted	5	0.306678	0.403608	0.447349	-0.484394	1.09775	1.3589	0.61607	2.99742
GCST90274765	T0z7yA	Keloid	C-C motif chemokine 19 levels	Simple mode	5	-0.157116	0.722598	0.838512	-1.57341	1.25918	0.854605	0.207337	3.52252
GCST90274765	T0z7yA	Keloid	C-C motif chemokine 19 levels	Weighted mode	5	0.0125166	0.592348	0.984154	-1.14849	1.17352	1.0126	0.317116	3.23335
GCST90274766	T0z7yA	Keloid	C-C motif chemokine 20 levels	MR Egger	5	-3.71085	1.57724	0.100055	-6.80223	-0.619464	0.0244568	0.0011113	0.538233
GCST90274766	T0z7yA	Keloid	C-C motif chemokine 20 levels	Weighted median	5	-0.768999	0.736095	0.296161	-2.21174	0.673747	0.463477	0.109509	1.96157
GCST90274766	T0z7yA	Keloid	C-C motif chemokine 20 levels	Inverse variance weighted	5	-0.692829	0.605544	0.252564	-1.87969	0.494036	0.500159	0.152637	1.63892
GCST90274766	T0z7yA	Keloid	C-C motif chemokine 20 levels	Simple mode	5	-0.491188	1.00449	0.650448	-2.45999	1.47762	0.611899	0.0854355	4.38249
GCST90274766	T0z7yA	Keloid	C-C motif chemokine 20 levels	Weighted mode	5	-0.438826	0.991925	0.681069	-2.383	1.50535	0.644793	0.0922734	4.50572
GCST90274767	T0z7yA	Keloid	C-C motif chemokine 23 levels	MR Egger	6	-0.019636	0.376962	0.960954	-0.758481	0.719209	0.980556	0.468378	2.05281
GCST90274767	T0z7yA	Keloid	C-C motif chemokine 23 levels	Weighted median	6	0.122525	0.274915	0.655826	-0.416309	0.661359	1.13035	0.659477	1.93742
GCST90274767	T0z7yA	Keloid	C-C motif chemokine 23 levels	Inverse variance weighted	6	0.144115	0.264934	0.586466	-0.375156	0.663386	1.15502	0.687182	1.94135
GCST90274767	T0z7yA	Keloid	C-C motif chemokine 23 levels	Simple mode	6	-0.102461	0.66749	0.884006	-1.41074	1.20582	0.902614	0.243962	3.3395
GCST90274767	T0z7yA	Keloid	C-C motif chemokine 23 levels	Weighted mode	6	0.121947	0.299913	0.701114	-0.465882	0.709776	1.12969	0.627582	2.03354
GCST90274768	T0z7yA	Keloid	C-C motif chemokine 25 levels	MR Egger	8	0.0787832	0.218832	0.731167	-0.350127	0.507693	1.08197	0.704599	1.66145
GCST90274768	T0z7yA	Keloid	C-C motif chemokine 25 levels	Weighted median	8	-0.118731	0.169692	0.484125	-0.451328	0.213866	0.888047	0.636782	1.23846
GCST90274768	T0z7yA	Keloid	C-C motif chemokine 25 levels	Inverse variance weighted	8	-0.157512	0.160121	0.325261	-0.47135	0.156326	0.854267	0.624159	1.16921
GCST90274768	T0z7yA	Keloid	C-C motif chemokine 25 levels	Simple mode	8	0.00468343	0.413908	0.991288	-0.806576	0.815943	1.00469	0.446384	2.26131
GCST90274768	T0z7yA	Keloid	C-C motif chemokine 25 levels	Weighted mode	8	-0.119812	0.168984	0.501242	-0.451021	0.211398	0.887087	0.636977	1.2354
GCST90274769	T0z7yA	Keloid	C-C motif chemokine 28 levels	MR Egger	6	1.39562	1.69648	0.456918	-1.92949	4.72073	4.03748	0.145223	112.25
GCST90274769	T0z7yA	Keloid	C-C motif chemokine 28 levels	Weighted median	6	0.219122	0.768964	0.775677	-1.28805	1.72629	1.24498	0.275809	5.61977
GCST90274769	T0z7yA	Keloid	C-C motif chemokine 28 levels	Inverse variance weighted	6	0.58506	0.617408	0.343329	-0.625059	1.79518	1.7951	0.53523	6.02056
GCST90274769	T0z7yA	Keloid	C-C motif chemokine 28 levels	Simple mode	6	-0.289101	1.23211	0.823795	-2.70403	2.12583	0.748937	0.0669353	8.37983
GCST90274769	T0z7yA	Keloid	C-C motif chemokine 28 levels	Weighted mode	6	-0.24633	1.23343	0.849574	-2.66385	2.17119	0.781664	0.0696794	8.76873
GCST90274770	T0z7yA	Keloid	C-C motif chemokine 4 levels	MR Egger	8	-0.121278	0.298145	0.698287	-0.705643	0.463087	0.885788	0.493791	1.58897
GCST90274770	T0z7yA	Keloid	C-C motif chemokine 4 levels	Weighted median	8	-0.00257768	0.232859	0.991168	-0.458982	0.453826	0.997426	0.631927	1.57432
GCST90274770	T0z7yA	Keloid	C-C motif chemokine 4 levels	Inverse variance weighted	8	0.0295421	0.206363	0.886167	-0.374929	0.434014	1.02998	0.687338	1.54344
GCST90274770	T0z7yA	Keloid	C-C motif chemokine 4 levels	Simple mode	8	0.224932	0.441742	0.626271	-0.640883	1.09075	1.25224	0.526827	2.9765
GCST90274770	T0z7yA	Keloid	C-C motif chemokine 4 levels	Weighted mode	8	-0.0113493	0.233889	0.962654	-0.469772	0.447073	0.988715	0.625145	1.56373
GCST90274771	T0z7yA	Keloid	Natural killer cell receptor 2B4 levels	MR Egger	8	0.302047	0.761159	0.705226	-1.18982	1.79392	1.35262	0.304275	6.01297
GCST90274771	T0z7yA	Keloid	Natural killer cell receptor 2B4 levels	Weighted median	8	0.189226	0.422609	0.654329	-0.639088	1.01754	1.20831	0.527774	2.76638
GCST90274771	T0z7yA	Keloid	Natural killer cell receptor 2B4 levels	Inverse variance weighted	8	-0.0767464	0.346943	0.824931	-0.756755	0.603262	0.926125	0.469187	1.82807
GCST90274771	T0z7yA	Keloid	Natural killer cell receptor 2B4 levels	Simple mode	8	0.120166	0.738894	0.875406	-1.32807	1.5684	1.12768	0.264989	4.79895
GCST90274771	T0z7yA	Keloid	Natural killer cell receptor 2B4 levels	Weighted mode	8	0.231819	0.492612	0.652243	-0.7337	1.19734	1.26089	0.480129	3.31129
GCST90274772	T0z7yA	Keloid	CD40L receptor levels	MR Egger	7	-0.00877541	0.343351	0.980598	-0.681743	0.664192	0.991263	0.505735	1.94292
GCST90274772	T0z7yA	Keloid	CD40L receptor levels	Weighted median	7	0.151351	0.244194	0.535391	-0.327269	0.629971	1.1634	0.720889	1.87756
GCST90274772	T0z7yA	Keloid	CD40L receptor levels	Inverse variance weighted	7	0.164054	0.233477	0.48227	-0.293561	0.62167	1.17828	0.745603	1.86204
GCST90274772	T0z7yA	Keloid	CD40L receptor levels	Simple mode	7	0.00740922	0.576163	0.990157	-1.12187	1.13669	1.00744	0.32567	3.11643
GCST90274772	T0z7yA	Keloid	CD40L receptor levels	Weighted mode	7	0.133268	0.235191	0.59151	-0.327706	0.594241	1.14256	0.720575	1.81166
GCST90274773	T0z7yA	Keloid	T-cell surface glycoprotein CD5 levels	MR Egger	10	-0.986023	1.21003	0.438728	-3.35769	1.38564	0.373057	0.0348157	3.99738
GCST90274773	T0z7yA	Keloid	T-cell surface glycoprotein CD5 levels	Weighted median	10	-0.993962	0.452166	0.027933	-1.88021	-0.107718	0.370107	0.152559	0.897881
GCST90274773	T0z7yA	Keloid	T-cell surface glycoprotein CD5 levels	Inverse variance weighted	10	-0.875369	0.36035	0.0151315	-1.58166	-0.169083	0.416708	0.205634	0.844439
GCST90274773	T0z7yA	Keloid	T-cell surface glycoprotein CD5 levels	Simple mode	10	-1.06842	0.587611	0.102387	-2.22014	0.0832952	0.34355	0.108594	1.08686
GCST90274773	T0z7yA	Keloid	T-cell surface glycoprotein CD5 levels	Weighted mode	10	-1.00826	0.560275	0.105461	-2.1064	0.0898816	0.364854	0.121676	1.09404
GCST90274774	T0z7yA	Keloid	T-cell surface glycoprotein CD6 isoform levels	MR Egger	6	-0.337085	0.264388	0.271345	-0.855285	0.181116	0.713849	0.425162	1.19855
GCST90274774	T0z7yA	Keloid	T-cell surface glycoprotein CD6 isoform levels	Weighted median	6	-0.28464	0.191401	0.136978	-0.659787	0.0905065	0.752285	0.516962	1.09473
GCST90274774	T0z7yA	Keloid	T-cell surface glycoprotein CD6 isoform levels	Inverse variance weighted	6	-0.400051	0.178715	0.0251892	-0.750333	-0.04977	0.670286	0.47221	0.951448
GCST90274774	T0z7yA	Keloid	T-cell surface glycoprotein CD6 isoform levels	Simple mode	6	-0.779878	0.487826	0.170785	-1.73602	0.17626	0.458462	0.176221	1.19275
GCST90274774	T0z7yA	Keloid	T-cell surface glycoprotein CD6 isoform levels	Weighted mode	6	-0.296902	0.203596	0.204564	-0.69595	0.102146	0.743117	0.498601	1.10755
GCST90274775	T0z7yA	Keloid	CUB domain-containing protein 1 levels	MR Egger	6	0.0631449	0.638712	0.926003	-1.18873	1.31502	1.06518	0.304608	3.72482
GCST90274775	T0z7yA	Keloid	CUB domain-containing protein 1 levels	Weighted median	6	-0.229877	0.381568	0.546872	-0.97775	0.517996	0.794631	0.376157	1.67866
GCST90274775	T0z7yA	Keloid	CUB domain-containing protein 1 levels	Inverse variance weighted	6	-0.363621	0.322357	0.259316	-0.99544	0.268198	0.695155	0.369561	1.30761
GCST90274775	T0z7yA	Keloid	CUB domain-containing protein 1 levels	Simple mode	6	-0.098807	0.504274	0.852372	-1.08718	0.889571	0.905918	0.337164	2.43408
GCST90274775	T0z7yA	Keloid	CUB domain-containing protein 1 levels	Weighted mode	6	-0.266804	0.399277	0.533599	-1.04939	0.51578	0.765824	0.350152	1.67494
GCST90274776	T0z7yA	Keloid	Macrophage colony-stimulating factor 1 levels	Wald ratio	1	0.164346	0.602518	0.785034	-1.01659	1.34528	1.17862	0.361827	3.83926
GCST90274777	T0z7yA	Keloid	Cystatin D levels	MR Egger	11	-0.404621	0.245473	0.133687	-0.885749	0.0765065	0.66723	0.412405	1.07951
GCST90274777	T0z7yA	Keloid	Cystatin D levels	Weighted median	11	-0.160723	0.199449	0.420338	-0.551643	0.230197	0.851528	0.576003	1.25885
GCST90274777	T0z7yA	Keloid	Cystatin D levels	Inverse variance weighted	11	-0.0545284	0.199544	0.78465	-0.445635	0.336579	0.946932	0.640417	1.40015
GCST90274777	T0z7yA	Keloid	Cystatin D levels	Simple mode	11	0.553357	0.616919	0.390818	-0.655804	1.76252	1.73908	0.519025	5.82709
GCST90274777	T0z7yA	Keloid	Cystatin D levels	Weighted mode	11	-0.265701	0.203785	0.221505	-0.665119	0.133717	0.766668	0.514212	1.14307
GCST90274778	T0z7yA	Keloid	Fractalkine levels	MR Egger	9	2.03489	1.8594	0.31001	-1.60954	5.67932	7.65141	0.19998	292.75
GCST90274778	T0z7yA	Keloid	Fractalkine levels	Weighted median	9	-0.152451	0.692335	0.825717	-1.50943	1.20453	0.858601	0.221037	3.33518
GCST90274778	T0z7yA	Keloid	Fractalkine levels	Inverse variance weighted	9	-0.56247	0.530653	0.289164	-1.60255	0.47761	0.5698	0.201383	1.61222
GCST90274778	T0z7yA	Keloid	Fractalkine levels	Simple mode	9	-2.04493	1.13898	0.110325	-4.27733	0.187468	0.129389	0.0138797	1.20619
GCST90274778	T0z7yA	Keloid	Fractalkine levels	Weighted mode	9	-0.0352471	0.950731	0.971335	-1.89868	1.82819	0.965367	0.149766	6.22258
GCST90274779	T0z7yA	Keloid	C-X-C motif chemokine 1 levels	MR Egger	3	-0.645438	0.974696	0.627641	-2.55584	1.26497	0.524433	0.0776267	3.54297
GCST90274779	T0z7yA	Keloid	C-X-C motif chemokine 1 levels	Weighted median	3	-0.196584	0.377699	0.602731	-0.936873	0.543706	0.821532	0.391851	1.72238
GCST90274779	T0z7yA	Keloid	C-X-C motif chemokine 1 levels	Inverse variance weighted	3	-0.0141024	0.575665	0.980456	-1.14241	1.1142	0.985997	0.31905	3.04713
GCST90274779	T0z7yA	Keloid	C-X-C motif chemokine 1 levels	Simple mode	3	-0.335851	0.73956	0.694263	-1.78539	1.11369	0.714729	0.167732	3.04557
GCST90274779	T0z7yA	Keloid	C-X-C motif chemokine 1 levels	Weighted mode	3	-0.202401	0.391872	0.656944	-0.970469	0.565668	0.816768	0.378905	1.76062
GCST90274780	T0z7yA	Keloid	C-X-C motif chemokine 10 levels	MR Egger	6	0.0660761	0.640505	0.922799	-1.18931	1.32147	1.06831	0.30443	3.74891
GCST90274780	T0z7yA	Keloid	C-X-C motif chemokine 10 levels	Weighted median	6	0.28053	0.483931	0.562124	-0.667976	1.22903	1.32383	0.512746	3.41793
GCST90274780	T0z7yA	Keloid	C-X-C motif chemokine 10 levels	Inverse variance weighted	6	-4.82307e-05	0.383101	0.9999	-0.750925	0.750829	0.999952	0.47193	2.11876
GCST90274780	T0z7yA	Keloid	C-X-C motif chemokine 10 levels	Simple mode	6	0.362731	0.724926	0.638056	-1.05812	1.78359	1.43725	0.347107	5.95116
GCST90274780	T0z7yA	Keloid	C-X-C motif chemokine 10 levels	Weighted mode	6	0.245412	0.610498	0.704301	-0.951165	1.44199	1.27815	0.386291	4.2291
GCST90274781	T0z7yA	Keloid	C-X-C motif chemokine 11 levels	MR Egger	8	1.17082	1.25532	0.386975	-1.28961	3.63125	3.22464	0.275379	37.7599
GCST90274781	T0z7yA	Keloid	C-X-C motif chemokine 11 levels	Weighted median	8	0.582314	0.490723	0.235368	-0.379504	1.54413	1.79018	0.684201	4.6839
GCST90274781	T0z7yA	Keloid	C-X-C motif chemokine 11 levels	Inverse variance weighted	8	0.143927	0.552177	0.79436	-0.938341	1.22619	1.1548	0.391276	3.40823
GCST90274781	T0z7yA	Keloid	C-X-C motif chemokine 11 levels	Simple mode	8	0.53836	0.778621	0.511569	-0.987737	2.06446	1.71319	0.372418	7.88102
GCST90274781	T0z7yA	Keloid	C-X-C motif chemokine 11 levels	Weighted mode	8	0.607219	0.569332	0.321574	-0.508672	1.72311	1.83532	0.601294	5.60192
GCST90274782	T0z7yA	Keloid	C-X-C motif chemokine 5 levels	MR Egger	7	0.164353	0.385547	0.687629	-0.591318	0.920024	1.17863	0.553597	2.50935
GCST90274782	T0z7yA	Keloid	C-X-C motif chemokine 5 levels	Weighted median	7	8.56654e-05	0.268663	0.999746	-0.526494	0.526666	1.00009	0.590672	1.69328
GCST90274782	T0z7yA	Keloid	C-X-C motif chemokine 5 levels	Inverse variance weighted	7	-0.0573054	0.242842	0.81345	-0.533276	0.418666	0.944306	0.58668	1.51993
GCST90274782	T0z7yA	Keloid	C-X-C motif chemokine 5 levels	Simple mode	7	-0.240192	0.449653	0.612426	-1.12151	0.641129	0.786477	0.325787	1.89862
GCST90274782	T0z7yA	Keloid	C-X-C motif chemokine 5 levels	Weighted mode	7	0.07197	0.26649	0.796158	-0.45035	0.59429	1.07462	0.637405	1.81174
GCST90274783	T0z7yA	Keloid	C-X-C motif chemokine 6 levels	MR Egger	4	-0.115253	0.441097	0.818317	-0.979803	0.749297	0.891141	0.375385	2.11551
GCST90274783	T0z7yA	Keloid	C-X-C motif chemokine 6 levels	Weighted median	4	-0.105251	0.206716	0.610642	-0.510415	0.299913	0.900098	0.600246	1.34974
GCST90274783	T0z7yA	Keloid	C-X-C motif chemokine 6 levels	Inverse variance weighted	4	-0.0901933	0.246656	0.714615	-0.573638	0.393252	0.913755	0.563472	1.48179
GCST90274783	T0z7yA	Keloid	C-X-C motif chemokine 6 levels	Simple mode	4	-0.157675	0.663802	0.827541	-1.45873	1.14338	0.854128	0.232532	3.13735
GCST90274783	T0z7yA	Keloid	C-X-C motif chemokine 6 levels	Weighted mode	4	-0.0987933	0.206187	0.664594	-0.502919	0.305332	0.90593	0.604763	1.35708
GCST90274784	T0z7yA	Keloid	C-X-C motif chemokine 9 levels	MR Egger	5	-0.652048	2.01969	0.768005	-4.61064	3.30655	0.520978	0.00994543	27.2907
GCST90274784	T0z7yA	Keloid	C-X-C motif chemokine 9 levels	Weighted median	5	-0.485358	0.64586	0.452357	-1.75124	0.780527	0.615477	0.173558	2.18262
GCST90274784	T0z7yA	Keloid	C-X-C motif chemokine 9 levels	Inverse variance weighted	5	-0.374901	0.535825	0.484133	-1.42512	0.675316	0.687357	0.24048	1.96465
GCST90274784	T0z7yA	Keloid	C-X-C motif chemokine 9 levels	Simple mode	5	-0.927246	1.0741	0.436675	-3.03249	1.178	0.395642	0.0481955	3.24786
GCST90274784	T0z7yA	Keloid	C-X-C motif chemokine 9 levels	Weighted mode	5	-0.927246	0.933426	0.376753	-2.75676	0.902269	0.395642	0.0634971	2.46519
GCST90274785	T0z7yA	Keloid	Delta and Notch-like epidermal growth factor-related receptor levels	MR Egger	4	0.700786	1.05014	0.573252	-1.35748	2.75905	2.01534	0.257308	15.7849
GCST90274785	T0z7yA	Keloid	Delta and Notch-like epidermal growth factor-related receptor levels	Weighted median	4	0.418186	0.422009	0.321715	-0.408952	1.24532	1.5192	0.664346	3.47406
GCST90274785	T0z7yA	Keloid	Delta and Notch-like epidermal growth factor-related receptor levels	Inverse variance weighted	4	0.359517	0.385352	0.350842	-0.395772	1.11481	1.43264	0.67316	3.04898
GCST90274785	T0z7yA	Keloid	Delta and Notch-like epidermal growth factor-related receptor levels	Simple mode	4	0.48354	0.560996	0.452114	-0.616012	1.58309	1.62181	0.540094	4.86999
GCST90274785	T0z7yA	Keloid	Delta and Notch-like epidermal growth factor-related receptor levels	Weighted mode	4	0.48354	0.449701	0.361043	-0.397874	1.36495	1.62181	0.671747	3.91555
GCST90274786	T0z7yA	Keloid	Protein S100-A12 levels	MR Egger	4	1.08766	1.3932	0.516714	-1.643	3.81832	2.96732	0.193399	45.5278
GCST90274786	T0z7yA	Keloid	Protein S100-A12 levels	Weighted median	4	0.915791	0.562367	0.103428	-0.186448	2.01803	2.49875	0.829902	7.52348
GCST90274786	T0z7yA	Keloid	Protein S100-A12 levels	Inverse variance weighted	4	1.12471	0.504929	0.025917	0.135045	2.11437	3.07931	1.14459	8.28434
GCST90274786	T0z7yA	Keloid	Protein S100-A12 levels	Simple mode	4	0.935825	0.796091	0.324585	-0.624513	2.49616	2.54932	0.535522	12.1358
GCST90274786	T0z7yA	Keloid	Protein S100-A12 levels	Weighted mode	4	0.881536	0.635435	0.259449	-0.363917	2.12699	2.41461	0.694949	8.38957
GCST90274787	T0z7yA	Keloid	Fibroblast growth factor 19 levels	MR Egger	3	1.35175	1.69382	0.571204	-1.96813	4.67163	3.86418	0.139718	106.872
GCST90274787	T0z7yA	Keloid	Fibroblast growth factor 19 levels	Weighted median	3	0.261372	0.506708	0.605978	-0.731776	1.25452	1.29871	0.481054	3.50615
GCST90274787	T0z7yA	Keloid	Fibroblast growth factor 19 levels	Inverse variance weighted	3	0.179223	0.477404	0.707355	-0.75649	1.11494	1.19629	0.469311	3.04937
GCST90274787	T0z7yA	Keloid	Fibroblast growth factor 19 levels	Simple mode	3	0.0803172	0.795928	0.928827	-1.4797	1.64034	1.08363	0.227706	5.1569
GCST90274787	T0z7yA	Keloid	Fibroblast growth factor 19 levels	Weighted mode	3	0.439437	0.610075	0.546148	-0.75631	1.63518	1.55183	0.469395	5.13041
GCST90274788	T0z7yA	Keloid	Fibroblast growth factor 21 levels	MR Egger	7	1.60179	1.04629	0.186349	-0.448937	3.65252	4.96192	0.638306	38.5718
GCST90274788	T0z7yA	Keloid	Fibroblast growth factor 21 levels	Weighted median	7	0.532434	0.498899	0.285874	-0.445408	1.51028	1.70307	0.640563	4.52798
GCST90274788	T0z7yA	Keloid	Fibroblast growth factor 21 levels	Inverse variance weighted	7	0.822498	0.38805	0.0340424	0.0619207	1.58308	2.27618	1.06388	4.86991
GCST90274788	T0z7yA	Keloid	Fibroblast growth factor 21 levels	Simple mode	7	0.584402	0.728657	0.453124	-0.843766	2.01257	1.79392	0.430088	7.48252
GCST90274788	T0z7yA	Keloid	Fibroblast growth factor 21 levels	Weighted mode	7	0.518032	0.563521	0.393407	-0.586469	1.62253	1.67872	0.556288	5.0659
GCST90274789	T0z7yA	Keloid	Fibroblast growth factor 23 levels	MR Egger	4	0.7503	3.59852	0.854143	-6.3028	7.8034	2.11764	0.00183117	2448.91
GCST90274789	T0z7yA	Keloid	Fibroblast growth factor 23 levels	Weighted median	4	0.673471	0.756085	0.373071	-0.808455	2.1554	1.96103	0.445546	8.63133
GCST90274789	T0z7yA	Keloid	Fibroblast growth factor 23 levels	Inverse variance weighted	4	0.36317	0.655607	0.579617	-0.921819	1.64816	1.43788	0.397795	5.1974
GCST90274789	T0z7yA	Keloid	Fibroblast growth factor 23 levels	Simple mode	4	0.685599	1.08021	0.570725	-1.43161	2.8028	1.98496	0.238925	16.4908
GCST90274789	T0z7yA	Keloid	Fibroblast growth factor 23 levels	Weighted mode	4	0.708015	0.864533	0.472812	-0.98647	2.4025	2.02996	0.372891	11.0508
GCST90274790	T0z7yA	Keloid	Fibroblast growth factor 5 levels	Inverse variance weighted	2	-0.269306	0.212941	0.205981	-0.686671	0.148059	0.76391	0.503249	1.15958
GCST90274791	T0z7yA	Keloid	Fms-related tyrosine kinase 3 ligand levels	MR Egger	12	0.763072	0.453462	0.12333	-0.125713	1.65186	2.14485	0.881868	5.21666
GCST90274791	T0z7yA	Keloid	Fms-related tyrosine kinase 3 ligand levels	Weighted median	12	0.740094	0.410137	0.0711522	-0.0637741	1.54396	2.09613	0.938217	4.68311
GCST90274791	T0z7yA	Keloid	Fms-related tyrosine kinase 3 ligand levels	Inverse variance weighted	12	0.225571	0.289584	0.436011	-0.342015	0.793156	1.25304	0.710338	2.21036
GCST90274791	T0z7yA	Keloid	Fms-related tyrosine kinase 3 ligand levels	Simple mode	12	0.827076	0.832268	0.341696	-0.804169	2.45832	2.28662	0.44746	11.6852
GCST90274791	T0z7yA	Keloid	Fms-related tyrosine kinase 3 ligand levels	Weighted mode	12	0.784548	0.442773	0.104074	-0.0832872	1.65238	2.19142	0.920087	5.2194
GCST90274792	T0z7yA	Keloid	Glial cell line-derived neurotrophic factor levels	MR Egger	5	0.959092	0.60204	0.209393	-0.220905	2.13909	2.60933	0.801793	8.4917
GCST90274792	T0z7yA	Keloid	Glial cell line-derived neurotrophic factor levels	Weighted median	5	0.152599	0.396159	0.700092	-0.623873	0.929072	1.16486	0.535865	2.53216
GCST90274792	T0z7yA	Keloid	Glial cell line-derived neurotrophic factor levels	Inverse variance weighted	5	-0.056077	0.437364	0.897978	-0.91331	0.801156	0.945466	0.401194	2.22812
GCST90274792	T0z7yA	Keloid	Glial cell line-derived neurotrophic factor levels	Simple mode	5	0.214006	0.803533	0.803149	-1.36092	1.78893	1.23863	0.256425	5.98305
GCST90274792	T0z7yA	Keloid	Glial cell line-derived neurotrophic factor levels	Weighted mode	5	0.249603	0.405924	0.571878	-0.546008	1.04521	1.28352	0.579257	2.84401
GCST90274793	T0z7yA	Keloid	Hepatocyte growth factor levels	MR Egger	5	3.12308	1.41531	0.11446	0.349067	5.89708	22.7161	1.41774	363.975
GCST90274793	T0z7yA	Keloid	Hepatocyte growth factor levels	Weighted median	5	-0.199761	0.693015	0.773156	-1.55807	1.15855	0.818926	0.210542	3.1853
GCST90274793	T0z7yA	Keloid	Hepatocyte growth factor levels	Inverse variance weighted	5	-0.157211	0.809177	0.845953	-1.7432	1.42878	0.854524	0.17496	4.17359
GCST90274793	T0z7yA	Keloid	Hepatocyte growth factor levels	Simple mode	5	0.71642	0.996443	0.511917	-1.23661	2.66945	2.04709	0.290367	14.432
GCST90274793	T0z7yA	Keloid	Hepatocyte growth factor levels	Weighted mode	5	0.0750969	0.72779	0.922783	-1.35137	1.50157	1.07799	0.258885	4.48871
GCST90274794	T0z7yA	Keloid	Interferon gamma levels	MR Egger	3	-1.65784	2.18582	0.586905	-5.94203	2.62636	0.190551	0.00262668	13.8234
GCST90274794	T0z7yA	Keloid	Interferon gamma levels	Weighted median	3	0.736343	0.953908	0.44016	-1.13332	2.606	2.08829	0.321964	13.5448
GCST90274794	T0z7yA	Keloid	Interferon gamma levels	Inverse variance weighted	3	0.928717	0.847565	0.273189	-0.73251	2.58994	2.53126	0.480701	13.329
GCST90274794	T0z7yA	Keloid	Interferon gamma levels	Simple mode	3	0.827356	1.3307	0.597539	-1.78082	3.43554	2.28726	0.168499	31.048
GCST90274794	T0z7yA	Keloid	Interferon gamma levels	Weighted mode	3	0.234083	1.35743	0.878959	-2.42647	2.89464	1.26375	0.0883481	18.0769
GCST90274795	T0z7yA	Keloid	Interleukin-10 levels	MR Egger	6	-4.1875	1.71769	0.0713727	-7.55417	-0.820822	0.0151843	0.000523921	0.44007
GCST90274795	T0z7yA	Keloid	Interleukin-10 levels	Weighted median	6	-0.551193	0.625555	0.378249	-1.77728	0.674894	0.576262	0.169097	1.96383
GCST90274795	T0z7yA	Keloid	Interleukin-10 levels	Inverse variance weighted	6	-0.43766	0.593009	0.460495	-1.59996	0.724638	0.645545	0.201905	2.06398
GCST90274795	T0z7yA	Keloid	Interleukin-10 levels	Simple mode	6	0.0697112	1.00541	0.94741	-1.9009	2.04032	1.0722	0.149434	7.6931
GCST90274795	T0z7yA	Keloid	Interleukin-10 levels	Weighted mode	6	-0.790458	0.781379	0.358142	-2.32196	0.741045	0.453637	0.0980811	2.09813
GCST90274797	T0z7yA	Keloid	Interleukin-10 receptor subunit beta levels	MR Egger	4	-0.486032	2.66396	0.872051	-5.7074	4.73534	0.615062	0.0033213	113.902
GCST90274797	T0z7yA	Keloid	Interleukin-10 receptor subunit beta levels	Weighted median	4	1.26151	0.994492	0.20462	-0.687692	3.21072	3.53075	0.502735	24.7968
GCST90274797	T0z7yA	Keloid	Interleukin-10 receptor subunit beta levels	Inverse variance weighted	4	0.828654	0.785846	0.291666	-0.711605	2.36891	2.29023	0.490856	10.6858
GCST90274797	T0z7yA	Keloid	Interleukin-10 receptor subunit beta levels	Simple mode	4	1.72342	1.55808	0.349407	-1.33042	4.77726	5.60366	0.264367	118.778
GCST90274797	T0z7yA	Keloid	Interleukin-10 receptor subunit beta levels	Weighted mode	4	1.64096	1.45197	0.3406	-1.20489	4.48681	5.16012	0.299724	88.8377
GCST90274798	T0z7yA	Keloid	Interleukin-12 subunit beta levels	MR Egger	18	-0.0126683	0.301991	0.967058	-0.604571	0.579234	0.987412	0.546309	1.78467
GCST90274798	T0z7yA	Keloid	Interleukin-12 subunit beta levels	Weighted median	18	-0.0566075	0.204892	0.782333	-0.458196	0.344981	0.944965	0.632424	1.41196
GCST90274798	T0z7yA	Keloid	Interleukin-12 subunit beta levels	Inverse variance weighted	18	-0.130635	0.197744	0.508853	-0.518214	0.256944	0.877538	0.595583	1.29297
GCST90274798	T0z7yA	Keloid	Interleukin-12 subunit beta levels	Simple mode	18	-0.171951	0.542873	0.755296	-1.23598	0.89208	0.842021	0.290549	2.4402
GCST90274798	T0z7yA	Keloid	Interleukin-12 subunit beta levels	Weighted mode	18	-0.0539175	0.226412	0.81462	-0.497685	0.38985	0.94751	0.607936	1.47676
GCST90274799	T0z7yA	Keloid	Interleukin-13 levels	MR Egger	3	-11.5132	7.19501	0.355585	-25.6155	2.58898	9.99683e-06	7.50487e-12	13.3162
GCST90274799	T0z7yA	Keloid	Interleukin-13 levels	Weighted median	3	1.4403	1.10816	0.193698	-0.731701	3.6123	4.22197	0.48109	37.0513
GCST90274799	T0z7yA	Keloid	Interleukin-13 levels	Inverse variance weighted	3	0.790344	1.03079	0.443239	-1.23	2.81069	2.20415	0.292291	16.6214
GCST90274799	T0z7yA	Keloid	Interleukin-13 levels	Simple mode	3	1.78019	1.44237	0.342469	-1.04685	4.60724	5.93099	0.351041	100.207
GCST90274799	T0z7yA	Keloid	Interleukin-13 levels	Weighted mode	3	1.72184	1.39117	0.341418	-1.00485	4.44854	5.59484	0.3661	85.5019
GCST90274800	T0z7yA	Keloid	Interleukin-15 receptor subunit alpha levels	MR Egger	4	0.552478	0.473519	0.36361	-0.37562	1.48058	1.73755	0.686863	4.39548
GCST90274800	T0z7yA	Keloid	Interleukin-15 receptor subunit alpha levels	Weighted median	4	0.125402	0.231606	0.588199	-0.328545	0.57935	1.1336	0.719971	1.78488
GCST90274800	T0z7yA	Keloid	Interleukin-15 receptor subunit alpha levels	Inverse variance weighted	4	0.073394	0.233337	0.753111	-0.383947	0.530735	1.07615	0.681167	1.70018
GCST90274800	T0z7yA	Keloid	Interleukin-15 receptor subunit alpha levels	Simple mode	4	0.326494	0.387383	0.46122	-0.432777	1.08576	1.3861	0.648705	2.9617
GCST90274800	T0z7yA	Keloid	Interleukin-15 receptor subunit alpha levels	Weighted mode	4	0.116866	0.249813	0.671806	-0.372768	0.606499	1.12397	0.688825	1.834
GCST90274801	T0z7yA	Keloid	Interleukin-17A levels	Wald ratio	1	-0.0943689	1.43722	0.947648	-2.91133	2.72259	0.909947	0.0544036	15.2197
GCST90274802	T0z7yA	Keloid	Interleukin-17C levels	MR Egger	3	-0.744941	1.47166	0.701688	-3.6294	2.13952	0.474762	0.0265321	8.49534
GCST90274802	T0z7yA	Keloid	Interleukin-17C levels	Weighted median	3	0.629962	0.766302	0.411031	-0.871991	2.13191	1.87754	0.418118	8.431
GCST90274802	T0z7yA	Keloid	Interleukin-17C levels	Inverse variance weighted	3	0.517754	0.663734	0.435354	-0.783165	1.81867	1.67825	0.456958	6.16367
GCST90274802	T0z7yA	Keloid	Interleukin-17C levels	Simple mode	3	0.635041	1.06263	0.61075	-1.44771	2.71779	1.8871	0.235109	15.1468
GCST90274802	T0z7yA	Keloid	Interleukin-17C levels	Weighted mode	3	0.892056	1.01785	0.473233	-1.10292	2.88704	2.44014	0.331899	17.9401
GCST90274803	T0z7yA	Keloid	Interleukin-18 levels	MR Egger	7	-1.83807	1.43053	0.255133	-4.6419	0.965765	0.159125	0.0096394	2.6268
GCST90274803	T0z7yA	Keloid	Interleukin-18 levels	Weighted median	7	-0.690972	0.42556	0.104445	-1.52507	0.143125	0.501089	0.217606	1.15387
GCST90274803	T0z7yA	Keloid	Interleukin-18 levels	Inverse variance weighted	7	-0.381907	0.377317	0.311459	-1.12145	0.357634	0.682558	0.325807	1.42994
GCST90274803	T0z7yA	Keloid	Interleukin-18 levels	Simple mode	7	1.31276	0.712932	0.115162	-0.0845851	2.71011	3.71642	0.918893	15.0309
GCST90274803	T0z7yA	Keloid	Interleukin-18 levels	Weighted mode	7	-0.730009	0.41671	0.130358	-1.54676	0.0867425	0.481905	0.212937	1.09062
GCST90274804	T0z7yA	Keloid	interleukin-18 receptor 1 levels	MR Egger	6	1.13973	1.20846	0.399016	-1.22885	3.50831	3.12593	0.29263	33.3917
GCST90274804	T0z7yA	Keloid	interleukin-18 receptor 1 levels	Weighted median	6	0.0191077	0.207894	0.926769	-0.388365	0.42658	1.01929	0.678165	1.53201
GCST90274804	T0z7yA	Keloid	interleukin-18 receptor 1 levels	Inverse variance weighted	6	-0.12393	0.260388	0.634116	-0.63429	0.386431	0.883442	0.530312	1.47172
GCST90274804	T0z7yA	Keloid	interleukin-18 receptor 1 levels	Simple mode	6	-0.0813996	0.404351	0.84839	-0.873927	0.711128	0.921825	0.417309	2.03629
GCST90274804	T0z7yA	Keloid	interleukin-18 receptor 1 levels	Weighted mode	6	0.0414122	0.202336	0.8459	-0.355166	0.437991	1.04228	0.701057	1.54959
GCST90274805	T0z7yA	Keloid	Interleukin-1-alpha levels	MR Egger	4	-0.783162	1.00115	0.51597	-2.74541	1.17909	0.456959	0.0642218	3.25141
GCST90274805	T0z7yA	Keloid	Interleukin-1-alpha levels	Weighted median	4	-0.128524	0.656876	0.844877	-1.416	1.15895	0.879393	0.242683	3.1866
GCST90274805	T0z7yA	Keloid	Interleukin-1-alpha levels	Inverse variance weighted	4	-0.0185808	0.573069	0.974135	-1.1418	1.10463	0.981591	0.319245	3.01812
GCST90274805	T0z7yA	Keloid	Interleukin-1-alpha levels	Simple mode	4	-0.0342863	0.980219	0.974294	-1.95552	1.88694	0.966295	0.141492	6.59916
GCST90274805	T0z7yA	Keloid	Interleukin-1-alpha levels	Weighted mode	4	-0.0914329	0.715905	0.906454	-1.49461	1.31174	0.912623	0.224337	3.71263
GCST90274807	T0z7yA	Keloid	Interleukin-20 levels	Wald ratio	1	0.0962149	1.42192	0.946052	-2.69076	2.88318	1.101	0.0678297	17.8711
GCST90274808	T0z7yA	Keloid	Interleukin-20 receptor subunit alpha levels	Wald ratio	1	0.529393	1.25578	0.673343	-1.93194	2.99072	1.6979	0.144867	19.9001
GCST90274809	T0z7yA	Keloid	Interleukin-22 receptor subunit alpha-1 levels	Wald ratio	1	2.81531	1.42964	0.0489249	0.0132179	5.6174	16.6983	1.01331	275.173
GCST90274810	T0z7yA	Keloid	Interleukin-24 levels	Wald ratio	1	-0.426697	1.38803	0.758529	-3.14723	2.29384	0.652661	0.042971	9.91289
GCST90274812	T0z7yA	Keloid	Interleukin-33 levels	Inverse variance weighted	2	-0.193721	1.01227	0.848233	-2.17777	1.79033	0.823887	0.113294	5.99142
GCST90274813	T0z7yA	Keloid	Interleukin-4 levels	Wald ratio	1	0.192423	1.33283	0.885207	-2.41992	2.80477	1.21218	0.0889285	16.5232
GCST90274814	T0z7yA	Keloid	Interleukin-5 levels	Wald ratio	1	1.23071	1.53413	0.422426	-1.77619	4.23761	3.42366	0.169282	69.2419
GCST90274815	T0z7yA	Keloid	Interleukin-6 levels	Wald ratio	1	0.138755	0.601253	0.817488	-1.0397	1.31721	1.14884	0.353561	3.733
GCST90274816	T0z7yA	Keloid	Interleukin-7 levels	Wald ratio	1	-0.309117	1.66527	0.852738	-3.57305	2.95481	0.734095	0.0280702	19.1981
GCST90274817	T0z7yA	Keloid	Interleukin-8 levels	MR Egger	7	1.20103	1.12258	0.333576	-0.999221	3.40128	3.32353	0.368166	30.0024
GCST90274817	T0z7yA	Keloid	Interleukin-8 levels	Weighted median	7	1.15763	0.712752	0.104341	-0.239368	2.55462	3.18237	0.787125	12.8664
GCST90274817	T0z7yA	Keloid	Interleukin-8 levels	Inverse variance weighted	7	1.13975	0.566087	0.0440744	0.030219	2.24928	3.12598	1.03068	9.48089
GCST90274817	T0z7yA	Keloid	Interleukin-8 levels	Simple mode	7	1.8825	1.05555	0.124784	-0.186385	3.95138	6.56989	0.829954	52.0071
GCST90274817	T0z7yA	Keloid	Interleukin-8 levels	Weighted mode	7	1.53961	1.02196	0.182649	-0.463434	3.54264	4.66275	0.629119	34.5582
GCST90274818	T0z7yA	Keloid	Latency-associated peptide transforming growth factor beta 1 levels	MR Egger	5	-1.66715	0.814349	0.133119	-3.26328	-0.0710287	0.188784	0.0382629	0.931435
GCST90274818	T0z7yA	Keloid	Latency-associated peptide transforming growth factor beta 1 levels	Weighted median	5	-1.18291	0.682162	0.0829082	-2.51994	0.154131	0.306387	0.0804641	1.16664
GCST90274818	T0z7yA	Keloid	Latency-associated peptide transforming growth factor beta 1 levels	Inverse variance weighted	5	-1.30404	0.522631	0.0125906	-2.32839	-0.279683	0.271433	0.097452	0.756024
GCST90274818	T0z7yA	Keloid	Latency-associated peptide transforming growth factor beta 1 levels	Simple mode	5	-0.581451	1.05107	0.60959	-2.64155	1.47865	0.559086	0.0712504	4.38703
GCST90274818	T0z7yA	Keloid	Latency-associated peptide transforming growth factor beta 1 levels	Weighted mode	5	-2.15929	0.777931	0.0500389	-3.68404	-0.634547	0.115407	0.0251214	0.530176
GCST90274819	T0z7yA	Keloid	Leukemia inhibitory factor levels	Wald ratio	1	0.627899	1.41385	0.656966	-2.14324	3.39904	1.87367	0.117274	29.9354
GCST90274820	T0z7yA	Keloid	Leukemia inhibitory factor receptor levels	MR Egger	4	-0.160856	0.992889	0.886187	-2.10692	1.78521	0.851414	0.121612	5.96081
GCST90274820	T0z7yA	Keloid	Leukemia inhibitory factor receptor levels	Weighted median	4	-0.12586	0.428121	0.768772	-0.964977	0.713258	0.881738	0.380992	2.04063
GCST90274820	T0z7yA	Keloid	Leukemia inhibitory factor receptor levels	Inverse variance weighted	4	-0.155603	0.417595	0.709433	-0.97409	0.662884	0.855899	0.377536	1.94038
GCST90274820	T0z7yA	Keloid	Leukemia inhibitory factor receptor levels	Simple mode	4	-0.0608748	0.752759	0.940639	-1.53628	1.41453	0.940941	0.21518	4.11457
GCST90274820	T0z7yA	Keloid	Leukemia inhibitory factor receptor levels	Weighted mode	4	-0.0998661	0.423877	0.828909	-0.930664	0.730932	0.904959	0.394292	2.07702
GCST90274821	T0z7yA	Keloid	Monocyte chemoattractant protein-1 levels	MR Egger	8	0.832496	0.82101	0.349718	-0.776684	2.44168	2.29905	0.459929	11.4923
GCST90274821	T0z7yA	Keloid	Monocyte chemoattractant protein-1 levels	Weighted median	8	0.829259	0.428348	0.0528745	-0.0103042	1.66882	2.29162	0.989749	5.30591
GCST90274821	T0z7yA	Keloid	Monocyte chemoattractant protein-1 levels	Inverse variance weighted	8	0.764964	0.395069	0.0528336	-0.00937149	1.5393	2.14892	0.990672	4.66133
GCST90274821	T0z7yA	Keloid	Monocyte chemoattractant protein-1 levels	Simple mode	8	1.32241	0.780358	0.133973	-0.207092	2.85191	3.75245	0.812945	17.3208
GCST90274821	T0z7yA	Keloid	Monocyte chemoattractant protein-1 levels	Weighted mode	8	0.866283	0.464812	0.104637	-0.0447485	1.77731	2.37805	0.956238	5.91395
GCST90274822	T0z7yA	Keloid	Monocyte chemoattractant protein 2 levels	MR Egger	8	0.341975	0.172107	0.0941072	0.00464591	0.679304	1.40773	1.00466	1.9725
GCST90274822	T0z7yA	Keloid	Monocyte chemoattractant protein 2 levels	Weighted median	8	0.230483	0.150564	0.12582	-0.0646231	0.525589	1.25921	0.937421	1.69146
GCST90274822	T0z7yA	Keloid	Monocyte chemoattractant protein 2 levels	Inverse variance weighted	8	0.158429	0.136867	0.247052	-0.109831	0.42669	1.17167	0.895986	1.53218
GCST90274822	T0z7yA	Keloid	Monocyte chemoattractant protein 2 levels	Simple mode	8	-0.0102486	0.351493	0.977553	-0.699174	0.678677	0.989804	0.496995	1.97127
GCST90274822	T0z7yA	Keloid	Monocyte chemoattractant protein 2 levels	Weighted mode	8	0.202392	0.147754	0.213073	-0.0872067	0.491991	1.22433	0.916488	1.63557
GCST90274823	T0z7yA	Keloid	Monocyte chemoattractant protein-3 levels	MR Egger	6	0.464875	0.92791	0.642691	-1.35383	2.28358	1.59182	0.258249	9.81174
GCST90274823	T0z7yA	Keloid	Monocyte chemoattractant protein-3 levels	Weighted median	6	0.270249	0.519218	0.602721	-0.747419	1.28792	1.31029	0.473587	3.62523
GCST90274823	T0z7yA	Keloid	Monocyte chemoattractant protein-3 levels	Inverse variance weighted	6	-0.0532255	0.418709	0.898847	-0.873896	0.767445	0.948166	0.417323	2.15425
GCST90274823	T0z7yA	Keloid	Monocyte chemoattractant protein-3 levels	Simple mode	6	0.341731	0.837808	0.700236	-1.30037	1.98383	1.40738	0.27243	7.27057
GCST90274823	T0z7yA	Keloid	Monocyte chemoattractant protein-3 levels	Weighted mode	6	0.341731	0.606816	0.597646	-0.847628	1.53109	1.40738	0.42843	4.62321
GCST90274824	T0z7yA	Keloid	Monocyte chemoattractant protein-4 levels	MR Egger	6	0.54598	0.823985	0.543811	-1.06903	2.16099	1.7263	0.343342	8.67973
GCST90274824	T0z7yA	Keloid	Monocyte chemoattractant protein-4 levels	Weighted median	6	0.329485	0.346743	0.341995	-0.35013	1.0091	1.39025	0.704596	2.74313
GCST90274824	T0z7yA	Keloid	Monocyte chemoattractant protein-4 levels	Inverse variance weighted	6	0.322247	0.283315	0.255364	-0.23305	0.877545	1.38023	0.792114	2.40499
GCST90274824	T0z7yA	Keloid	Monocyte chemoattractant protein-4 levels	Simple mode	6	0.294242	0.535179	0.606111	-0.754709	1.34319	1.34211	0.470147	3.83126
GCST90274824	T0z7yA	Keloid	Monocyte chemoattractant protein-4 levels	Weighted mode	6	0.371273	0.471244	0.46647	-0.552365	1.29491	1.44958	0.575587	3.65067
GCST90274825	T0z7yA	Keloid	Macrophage inflammatory protein 1a levels	MR Egger	8	-0.0288009	0.399684	0.944897	-0.812181	0.754579	0.97161	0.443889	2.12672
GCST90274825	T0z7yA	Keloid	Macrophage inflammatory protein 1a levels	Weighted median	8	-0.183222	0.283684	0.518365	-0.739242	0.372798	0.832583	0.477476	1.45179
GCST90274825	T0z7yA	Keloid	Macrophage inflammatory protein 1a levels	Inverse variance weighted	8	-0.247994	0.25315	0.327267	-0.744167	0.248179	0.780365	0.47513	1.28169
GCST90274825	T0z7yA	Keloid	Macrophage inflammatory protein 1a levels	Simple mode	8	-0.268772	0.639864	0.687045	-1.52291	0.985362	0.764317	0.218077	2.67878
GCST90274825	T0z7yA	Keloid	Macrophage inflammatory protein 1a levels	Weighted mode	8	-0.171351	0.278251	0.557501	-0.716722	0.37402	0.842526	0.48835	1.45357
GCST90274826	T0z7yA	Keloid	Matrix metalloproteinase-1 levels	MR Egger	9	0.220678	0.764807	0.78129	-1.27834	1.7197	1.24692	0.278498	5.58285
GCST90274826	T0z7yA	Keloid	Matrix metalloproteinase-1 levels	Weighted median	9	0.0725117	0.492591	0.882971	-0.892967	1.03799	1.07521	0.409439	2.82354
GCST90274826	T0z7yA	Keloid	Matrix metalloproteinase-1 levels	Inverse variance weighted	9	0.288544	0.383511	0.451827	-0.463138	1.04023	1.33448	0.629306	2.82986
GCST90274826	T0z7yA	Keloid	Matrix metalloproteinase-1 levels	Simple mode	9	0.0254882	0.727811	0.972922	-1.40102	1.452	1.02582	0.246345	4.27164
GCST90274826	T0z7yA	Keloid	Matrix metalloproteinase-1 levels	Weighted mode	9	0.0435168	0.605018	0.944426	-1.14232	1.22935	1.04448	0.319078	3.41901
GCST90274827	T0z7yA	Keloid	Matrix metalloproteinase-10 levels	MR Egger	5	-0.00355085	0.546502	0.995224	-1.0747	1.06759	0.996455	0.341402	2.90837
GCST90274827	T0z7yA	Keloid	Matrix metalloproteinase-10 levels	Weighted median	5	0.135716	0.279678	0.627493	-0.412452	0.683884	1.14536	0.662025	1.98156
GCST90274827	T0z7yA	Keloid	Matrix metalloproteinase-10 levels	Inverse variance weighted	5	0.165741	0.338028	0.62391	-0.496795	0.828277	1.18027	0.608478	2.28937
GCST90274827	T0z7yA	Keloid	Matrix metalloproteinase-10 levels	Simple mode	5	0.646084	0.615545	0.353126	-0.560385	1.85255	1.90805	0.570989	6.37607
GCST90274827	T0z7yA	Keloid	Matrix metalloproteinase-10 levels	Weighted mode	5	0.0357198	0.298956	0.910654	-0.550233	0.621673	1.03637	0.576815	1.86204
GCST90274828	T0z7yA	Keloid	Neurturin levels	Inverse variance weighted	2	0.787375	1.81525	0.664466	-2.77052	4.34527	2.19762	0.0626293	77.113
GCST90274829	T0z7yA	Keloid	Neurotrophin-3 levels	MR Egger	3	10.4479	27.0523	0.765365	-42.5745	63.4704	34472.1	3.23678e-19	3.67133e+27
GCST90274829	T0z7yA	Keloid	Neurotrophin-3 levels	Weighted median	3	-0.0215687	1.10864	0.984478	-2.19451	2.15137	0.978662	0.111413	8.59664
GCST90274829	T0z7yA	Keloid	Neurotrophin-3 levels	Inverse variance weighted	3	-0.692147	1.63099	0.671295	-3.8889	2.5046	0.5005	0.0204679	12.2387
GCST90274829	T0z7yA	Keloid	Neurotrophin-3 levels	Simple mode	3	1.6322	1.67842	0.433394	-1.65749	4.9219	5.11513	0.190616	137.263
GCST90274829	T0z7yA	Keloid	Neurotrophin-3 levels	Weighted mode	3	-2.98903	1.37298	0.161405	-5.68008	-0.297987	0.0503361	0.00341329	0.742311
GCST90274830	T0z7yA	Keloid	Osteoprotegerin levels	MR Egger	9	-0.120839	0.969044	0.904267	-2.02016	1.77849	0.886176	0.132634	5.92089
GCST90274830	T0z7yA	Keloid	Osteoprotegerin levels	Weighted median	9	-0.295858	0.471308	0.530175	-1.21962	0.627905	0.743893	0.295342	1.87368
GCST90274830	T0z7yA	Keloid	Osteoprotegerin levels	Inverse variance weighted	9	-0.430562	0.387229	0.266179	-1.18953	0.328407	0.650144	0.304364	1.38875
GCST90274830	T0z7yA	Keloid	Osteoprotegerin levels	Simple mode	9	-0.100065	0.858023	0.910034	-1.78179	1.58166	0.904779	0.168336	4.86303
GCST90274830	T0z7yA	Keloid	Osteoprotegerin levels	Weighted mode	9	-0.0309327	0.510792	0.953196	-1.03208	0.970219	0.969541	0.356264	2.63852
GCST90274831	T0z7yA	Keloid	Oncostatin-M levels	MR Egger	5	1.75655	1.99523	0.44348	-2.15411	5.66721	5.79241	0.116007	289.225
GCST90274831	T0z7yA	Keloid	Oncostatin-M levels	Weighted median	5	0.277098	0.696703	0.690831	-1.08844	1.64264	1.3193	0.336742	5.16878
GCST90274831	T0z7yA	Keloid	Oncostatin-M levels	Inverse variance weighted	5	0.169213	0.662559	0.798419	-1.1294	1.46783	1.18437	0.323226	4.3398
GCST90274831	T0z7yA	Keloid	Oncostatin-M levels	Simple mode	5	0.754051	1.01644	0.499371	-1.23818	2.74628	2.12559	0.289913	15.5845
GCST90274831	T0z7yA	Keloid	Oncostatin-M levels	Weighted mode	5	0.372876	0.813731	0.670577	-1.22204	1.96779	1.4519	0.294629	7.15483
GCST90274832	T0z7yA	Keloid	Programmed cell death 1 ligand 1 levels	MR Egger	5	1.5084	1.91494	0.488374	-2.24489	5.26168	4.51948	0.10594	192.805
GCST90274832	T0z7yA	Keloid	Programmed cell death 1 ligand 1 levels	Weighted median	5	0.157176	0.708533	0.824444	-1.23155	1.5459	1.1702	0.29184	4.6922
GCST90274832	T0z7yA	Keloid	Programmed cell death 1 ligand 1 levels	Inverse variance weighted	5	0.129963	0.585592	0.824365	-1.0178	1.27772	1.13879	0.36139	3.58846
GCST90274832	T0z7yA	Keloid	Programmed cell death 1 ligand 1 levels	Simple mode	5	-1.0675	1.11614	0.39302	-3.25514	1.12013	0.343866	0.0385753	3.06527
GCST90274832	T0z7yA	Keloid	Programmed cell death 1 ligand 1 levels	Weighted mode	5	0.728082	0.793716	0.410886	-0.827602	2.28377	2.0711	0.437096	9.81356
GCST90274833	T0z7yA	Keloid	Stem cell factor levels	MR Egger	13	-0.516201	0.764199	0.513321	-2.01403	0.98163	0.596784	0.13345	2.6688
GCST90274833	T0z7yA	Keloid	Stem cell factor levels	Weighted median	13	-0.247751	0.377748	0.511912	-0.988138	0.492636	0.780554	0.372269	1.63662
GCST90274833	T0z7yA	Keloid	Stem cell factor levels	Inverse variance weighted	13	0.0502975	0.356191	0.887705	-0.647837	0.748432	1.05158	0.523176	2.11368
GCST90274833	T0z7yA	Keloid	Stem cell factor levels	Simple mode	13	0.138982	0.546951	0.803718	-0.933042	1.21101	1.1491	0.393355	3.35686
GCST90274833	T0z7yA	Keloid	Stem cell factor levels	Weighted mode	13	-0.211091	0.378446	0.587246	-0.952846	0.530663	0.8097	0.385642	1.70006
GCST90274834	T0z7yA	Keloid	SIR2-like protein 2 levels	Inverse variance weighted	2	-0.925371	0.772695	0.231077	-2.43985	0.589111	0.396384	0.0871736	1.80239
GCST90274835	T0z7yA	Keloid	Signaling lymphocytic activation molecule levels	MR Egger	9	0.469564	1.07794	0.676235	-1.6432	2.58233	1.5993	0.19336	13.2279
GCST90274835	T0z7yA	Keloid	Signaling lymphocytic activation molecule levels	Weighted median	9	0.196425	0.500593	0.694774	-0.784738	1.17759	1.21704	0.456239	3.24653
GCST90274835	T0z7yA	Keloid	Signaling lymphocytic activation molecule levels	Inverse variance weighted	9	-0.314795	0.444297	0.47862	-1.18562	0.556027	0.729938	0.305558	1.74373
GCST90274835	T0z7yA	Keloid	Signaling lymphocytic activation molecule levels	Simple mode	9	0.443667	0.759115	0.575022	-1.0442	1.93153	1.55841	0.351974	6.90008
GCST90274835	T0z7yA	Keloid	Signaling lymphocytic activation molecule levels	Weighted mode	9	0.35694	0.640003	0.592298	-0.897466	1.61135	1.42895	0.407601	5.00955
GCST90274836	T0z7yA	Keloid	Sulfotransferase 1A1 levels	MR Egger	5	0.631636	0.988649	0.568331	-1.30612	2.56939	1.88069	0.27087	13.0578
GCST90274836	T0z7yA	Keloid	Sulfotransferase 1A1 levels	Weighted median	5	0.0372069	0.394342	0.92483	-0.735703	0.810117	1.03791	0.479168	2.24817
GCST90274836	T0z7yA	Keloid	Sulfotransferase 1A1 levels	Inverse variance weighted	5	-0.0429478	0.358742	0.904707	-0.746081	0.660186	0.957961	0.474221	1.93515
GCST90274836	T0z7yA	Keloid	Sulfotransferase 1A1 levels	Simple mode	5	0.0567109	0.580817	0.926915	-1.08169	1.19511	1.05835	0.339022	3.30393
GCST90274836	T0z7yA	Keloid	Sulfotransferase 1A1 levels	Weighted mode	5	0.0503647	0.458616	0.917842	-0.848523	0.949252	1.05165	0.428047	2.58378
GCST90274837	T0z7yA	Keloid	STAM binding protein levels	MR Egger	3	-1.68445	4.61404	0.777159	-10.728	7.35907	0.185546	2.1923e-05	1570.37
GCST90274837	T0z7yA	Keloid	STAM binding protein levels	Weighted median	3	-0.873922	1.13934	0.443054	-3.10702	1.35917	0.417312	0.0447341	3.89298
GCST90274837	T0z7yA	Keloid	STAM binding protein levels	Inverse variance weighted	3	-0.823834	1.01017	0.414763	-2.80376	1.1561	0.438746	0.0605816	3.17751
GCST90274837	T0z7yA	Keloid	STAM binding protein levels	Simple mode	3	-1.04267	1.43066	0.541911	-3.84677	1.76143	0.352512	0.0213486	5.82077
GCST90274837	T0z7yA	Keloid	STAM binding protein levels	Weighted mode	3	-1.03505	1.36123	0.526444	-3.70306	1.63297	0.35521	0.024648	5.11905
GCST90274838	T0z7yA	Keloid	Transforming growth factor-alpha levels	MR Egger	6	1.00446	1.53886	0.549544	-2.01171	4.02063	2.73044	0.13376	55.7362
GCST90274838	T0z7yA	Keloid	Transforming growth factor-alpha levels	Weighted median	6	-0.819139	0.776698	0.291588	-2.34147	0.703188	0.440811	0.0961865	2.02018
GCST90274838	T0z7yA	Keloid	Transforming growth factor-alpha levels	Inverse variance weighted	6	-0.578096	0.622402	0.352985	-1.798	0.641812	0.560966	0.165629	1.89992
GCST90274838	T0z7yA	Keloid	Transforming growth factor-alpha levels	Simple mode	6	-0.724278	1.02146	0.509971	-2.72635	1.27779	0.484674	0.065458	3.5887
GCST90274838	T0z7yA	Keloid	Transforming growth factor-alpha levels	Weighted mode	6	-0.803965	0.944052	0.433313	-2.65431	1.04638	0.447551	0.0703476	2.84731
GCST90274839	T0z7yA	Keloid	Tumor necrosis factor levels	Inverse variance weighted	2	0.78494	1.0278	0.445042	-1.22955	2.79943	2.19227	0.292423	16.4353
GCST90274840	T0z7yA	Keloid	TNF-beta levels	MR Egger	4	-0.0461946	0.188736	0.829465	-0.416117	0.323728	0.954856	0.659603	1.38227
GCST90274840	T0z7yA	Keloid	TNF-beta levels	Weighted median	4	0.0206059	0.150446	0.891058	-0.274267	0.315479	1.02082	0.760129	1.37092
GCST90274840	T0z7yA	Keloid	TNF-beta levels	Inverse variance weighted	4	0.0349219	0.144292	0.808763	-0.247891	0.317735	1.03554	0.780445	1.37401
GCST90274840	T0z7yA	Keloid	TNF-beta levels	Simple mode	4	0.189912	0.322188	0.597009	-0.441576	0.8214	1.20914	0.643023	2.27368
GCST90274840	T0z7yA	Keloid	TNF-beta levels	Weighted mode	4	0.00797588	0.151677	0.961369	-0.289312	0.305264	1.00801	0.748779	1.35698
GCST90274841	T0z7yA	Keloid	Tumor necrosis factor receptor superfamily member 9 levels	MR Egger	6	1.50598	2.19398	0.530173	-2.79422	5.80618	4.50857	0.0611627	332.346
GCST90274841	T0z7yA	Keloid	Tumor necrosis factor receptor superfamily member 9 levels	Weighted median	6	-0.395299	0.675693	0.558529	-1.71966	0.929058	0.673478	0.179128	2.53212
GCST90274841	T0z7yA	Keloid	Tumor necrosis factor receptor superfamily member 9 levels	Inverse variance weighted	6	-0.756897	0.601651	0.20838	-1.93613	0.422339	0.46912	0.144261	1.52553
GCST90274841	T0z7yA	Keloid	Tumor necrosis factor receptor superfamily member 9 levels	Simple mode	6	-2.18352	1.29837	0.153447	-4.72832	0.361286	0.112645	0.00884134	1.43517
GCST90274841	T0z7yA	Keloid	Tumor necrosis factor receptor superfamily member 9 levels	Weighted mode	6	0.594866	0.75203	0.464786	-0.879112	2.06884	1.81279	0.415151	7.91567
GCST90274842	T0z7yA	Keloid	Tumor necrosis factor ligand superfamily member 14 levels	MR Egger	5	-0.570854	0.510327	0.344806	-1.5711	0.429388	0.565043	0.207817	1.53632
GCST90274842	T0z7yA	Keloid	Tumor necrosis factor ligand superfamily member 14 levels	Weighted median	5	-0.533501	0.399128	0.181332	-1.31579	0.248791	0.586548	0.268262	1.28247
GCST90274842	T0z7yA	Keloid	Tumor necrosis factor ligand superfamily member 14 levels	Inverse variance weighted	5	-0.598432	0.342015	0.0801658	-1.26878	0.0719172	0.549673	0.281174	1.07457
GCST90274842	T0z7yA	Keloid	Tumor necrosis factor ligand superfamily member 14 levels	Simple mode	5	-0.47745	0.649134	0.502823	-1.74975	0.794854	0.620363	0.173817	2.21412
GCST90274842	T0z7yA	Keloid	Tumor necrosis factor ligand superfamily member 14 levels	Weighted mode	5	-0.53022	0.438862	0.293523	-1.39039	0.329949	0.588475	0.248978	1.3909
GCST90274843	T0z7yA	Keloid	TNF-related apoptosis-inducing ligand levels	MR Egger	10	-0.0821288	0.488415	0.870636	-1.03942	0.875165	0.921153	0.353659	2.39927
GCST90274843	T0z7yA	Keloid	TNF-related apoptosis-inducing ligand levels	Weighted median	10	-0.183983	0.292465	0.529299	-0.757215	0.389249	0.83195	0.468971	1.47587
GCST90274843	T0z7yA	Keloid	TNF-related apoptosis-inducing ligand levels	Inverse variance weighted	10	-0.350919	0.294739	0.233808	-0.928607	0.22677	0.704041	0.395104	1.25454
GCST90274843	T0z7yA	Keloid	TNF-related apoptosis-inducing ligand levels	Simple mode	10	-0.236684	0.520957	0.660353	-1.25776	0.784391	0.78924	0.28429	2.19107
GCST90274843	T0z7yA	Keloid	TNF-related apoptosis-inducing ligand levels	Weighted mode	10	-0.236684	0.33606	0.499067	-0.895362	0.421993	0.78924	0.40846	1.525
GCST90274844	T0z7yA	Keloid	TNF-related activation-induced cytokine levels	MR Egger	11	0.811085	0.647761	0.24208	-0.458526	2.0807	2.25035	0.632215	8.01004
GCST90274844	T0z7yA	Keloid	TNF-related activation-induced cytokine levels	Weighted median	11	0.486374	0.386377	0.2081	-0.270925	1.24367	1.62641	0.762674	3.46833
GCST90274844	T0z7yA	Keloid	TNF-related activation-induced cytokine levels	Inverse variance weighted	11	0.459469	0.2952	0.119597	-0.119123	1.03806	1.58323	0.887699	2.82374
GCST90274844	T0z7yA	Keloid	TNF-related activation-induced cytokine levels	Simple mode	11	0.530047	0.600573	0.398189	-0.647077	1.70717	1.69901	0.523574	5.51334
GCST90274844	T0z7yA	Keloid	TNF-related activation-induced cytokine levels	Weighted mode	11	0.506027	0.46321	0.300261	-0.401865	1.41392	1.65869	0.669071	4.11204
GCST90274845	T0z7yA	Keloid	Thymic stromal lymphopoietin levels	Wald ratio	1	-0.907768	1.34608	0.500069	-3.54608	1.73054	0.403424	0.0288376	5.6437
GCST90274846	T0z7yA	Keloid	Tumor necrosis factor ligand superfamily member 12 levels	MR Egger	10	-0.889565	0.846421	0.323979	-2.54855	0.769421	0.410835	0.078195	2.15852
GCST90274846	T0z7yA	Keloid	Tumor necrosis factor ligand superfamily member 12 levels	Weighted median	10	-0.491765	0.429055	0.25173	-1.33271	0.349184	0.611546	0.263761	1.41791
GCST90274846	T0z7yA	Keloid	Tumor necrosis factor ligand superfamily member 12 levels	Inverse variance weighted	10	0.00232535	0.331834	0.994409	-0.648069	0.65272	1.00233	0.523055	1.92076
GCST90274846	T0z7yA	Keloid	Tumor necrosis factor ligand superfamily member 12 levels	Simple mode	10	-0.508574	0.845363	0.562283	-2.16549	1.14834	0.601352	0.114694	3.15295
GCST90274846	T0z7yA	Keloid	Tumor necrosis factor ligand superfamily member 12 levels	Weighted mode	10	-0.561013	0.483986	0.276223	-1.50963	0.387598	0.57063	0.220993	1.47344
GCST90274847	T0z7yA	Keloid	Urokinase-type plasminogen activator levels	MR Egger	12	-0.669254	0.759512	0.398914	-2.1579	0.819391	0.512091	0.115568	2.26912
GCST90274847	T0z7yA	Keloid	Urokinase-type plasminogen activator levels	Weighted median	12	-0.193992	0.443938	0.662126	-1.06411	0.676126	0.823665	0.345035	1.96625
GCST90274847	T0z7yA	Keloid	Urokinase-type plasminogen activator levels	Inverse variance weighted	12	-0.277334	0.337792	0.411634	-0.939406	0.384738	0.757801	0.39086	1.46923
GCST90274847	T0z7yA	Keloid	Urokinase-type plasminogen activator levels	Simple mode	12	-0.156225	0.636735	0.810701	-1.40422	1.09178	0.855367	0.245557	2.97956
GCST90274847	T0z7yA	Keloid	Urokinase-type plasminogen activator levels	Weighted mode	12	-0.26059	0.547141	0.643198	-1.33299	0.811808	0.770597	0.263688	2.25198
GCST90274848	T0z7yA	Keloid	Vascular endothelial growth factor A levels	MR Egger	7	0.694386	1.86107	0.724361	-2.95332	4.34209	2.00248	0.0521664	76.868
GCST90274848	T0z7yA	Keloid	Vascular endothelial growth factor A levels	Weighted median	7	-0.00061405	0.579405	0.999154	-1.13625	1.13502	0.999386	0.321021	3.11123
GCST90274848	T0z7yA	Keloid	Vascular endothelial growth factor A levels	Inverse variance weighted	7	0.0810568	0.549237	0.882674	-0.995447	1.15756	1.08443	0.369558	3.18216
GCST90274848	T0z7yA	Keloid	Vascular endothelial growth factor A levels	Simple mode	7	-0.117115	0.881734	0.898675	-1.84531	1.61108	0.889483	0.157976	5.00824
GCST90274848	T0z7yA	Keloid	Vascular endothelial growth factor A levels	Weighted mode	7	0.0748544	0.588966	0.903018	-1.07952	1.22923	1.07773	0.339759	3.41859
GCST90274758	AGmTCD	Scar conditions and fibrosis of skin	Eukaryotic translation initiation factor 4E-binding protein 1 levels	Inverse variance weighted	2	-0.0613076	0.291675	0.833518	-0.63299	0.510374	0.940534	0.531002	1.66591
GCST90274759	AGmTCD	Scar conditions and fibrosis of skin	Adenosine Deaminase levels	Inverse variance weighted	2	-0.000144362	0.0797634	0.998556	-0.156481	0.156192	0.999856	0.855148	1.16905
GCST90274761	AGmTCD	Scar conditions and fibrosis of skin	Axin-1 levels	MR Egger	3	0.876119	1.16552	0.589643	-1.4083	3.16053	2.40156	0.244559	23.5832
GCST90274761	AGmTCD	Scar conditions and fibrosis of skin	Axin-1 levels	Weighted median	3	-0.0569027	0.393846	0.885122	-0.828841	0.715036	0.944686	0.436555	2.04426
GCST90274761	AGmTCD	Scar conditions and fibrosis of skin	Axin-1 levels	Inverse variance weighted	3	0.153389	0.42728	0.719602	-0.68408	0.990859	1.16578	0.504554	2.69355
GCST90274761	AGmTCD	Scar conditions and fibrosis of skin	Axin-1 levels	Simple mode	3	-0.262202	0.50966	0.658137	-1.26114	0.736732	0.769356	0.283332	2.0891
GCST90274761	AGmTCD	Scar conditions and fibrosis of skin	Axin-1 levels	Weighted mode	3	-0.262202	0.520945	0.664702	-1.28325	0.758851	0.769356	0.277134	2.13582
GCST90274762	AGmTCD	Scar conditions and fibrosis of skin	beta-nerve growth factor levels	MR Egger	4	-0.285887	2.25094	0.910552	-4.69773	4.12596	0.751348	0.0091159	61.9273
GCST90274762	AGmTCD	Scar conditions and fibrosis of skin	beta-nerve growth factor levels	Weighted median	4	-0.30105	0.327713	0.358283	-0.943367	0.341266	0.74004	0.389315	1.40673
GCST90274762	AGmTCD	Scar conditions and fibrosis of skin	beta-nerve growth factor levels	Inverse variance weighted	4	-0.122455	0.305898	0.688926	-0.722016	0.477105	0.884746	0.485772	1.6114
GCST90274762	AGmTCD	Scar conditions and fibrosis of skin	beta-nerve growth factor levels	Simple mode	4	-0.423537	0.54593	0.494408	-1.49356	0.646487	0.654727	0.224572	1.90882
GCST90274762	AGmTCD	Scar conditions and fibrosis of skin	beta-nerve growth factor levels	Weighted mode	4	-0.44084	0.513942	0.454088	-1.44817	0.566487	0.643496	0.235001	1.76207
GCST90274763	AGmTCD	Scar conditions and fibrosis of skin	Caspase 8 levels	Inverse variance weighted	2	-0.315779	0.398656	0.428297	-1.09714	0.465586	0.729221	0.333823	1.59295
GCST90274764	AGmTCD	Scar conditions and fibrosis of skin	Eotaxin levels	MR Egger	7	0.0836802	0.34948	0.820269	-0.601302	0.768662	1.08728	0.548098	2.15688
GCST90274764	AGmTCD	Scar conditions and fibrosis of skin	Eotaxin levels	Weighted median	7	0.0615946	0.171986	0.720241	-0.275499	0.398688	1.06353	0.759193	1.48987
GCST90274764	AGmTCD	Scar conditions and fibrosis of skin	Eotaxin levels	Inverse variance weighted	7	0.111237	0.162725	0.494237	-0.207705	0.430178	1.11766	0.812447	1.53753
GCST90274764	AGmTCD	Scar conditions and fibrosis of skin	Eotaxin levels	Simple mode	7	0.329047	0.329046	0.355917	-0.315884	0.973978	1.38964	0.729144	2.64846
GCST90274764	AGmTCD	Scar conditions and fibrosis of skin	Eotaxin levels	Weighted mode	7	0.000984082	0.221244	0.996595	-0.432655	0.434623	1.00098	0.648784	1.54438
GCST90274765	AGmTCD	Scar conditions and fibrosis of skin	C-C motif chemokine 19 levels	MR Egger	5	-0.403348	0.230048	0.177829	-0.854242	0.0475468	0.66808	0.425606	1.0487
GCST90274765	AGmTCD	Scar conditions and fibrosis of skin	C-C motif chemokine 19 levels	Weighted median	5	-0.174521	0.158634	0.271268	-0.485445	0.136402	0.839859	0.615423	1.14614
GCST90274765	AGmTCD	Scar conditions and fibrosis of skin	C-C motif chemokine 19 levels	Inverse variance weighted	5	-0.0852971	0.132232	0.518891	-0.344472	0.173878	0.918239	0.708594	1.18991
GCST90274765	AGmTCD	Scar conditions and fibrosis of skin	C-C motif chemokine 19 levels	Simple mode	5	-0.102326	0.225795	0.673912	-0.544884	0.340231	0.902735	0.579909	1.40527
GCST90274765	AGmTCD	Scar conditions and fibrosis of skin	C-C motif chemokine 19 levels	Weighted mode	5	-0.181501	0.168318	0.341579	-0.511405	0.148403	0.834018	0.599653	1.15998
GCST90274766	AGmTCD	Scar conditions and fibrosis of skin	C-C motif chemokine 20 levels	MR Egger	5	0.393837	0.607655	0.563087	-0.797167	1.58484	1.48266	0.450604	4.87851
GCST90274766	AGmTCD	Scar conditions and fibrosis of skin	C-C motif chemokine 20 levels	Weighted median	5	-0.222743	0.24124	0.355839	-0.695573	0.250088	0.800321	0.498789	1.28414
GCST90274766	AGmTCD	Scar conditions and fibrosis of skin	C-C motif chemokine 20 levels	Inverse variance weighted	5	-0.280071	0.221481	0.206037	-0.714173	0.154031	0.75573	0.489597	1.16653
GCST90274766	AGmTCD	Scar conditions and fibrosis of skin	C-C motif chemokine 20 levels	Simple mode	5	-0.10438	0.304704	0.749171	-0.701601	0.49284	0.900882	0.495791	1.63696
GCST90274766	AGmTCD	Scar conditions and fibrosis of skin	C-C motif chemokine 20 levels	Weighted mode	5	-0.139852	0.300291	0.665643	-0.728423	0.448719	0.869487	0.48267	1.5663
GCST90274767	AGmTCD	Scar conditions and fibrosis of skin	C-C motif chemokine 23 levels	MR Egger	6	0.182851	0.138318	0.256713	-0.088253	0.453955	1.20064	0.915529	1.57453
GCST90274767	AGmTCD	Scar conditions and fibrosis of skin	C-C motif chemokine 23 levels	Weighted median	6	0.117816	0.0888714	0.184942	-0.056372	0.292004	1.12504	0.945187	1.33911
GCST90274767	AGmTCD	Scar conditions and fibrosis of skin	C-C motif chemokine 23 levels	Inverse variance weighted	6	0.104552	0.0934386	0.263165	-0.0785872	0.287692	1.11021	0.924421	1.33335
GCST90274767	AGmTCD	Scar conditions and fibrosis of skin	C-C motif chemokine 23 levels	Simple mode	6	0.0198671	0.219623	0.931434	-0.410594	0.450328	1.02007	0.663256	1.56883
GCST90274767	AGmTCD	Scar conditions and fibrosis of skin	C-C motif chemokine 23 levels	Weighted mode	6	0.115485	0.0958569	0.282201	-0.0723941	0.303365	1.12242	0.930164	1.35441
GCST90274768	AGmTCD	Scar conditions and fibrosis of skin	C-C motif chemokine 25 levels	MR Egger	8	-0.0186255	0.0715083	0.803213	-0.158782	0.121531	0.981547	0.853183	1.12922
GCST90274768	AGmTCD	Scar conditions and fibrosis of skin	C-C motif chemokine 25 levels	Weighted median	8	-0.0380118	0.0573628	0.507551	-0.150443	0.0744194	0.962702	0.860327	1.07726
GCST90274768	AGmTCD	Scar conditions and fibrosis of skin	C-C motif chemokine 25 levels	Inverse variance weighted	8	-0.0418461	0.0523022	0.423663	-0.144358	0.0606662	0.959017	0.865577	1.06254
GCST90274768	AGmTCD	Scar conditions and fibrosis of skin	C-C motif chemokine 25 levels	Simple mode	8	-0.192905	0.129718	0.18058	-0.447151	0.061342	0.824561	0.639447	1.06326
GCST90274768	AGmTCD	Scar conditions and fibrosis of skin	C-C motif chemokine 25 levels	Weighted mode	8	-0.0397357	0.0568661	0.507247	-0.151193	0.0717219	0.961043	0.859682	1.07436
GCST90274769	AGmTCD	Scar conditions and fibrosis of skin	C-C motif chemokine 28 levels	MR Egger	6	0.975248	0.550992	0.151442	-0.104697	2.05519	2.65182	0.900598	7.80834
GCST90274769	AGmTCD	Scar conditions and fibrosis of skin	C-C motif chemokine 28 levels	Weighted median	6	0.331226	0.248429	0.18244	-0.155695	0.818147	1.39267	0.85582	2.2663
GCST90274769	AGmTCD	Scar conditions and fibrosis of skin	C-C motif chemokine 28 levels	Inverse variance weighted	6	0.307517	0.201273	0.126548	-0.0869786	0.702013	1.36004	0.916697	2.01781
GCST90274769	AGmTCD	Scar conditions and fibrosis of skin	C-C motif chemokine 28 levels	Simple mode	6	0.32891	0.376501	0.422303	-0.409031	1.06685	1.38945	0.664294	2.90622
GCST90274769	AGmTCD	Scar conditions and fibrosis of skin	C-C motif chemokine 28 levels	Weighted mode	6	0.298368	0.387595	0.476198	-0.461319	1.05806	1.34766	0.630452	2.88076
GCST90274770	AGmTCD	Scar conditions and fibrosis of skin	C-C motif chemokine 4 levels	MR Egger	8	-0.0734287	0.138902	0.616031	-0.345676	0.198818	0.929202	0.707742	1.21996
GCST90274770	AGmTCD	Scar conditions and fibrosis of skin	C-C motif chemokine 4 levels	Weighted median	8	-0.028591	0.0742424	0.700161	-0.174106	0.116924	0.971814	0.840208	1.12403
GCST90274770	AGmTCD	Scar conditions and fibrosis of skin	C-C motif chemokine 4 levels	Inverse variance weighted	8	-0.00363821	0.092553	0.968644	-0.185042	0.177766	0.996368	0.831069	1.19455
GCST90274770	AGmTCD	Scar conditions and fibrosis of skin	C-C motif chemokine 4 levels	Simple mode	8	-0.0370627	0.133136	0.788763	-0.29801	0.223885	0.963616	0.742294	1.25093
GCST90274770	AGmTCD	Scar conditions and fibrosis of skin	C-C motif chemokine 4 levels	Weighted mode	8	-0.0301844	0.0706111	0.681877	-0.168582	0.108213	0.970267	0.844862	1.11429
GCST90274771	AGmTCD	Scar conditions and fibrosis of skin	Natural killer cell receptor 2B4 levels	MR Egger	8	0.204766	0.293416	0.511384	-0.37033	0.779862	1.22724	0.690506	2.18117
GCST90274771	AGmTCD	Scar conditions and fibrosis of skin	Natural killer cell receptor 2B4 levels	Weighted median	8	0.204859	0.140558	0.144988	-0.0706353	0.480353	1.22735	0.931802	1.61664
GCST90274771	AGmTCD	Scar conditions and fibrosis of skin	Natural killer cell receptor 2B4 levels	Inverse variance weighted	8	0.087388	0.125876	0.487531	-0.159328	0.334104	1.09132	0.852717	1.39669
GCST90274771	AGmTCD	Scar conditions and fibrosis of skin	Natural killer cell receptor 2B4 levels	Simple mode	8	0.189475	0.258787	0.487852	-0.317748	0.696697	1.20861	0.727786	2.00711
GCST90274771	AGmTCD	Scar conditions and fibrosis of skin	Natural killer cell receptor 2B4 levels	Weighted mode	8	0.247908	0.144619	0.13021	-0.035546	0.531362	1.28134	0.965078	1.70125
GCST90274772	AGmTCD	Scar conditions and fibrosis of skin	CD40L receptor levels	MR Egger	7	-0.0934526	0.112383	0.443548	-0.313724	0.126819	0.910781	0.730721	1.13521
GCST90274772	AGmTCD	Scar conditions and fibrosis of skin	CD40L receptor levels	Weighted median	7	-0.0158459	0.080724	0.844377	-0.174065	0.142373	0.984279	0.840242	1.15301
GCST90274772	AGmTCD	Scar conditions and fibrosis of skin	CD40L receptor levels	Inverse variance weighted	7	0.00473055	0.0764243	0.950644	-0.145061	0.154522	1.00474	0.864969	1.1671
GCST90274772	AGmTCD	Scar conditions and fibrosis of skin	CD40L receptor levels	Simple mode	7	0.248267	0.236976	0.33516	-0.216207	0.71274	1.2818	0.805568	2.03957
GCST90274772	AGmTCD	Scar conditions and fibrosis of skin	CD40L receptor levels	Weighted mode	7	-0.0103065	0.0841152	0.906482	-0.175172	0.154559	0.989746	0.839312	1.16714
GCST90274773	AGmTCD	Scar conditions and fibrosis of skin	T-cell surface glycoprotein CD5 levels	MR Egger	10	-0.00927024	0.396988	0.981942	-0.787367	0.768826	0.990773	0.455042	2.15723
GCST90274773	AGmTCD	Scar conditions and fibrosis of skin	T-cell surface glycoprotein CD5 levels	Weighted median	10	-0.146094	0.149146	0.327315	-0.438421	0.146232	0.864076	0.645054	1.15747
GCST90274773	AGmTCD	Scar conditions and fibrosis of skin	T-cell surface glycoprotein CD5 levels	Inverse variance weighted	10	-0.0651355	0.117933	0.580737	-0.296284	0.166013	0.936941	0.743576	1.18059
GCST90274773	AGmTCD	Scar conditions and fibrosis of skin	T-cell surface glycoprotein CD5 levels	Simple mode	10	-0.210478	0.233647	0.391142	-0.668425	0.247469	0.810197	0.512515	1.28078
GCST90274773	AGmTCD	Scar conditions and fibrosis of skin	T-cell surface glycoprotein CD5 levels	Weighted mode	10	-0.117415	0.218435	0.603937	-0.545547	0.310717	0.889216	0.579525	1.3644
GCST90274774	AGmTCD	Scar conditions and fibrosis of skin	T-cell surface glycoprotein CD6 isoform levels	MR Egger	6	-0.00319833	0.0822918	0.97086	-0.16449	0.158094	0.996807	0.848326	1.17128
GCST90274774	AGmTCD	Scar conditions and fibrosis of skin	T-cell surface glycoprotein CD6 isoform levels	Weighted median	6	-0.0522664	0.0609269	0.390973	-0.171683	0.0671504	0.949076	0.842246	1.06946
GCST90274774	AGmTCD	Scar conditions and fibrosis of skin	T-cell surface glycoprotein CD6 isoform levels	Inverse variance weighted	6	-0.0551855	0.0584211	0.344855	-0.169691	0.0593199	0.94631	0.843926	1.06111
GCST90274774	AGmTCD	Scar conditions and fibrosis of skin	T-cell surface glycoprotein CD6 isoform levels	Simple mode	6	-0.066588	0.122254	0.609385	-0.306207	0.173031	0.935581	0.736234	1.1889
GCST90274774	AGmTCD	Scar conditions and fibrosis of skin	T-cell surface glycoprotein CD6 isoform levels	Weighted mode	6	-0.0551073	0.0619939	0.414763	-0.176615	0.0664008	0.946384	0.838102	1.06865
GCST90274775	AGmTCD	Scar conditions and fibrosis of skin	CUB domain-containing protein 1 levels	MR Egger	6	0.0907022	0.315688	0.78814	-0.528046	0.70945	1.09494	0.589756	2.03287
GCST90274775	AGmTCD	Scar conditions and fibrosis of skin	CUB domain-containing protein 1 levels	Weighted median	6	0.0111258	0.130175	0.931889	-0.244017	0.266268	1.01119	0.783474	1.30509
GCST90274775	AGmTCD	Scar conditions and fibrosis of skin	CUB domain-containing protein 1 levels	Inverse variance weighted	6	0.0170308	0.143806	0.905728	-0.26483	0.298892	1.01718	0.767336	1.34836
GCST90274775	AGmTCD	Scar conditions and fibrosis of skin	CUB domain-containing protein 1 levels	Simple mode	6	-0.414793	0.285253	0.205659	-0.973888	0.144303	0.660477	0.377612	1.15523
GCST90274775	AGmTCD	Scar conditions and fibrosis of skin	CUB domain-containing protein 1 levels	Weighted mode	6	0.0263858	0.135436	0.853202	-0.239069	0.291841	1.02674	0.78736	1.33889
GCST90274776	AGmTCD	Scar conditions and fibrosis of skin	Macrophage colony-stimulating factor 1 levels	Wald ratio	1	0.149293	0.196966	0.448473	-0.23676	0.535345	1.16101	0.789181	1.70804
GCST90274777	AGmTCD	Scar conditions and fibrosis of skin	Cystatin D levels	MR Egger	11	-0.0979822	0.0802871	0.253324	-0.255345	0.0593804	0.906665	0.774649	1.06118
GCST90274777	AGmTCD	Scar conditions and fibrosis of skin	Cystatin D levels	Weighted median	11	-0.0427428	0.0646992	0.508844	-0.169553	0.0840675	0.958158	0.844042	1.0877
GCST90274777	AGmTCD	Scar conditions and fibrosis of skin	Cystatin D levels	Inverse variance weighted	11	-0.0210743	0.0621812	0.734672	-0.142949	0.100801	0.979146	0.866798	1.10606
GCST90274777	AGmTCD	Scar conditions and fibrosis of skin	Cystatin D levels	Simple mode	11	0.150238	0.207665	0.485974	-0.256786	0.557262	1.16211	0.773534	1.74589
GCST90274777	AGmTCD	Scar conditions and fibrosis of skin	Cystatin D levels	Weighted mode	11	-0.0492576	0.0662513	0.474287	-0.17911	0.0805949	0.951936	0.836014	1.08393
GCST90274778	AGmTCD	Scar conditions and fibrosis of skin	Fractalkine levels	MR Egger	9	-0.232514	0.601673	0.710644	-1.41179	0.946765	0.792538	0.243706	2.57736
GCST90274778	AGmTCD	Scar conditions and fibrosis of skin	Fractalkine levels	Weighted median	9	0.0400558	0.215699	0.852678	-0.382714	0.462826	1.04087	0.682008	1.58856
GCST90274778	AGmTCD	Scar conditions and fibrosis of skin	Fractalkine levels	Inverse variance weighted	9	0.0790825	0.161299	0.623932	-0.237064	0.395229	1.08229	0.788941	1.48472
GCST90274778	AGmTCD	Scar conditions and fibrosis of skin	Fractalkine levels	Simple mode	9	0.12738	0.360345	0.732852	-0.578896	0.833656	1.13585	0.560517	2.30172
GCST90274778	AGmTCD	Scar conditions and fibrosis of skin	Fractalkine levels	Weighted mode	9	0.0735443	0.32824	0.82833	-0.569806	0.716895	1.07632	0.565635	2.04806
GCST90274779	AGmTCD	Scar conditions and fibrosis of skin	C-X-C motif chemokine 1 levels	MR Egger	3	0.123934	0.189449	0.631201	-0.247386	0.495253	1.13194	0.78084	1.64091
GCST90274779	AGmTCD	Scar conditions and fibrosis of skin	C-X-C motif chemokine 1 levels	Weighted median	3	0.103518	0.122474	0.397986	-0.136531	0.343566	1.10907	0.872379	1.40997
GCST90274779	AGmTCD	Scar conditions and fibrosis of skin	C-X-C motif chemokine 1 levels	Inverse variance weighted	3	0.0988356	0.121058	0.414252	-0.138438	0.336109	1.10388	0.870717	1.39949
GCST90274779	AGmTCD	Scar conditions and fibrosis of skin	C-X-C motif chemokine 1 levels	Simple mode	3	0.0950469	0.203035	0.685751	-0.302902	0.492996	1.09971	0.738671	1.63721
GCST90274779	AGmTCD	Scar conditions and fibrosis of skin	C-X-C motif chemokine 1 levels	Weighted mode	3	0.105158	0.124952	0.488609	-0.139748	0.350063	1.11089	0.869577	1.41916
GCST90274780	AGmTCD	Scar conditions and fibrosis of skin	C-X-C motif chemokine 10 levels	MR Egger	6	0.210728	0.248381	0.443998	-0.276098	0.697555	1.23458	0.758739	2.00883
GCST90274780	AGmTCD	Scar conditions and fibrosis of skin	C-X-C motif chemokine 10 levels	Weighted median	6	0.132767	0.154858	0.391255	-0.170756	0.436289	1.14198	0.843028	1.54696
GCST90274780	AGmTCD	Scar conditions and fibrosis of skin	C-X-C motif chemokine 10 levels	Inverse variance weighted	6	0.138331	0.135162	0.306098	-0.126587	0.403249	1.14836	0.881098	1.49668
GCST90274780	AGmTCD	Scar conditions and fibrosis of skin	C-X-C motif chemokine 10 levels	Simple mode	6	0.0775144	0.202805	0.71801	-0.319982	0.475011	1.0806	0.726162	1.60803
GCST90274780	AGmTCD	Scar conditions and fibrosis of skin	C-X-C motif chemokine 10 levels	Weighted mode	6	0.163826	0.169606	0.378446	-0.168602	0.496255	1.17801	0.844845	1.64256
GCST90274781	AGmTCD	Scar conditions and fibrosis of skin	C-X-C motif chemokine 11 levels	MR Egger	8	0.0921457	0.269086	0.743697	-0.435262	0.619554	1.09652	0.647095	1.8581
GCST90274781	AGmTCD	Scar conditions and fibrosis of skin	C-X-C motif chemokine 11 levels	Weighted median	8	0.0267212	0.15147	0.85997	-0.270161	0.323603	1.02708	0.763257	1.3821
GCST90274781	AGmTCD	Scar conditions and fibrosis of skin	C-X-C motif chemokine 11 levels	Inverse variance weighted	8	-0.0229506	0.119935	0.848245	-0.258024	0.212122	0.977311	0.772577	1.2363
GCST90274781	AGmTCD	Scar conditions and fibrosis of skin	C-X-C motif chemokine 11 levels	Simple mode	8	0.0976605	0.208205	0.653285	-0.310421	0.505742	1.10259	0.733138	1.65822
GCST90274781	AGmTCD	Scar conditions and fibrosis of skin	C-X-C motif chemokine 11 levels	Weighted mode	8	0.0392519	0.171542	0.825552	-0.296971	0.375475	1.04003	0.743066	1.45568
GCST90274782	AGmTCD	Scar conditions and fibrosis of skin	C-X-C motif chemokine 5 levels	MR Egger	7	-0.101491	0.126077	0.457382	-0.348602	0.145621	0.90349	0.705674	1.15676
GCST90274782	AGmTCD	Scar conditions and fibrosis of skin	C-X-C motif chemokine 5 levels	Weighted median	7	-0.0510083	0.0866414	0.556043	-0.220825	0.118809	0.950271	0.801857	1.12615
GCST90274782	AGmTCD	Scar conditions and fibrosis of skin	C-X-C motif chemokine 5 levels	Inverse variance weighted	7	-0.0385519	0.0794191	0.627376	-0.194213	0.11711	0.962182	0.823482	1.12424
GCST90274782	AGmTCD	Scar conditions and fibrosis of skin	C-X-C motif chemokine 5 levels	Simple mode	7	-0.036353	0.137934	0.800941	-0.306703	0.233997	0.9643	0.735869	1.26364
GCST90274782	AGmTCD	Scar conditions and fibrosis of skin	C-X-C motif chemokine 5 levels	Weighted mode	7	-0.0543998	0.0998839	0.605642	-0.250172	0.141373	0.947053	0.778667	1.15185
GCST90274783	AGmTCD	Scar conditions and fibrosis of skin	C-X-C motif chemokine 6 levels	MR Egger	4	-0.110408	0.0972483	0.373979	-0.301014	0.080199	0.895469	0.740067	1.0835
GCST90274783	AGmTCD	Scar conditions and fibrosis of skin	C-X-C motif chemokine 6 levels	Weighted median	4	-0.111054	0.0684641	0.104787	-0.245244	0.0231355	0.89489	0.782514	1.02341
GCST90274783	AGmTCD	Scar conditions and fibrosis of skin	C-X-C motif chemokine 6 levels	Inverse variance weighted	4	-0.104123	0.0664799	0.117294	-0.234424	0.0261775	0.901114	0.791027	1.02652
GCST90274783	AGmTCD	Scar conditions and fibrosis of skin	C-X-C motif chemokine 6 levels	Simple mode	4	-0.0840612	0.191935	0.691027	-0.460254	0.292131	0.919375	0.631124	1.33928
GCST90274783	AGmTCD	Scar conditions and fibrosis of skin	C-X-C motif chemokine 6 levels	Weighted mode	4	-0.117904	0.0686921	0.184591	-0.25254	0.0167329	0.888782	0.776825	1.01687
GCST90274784	AGmTCD	Scar conditions and fibrosis of skin	C-X-C motif chemokine 9 levels	MR Egger	5	-0.306582	0.535856	0.607292	-1.35686	0.743695	0.735958	0.257468	2.10369
GCST90274784	AGmTCD	Scar conditions and fibrosis of skin	C-X-C motif chemokine 9 levels	Weighted median	5	0.00165873	0.206722	0.993598	-0.403517	0.406834	1.00166	0.667967	1.50206
GCST90274784	AGmTCD	Scar conditions and fibrosis of skin	C-X-C motif chemokine 9 levels	Inverse variance weighted	5	0.0481212	0.163601	0.768653	-0.272537	0.368779	1.0493	0.761446	1.44597
GCST90274784	AGmTCD	Scar conditions and fibrosis of skin	C-X-C motif chemokine 9 levels	Simple mode	5	0.391167	0.290415	0.249255	-0.178046	0.96038	1.47871	0.836904	2.61269
GCST90274784	AGmTCD	Scar conditions and fibrosis of skin	C-X-C motif chemokine 9 levels	Weighted mode	5	-0.145505	0.240994	0.578565	-0.617854	0.326844	0.864585	0.5391	1.38658
GCST90274785	AGmTCD	Scar conditions and fibrosis of skin	Delta and Notch-like epidermal growth factor-related receptor levels	MR Egger	4	-0.332138	0.343488	0.43558	-1.00537	0.341099	0.717388	0.365907	1.40649
GCST90274785	AGmTCD	Scar conditions and fibrosis of skin	Delta and Notch-like epidermal growth factor-related receptor levels	Weighted median	4	-0.280266	0.138083	0.0423869	-0.550908	-0.0096245	0.755583	0.576426	0.990422
GCST90274785	AGmTCD	Scar conditions and fibrosis of skin	Delta and Notch-like epidermal growth factor-related receptor levels	Inverse variance weighted	4	-0.249408	0.126008	0.0477818	-0.496383	-0.00243242	0.779262	0.608729	0.997571
GCST90274785	AGmTCD	Scar conditions and fibrosis of skin	Delta and Notch-like epidermal growth factor-related receptor levels	Simple mode	4	-0.353113	0.20289	0.180159	-0.750777	0.0445504	0.702498	0.472	1.04556
GCST90274785	AGmTCD	Scar conditions and fibrosis of skin	Delta and Notch-like epidermal growth factor-related receptor levels	Weighted mode	4	-0.244076	0.150546	0.203407	-0.539146	0.0509937	0.783428	0.583246	1.05232
GCST90274786	AGmTCD	Scar conditions and fibrosis of skin	Protein S100-A12 levels	MR Egger	4	-0.226541	0.410213	0.636249	-1.03056	0.577476	0.797286	0.356808	1.78154
GCST90274786	AGmTCD	Scar conditions and fibrosis of skin	Protein S100-A12 levels	Weighted median	4	-0.0591801	0.180768	0.74338	-0.413486	0.295126	0.942537	0.661341	1.3433
GCST90274786	AGmTCD	Scar conditions and fibrosis of skin	Protein S100-A12 levels	Inverse variance weighted	4	-0.126389	0.165475	0.44499	-0.450719	0.197942	0.881272	0.63717	1.21889
GCST90274786	AGmTCD	Scar conditions and fibrosis of skin	Protein S100-A12 levels	Simple mode	4	-0.0287948	0.245411	0.914011	-0.509801	0.452211	0.971616	0.600615	1.57178
GCST90274786	AGmTCD	Scar conditions and fibrosis of skin	Protein S100-A12 levels	Weighted mode	4	-0.0647998	0.204116	0.771703	-0.464868	0.335268	0.937255	0.628218	1.39832
GCST90274787	AGmTCD	Scar conditions and fibrosis of skin	Fibroblast growth factor 19 levels	MR Egger	3	0.0654006	1.26781	0.967189	-2.4195	2.5503	1.06759	0.0889658	12.811
GCST90274787	AGmTCD	Scar conditions and fibrosis of skin	Fibroblast growth factor 19 levels	Weighted median	3	0.101598	0.177573	0.56722	-0.246445	0.449642	1.10694	0.781574	1.56775
GCST90274787	AGmTCD	Scar conditions and fibrosis of skin	Fibroblast growth factor 19 levels	Inverse variance weighted	3	0.0850753	0.252834	0.736504	-0.41048	0.580631	1.0888	0.663332	1.78717
GCST90274787	AGmTCD	Scar conditions and fibrosis of skin	Fibroblast growth factor 19 levels	Simple mode	3	0.285718	0.283699	0.41992	-0.270331	0.841768	1.33072	0.763127	2.32046
GCST90274787	AGmTCD	Scar conditions and fibrosis of skin	Fibroblast growth factor 19 levels	Weighted mode	3	0.149393	0.215702	0.560177	-0.273383	0.572169	1.16113	0.760801	1.77211
GCST90274788	AGmTCD	Scar conditions and fibrosis of skin	Fibroblast growth factor 21 levels	MR Egger	7	-0.00226661	0.346334	0.995031	-0.681081	0.676548	0.997736	0.50607	1.96708
GCST90274788	AGmTCD	Scar conditions and fibrosis of skin	Fibroblast growth factor 21 levels	Weighted median	7	-0.182733	0.15978	0.252766	-0.495901	0.130435	0.832991	0.609022	1.13932
GCST90274788	AGmTCD	Scar conditions and fibrosis of skin	Fibroblast growth factor 21 levels	Inverse variance weighted	7	-0.219407	0.126874	0.0837505	-0.468081	0.0292664	0.802994	0.626203	1.0297
GCST90274788	AGmTCD	Scar conditions and fibrosis of skin	Fibroblast growth factor 21 levels	Simple mode	7	-0.0220475	0.236157	0.928657	-0.484915	0.440819	0.978194	0.61575	1.55398
GCST90274788	AGmTCD	Scar conditions and fibrosis of skin	Fibroblast growth factor 21 levels	Weighted mode	7	-0.174014	0.155814	0.306793	-0.479409	0.131381	0.840285	0.619149	1.1404
GCST90274789	AGmTCD	Scar conditions and fibrosis of skin	Fibroblast growth factor 23 levels	MR Egger	4	1.46113	1.17659	0.340171	-0.844976	3.76724	4.31083	0.429568	43.2605
GCST90274789	AGmTCD	Scar conditions and fibrosis of skin	Fibroblast growth factor 23 levels	Weighted median	4	0.0750792	0.257984	0.771034	-0.430569	0.580727	1.07797	0.650139	1.78734
GCST90274789	AGmTCD	Scar conditions and fibrosis of skin	Fibroblast growth factor 23 levels	Inverse variance weighted	4	0.0116323	0.214329	0.956718	-0.408452	0.431717	1.0117	0.664678	1.5399
GCST90274789	AGmTCD	Scar conditions and fibrosis of skin	Fibroblast growth factor 23 levels	Simple mode	4	0.175178	0.347455	0.648837	-0.505834	0.856189	1.19146	0.603003	2.35417
GCST90274789	AGmTCD	Scar conditions and fibrosis of skin	Fibroblast growth factor 23 levels	Weighted mode	4	0.135679	0.281957	0.663289	-0.416957	0.688314	1.14531	0.659049	1.99036
GCST90274790	AGmTCD	Scar conditions and fibrosis of skin	Fibroblast growth factor 5 levels	Inverse variance weighted	2	-0.0267499	0.0695961	0.700712	-0.163158	0.109658	0.973605	0.849457	1.1159
GCST90274791	AGmTCD	Scar conditions and fibrosis of skin	Fms-related tyrosine kinase 3 ligand levels	MR Egger	12	0.0990956	0.170306	0.573539	-0.234705	0.432896	1.10417	0.790804	1.54172
GCST90274791	AGmTCD	Scar conditions and fibrosis of skin	Fms-related tyrosine kinase 3 ligand levels	Weighted median	12	0.0560323	0.125127	0.654295	-0.189217	0.301281	1.05763	0.827607	1.35159
GCST90274791	AGmTCD	Scar conditions and fibrosis of skin	Fms-related tyrosine kinase 3 ligand levels	Inverse variance weighted	12	-0.0250553	0.107713	0.816063	-0.236172	0.186062	0.975256	0.789645	1.2045
GCST90274791	AGmTCD	Scar conditions and fibrosis of skin	Fms-related tyrosine kinase 3 ligand levels	Simple mode	12	-0.18312	0.266845	0.506768	-0.706136	0.339896	0.832668	0.493548	1.4048
GCST90274791	AGmTCD	Scar conditions and fibrosis of skin	Fms-related tyrosine kinase 3 ligand levels	Weighted mode	12	0.0906598	0.142538	0.537759	-0.188714	0.370034	1.0949	0.828023	1.44778
GCST90274792	AGmTCD	Scar conditions and fibrosis of skin	Glial cell line-derived neurotrophic factor levels	MR Egger	5	-0.3003	0.197408	0.225551	-0.687219	0.0866183	0.740596	0.502973	1.09048
GCST90274792	AGmTCD	Scar conditions and fibrosis of skin	Glial cell line-derived neurotrophic factor levels	Weighted median	5	-0.209662	0.128877	0.10377	-0.46226	0.0429358	0.810858	0.629859	1.04387
GCST90274792	AGmTCD	Scar conditions and fibrosis of skin	Glial cell line-derived neurotrophic factor levels	Inverse variance weighted	5	-0.174226	0.115047	0.129926	-0.399718	0.0512657	0.840107	0.670509	1.0526
GCST90274792	AGmTCD	Scar conditions and fibrosis of skin	Glial cell line-derived neurotrophic factor levels	Simple mode	5	-0.198018	0.204396	0.387508	-0.598634	0.202598	0.820355	0.549562	1.22458
GCST90274792	AGmTCD	Scar conditions and fibrosis of skin	Glial cell line-derived neurotrophic factor levels	Weighted mode	5	-0.207324	0.13145	0.189881	-0.464967	0.050318	0.812756	0.628156	1.05161
GCST90274793	AGmTCD	Scar conditions and fibrosis of skin	Hepatocyte growth factor levels	MR Egger	5	-0.38149	0.463735	0.471003	-1.29041	0.52743	0.682843	0.275158	1.69457
GCST90274793	AGmTCD	Scar conditions and fibrosis of skin	Hepatocyte growth factor levels	Weighted median	5	-0.0428953	0.200951	0.830967	-0.436758	0.350968	0.958012	0.646127	1.42044
GCST90274793	AGmTCD	Scar conditions and fibrosis of skin	Hepatocyte growth factor levels	Inverse variance weighted	5	-0.0818556	0.179338	0.64808	-0.433359	0.269648	0.921405	0.648328	1.3095
GCST90274793	AGmTCD	Scar conditions and fibrosis of skin	Hepatocyte growth factor levels	Simple mode	5	0.0478446	0.302242	0.881891	-0.544549	0.640238	1.04901	0.580103	1.89693
GCST90274793	AGmTCD	Scar conditions and fibrosis of skin	Hepatocyte growth factor levels	Weighted mode	5	-0.0254736	0.278964	0.931632	-0.572243	0.521296	0.974848	0.564258	1.68421
GCST90274794	AGmTCD	Scar conditions and fibrosis of skin	Interferon gamma levels	MR Egger	3	0.345375	0.789655	0.737518	-1.20235	1.8931	1.41252	0.300488	6.63991
GCST90274794	AGmTCD	Scar conditions and fibrosis of skin	Interferon gamma levels	Weighted median	3	0.204139	0.308806	0.508574	-0.40112	0.809398	1.22647	0.66957	2.24656
GCST90274794	AGmTCD	Scar conditions and fibrosis of skin	Interferon gamma levels	Inverse variance weighted	3	0.0926076	0.246945	0.707651	-0.391405	0.57662	1.09703	0.676106	1.78001
GCST90274794	AGmTCD	Scar conditions and fibrosis of skin	Interferon gamma levels	Simple mode	3	0.297681	0.369961	0.50548	-0.427442	1.0228	1.34673	0.652175	2.78098
GCST90274794	AGmTCD	Scar conditions and fibrosis of skin	Interferon gamma levels	Weighted mode	3	0.285319	0.3749	0.526116	-0.449486	1.02012	1.33019	0.637956	2.77354
GCST90274795	AGmTCD	Scar conditions and fibrosis of skin	Interleukin-10 levels	MR Egger	6	-1.47452	0.561118	0.0583192	-2.57431	-0.374726	0.228889	0.0762066	0.687477
GCST90274795	AGmTCD	Scar conditions and fibrosis of skin	Interleukin-10 levels	Weighted median	6	-0.437546	0.181302	0.0158063	-0.792898	-0.0821945	0.645619	0.452531	0.921093
GCST90274795	AGmTCD	Scar conditions and fibrosis of skin	Interleukin-10 levels	Inverse variance weighted	6	-0.287345	0.159217	0.071116	-0.599411	0.0247207	0.750253	0.549135	1.02503
GCST90274795	AGmTCD	Scar conditions and fibrosis of skin	Interleukin-10 levels	Simple mode	6	-0.495017	0.251738	0.106413	-0.988423	-0.00161111	0.60956	0.372163	0.99839
GCST90274795	AGmTCD	Scar conditions and fibrosis of skin	Interleukin-10 levels	Weighted mode	6	-0.477984	0.219333	0.0811888	-0.907877	-0.0480909	0.620032	0.40338	0.953047
GCST90274797	AGmTCD	Scar conditions and fibrosis of skin	Interleukin-10 receptor subunit beta levels	MR Egger	4	-0.673913	0.737953	0.457528	-2.1203	0.772475	0.50971	0.119996	2.16512
GCST90274797	AGmTCD	Scar conditions and fibrosis of skin	Interleukin-10 receptor subunit beta levels	Weighted median	4	-0.496142	0.314184	0.114303	-1.11194	0.119659	0.608875	0.328919	1.12711
GCST90274797	AGmTCD	Scar conditions and fibrosis of skin	Interleukin-10 receptor subunit beta levels	Inverse variance weighted	4	-0.613641	0.250143	0.0141605	-1.10392	-0.123362	0.541376	0.331569	0.883944
GCST90274797	AGmTCD	Scar conditions and fibrosis of skin	Interleukin-10 receptor subunit beta levels	Simple mode	4	-0.442745	0.403093	0.352293	-1.23281	0.347318	0.642271	0.291473	1.41527
GCST90274797	AGmTCD	Scar conditions and fibrosis of skin	Interleukin-10 receptor subunit beta levels	Weighted mode	4	-0.423129	0.396863	0.36453	-1.20098	0.354722	0.654994	0.300899	1.42578
GCST90274798	AGmTCD	Scar conditions and fibrosis of skin	Interleukin-12 subunit beta levels	MR Egger	18	0.0691579	0.087137	0.439001	-0.101631	0.239946	1.07161	0.903363	1.27118
GCST90274798	AGmTCD	Scar conditions and fibrosis of skin	Interleukin-12 subunit beta levels	Weighted median	18	0.00708205	0.0678637	0.916886	-0.125931	0.140095	1.00711	0.881676	1.15038
GCST90274798	AGmTCD	Scar conditions and fibrosis of skin	Interleukin-12 subunit beta levels	Inverse variance weighted	18	0.0149018	0.0583099	0.798289	-0.0993856	0.129189	1.01501	0.905393	1.13791
GCST90274798	AGmTCD	Scar conditions and fibrosis of skin	Interleukin-12 subunit beta levels	Simple mode	18	0.0019289	0.187515	0.991912	-0.365601	0.369458	1.00193	0.69378	1.44695
GCST90274798	AGmTCD	Scar conditions and fibrosis of skin	Interleukin-12 subunit beta levels	Weighted mode	18	0.0019289	0.0684786	0.977856	-0.132289	0.136147	1.00193	0.876088	1.14585
GCST90274799	AGmTCD	Scar conditions and fibrosis of skin	Interleukin-13 levels	MR Egger	3	2.6111	2.34414	0.465736	-1.98342	7.20563	13.6141	0.137598	1346.99
GCST90274799	AGmTCD	Scar conditions and fibrosis of skin	Interleukin-13 levels	Weighted median	3	-0.155977	0.334822	0.641322	-0.812228	0.500273	0.855579	0.443868	1.64917
GCST90274799	AGmTCD	Scar conditions and fibrosis of skin	Interleukin-13 levels	Inverse variance weighted	3	0.00228754	0.275602	0.993377	-0.537892	0.542467	1.00229	0.583978	1.72025
GCST90274799	AGmTCD	Scar conditions and fibrosis of skin	Interleukin-13 levels	Simple mode	3	-0.212003	0.43888	0.676765	-1.07221	0.648202	0.808963	0.342252	1.9121
GCST90274799	AGmTCD	Scar conditions and fibrosis of skin	Interleukin-13 levels	Weighted mode	3	-0.218804	0.433197	0.663655	-1.06787	0.630262	0.80348	0.34374	1.8781
GCST90274800	AGmTCD	Scar conditions and fibrosis of skin	Interleukin-15 receptor subunit alpha levels	MR Egger	4	0.242865	0.154859	0.257352	-0.0606581	0.546388	1.2749	0.941145	1.727
GCST90274800	AGmTCD	Scar conditions and fibrosis of skin	Interleukin-15 receptor subunit alpha levels	Weighted median	4	0.0952314	0.0797739	0.232569	-0.0611253	0.251588	1.09991	0.940705	1.28607
GCST90274800	AGmTCD	Scar conditions and fibrosis of skin	Interleukin-15 receptor subunit alpha levels	Inverse variance weighted	4	0.094389	0.0763431	0.216318	-0.0552435	0.244021	1.09899	0.946255	1.27637
GCST90274800	AGmTCD	Scar conditions and fibrosis of skin	Interleukin-15 receptor subunit alpha levels	Simple mode	4	0.0211636	0.148127	0.895446	-0.269166	0.311493	1.02139	0.764016	1.36546
GCST90274800	AGmTCD	Scar conditions and fibrosis of skin	Interleukin-15 receptor subunit alpha levels	Weighted mode	4	0.129547	0.0892194	0.242426	-0.045323	0.304417	1.13831	0.955689	1.35583
GCST90274801	AGmTCD	Scar conditions and fibrosis of skin	Interleukin-17A levels	Wald ratio	1	-0.0391582	0.470326	0.933647	-0.960997	0.88268	0.961599	0.382511	2.41737
GCST90274802	AGmTCD	Scar conditions and fibrosis of skin	Interleukin-17C levels	MR Egger	3	-0.329831	0.483913	0.619134	-1.2783	0.618639	0.719046	0.27851	1.8564
GCST90274802	AGmTCD	Scar conditions and fibrosis of skin	Interleukin-17C levels	Weighted median	3	-0.213654	0.247705	0.388392	-0.699156	0.271847	0.807627	0.497005	1.31239
GCST90274802	AGmTCD	Scar conditions and fibrosis of skin	Interleukin-17C levels	Inverse variance weighted	3	-0.234404	0.217656	0.281503	-0.661009	0.192201	0.791042	0.51633	1.21191
GCST90274802	AGmTCD	Scar conditions and fibrosis of skin	Interleukin-17C levels	Simple mode	3	-0.204783	0.295666	0.560162	-0.784288	0.374721	0.814824	0.456444	1.45459
GCST90274802	AGmTCD	Scar conditions and fibrosis of skin	Interleukin-17C levels	Weighted mode	3	-0.19856	0.299782	0.575863	-0.786133	0.389013	0.819911	0.455603	1.47552
GCST90274803	AGmTCD	Scar conditions and fibrosis of skin	Interleukin-18 levels	MR Egger	7	0.0798477	0.482093	0.874939	-0.865055	1.02475	1.08312	0.421028	2.7864
GCST90274803	AGmTCD	Scar conditions and fibrosis of skin	Interleukin-18 levels	Weighted median	7	0.0395944	0.138087	0.774315	-0.231056	0.310245	1.04039	0.793695	1.36376
GCST90274803	AGmTCD	Scar conditions and fibrosis of skin	Interleukin-18 levels	Inverse variance weighted	7	0.0792511	0.114875	0.490263	-0.145904	0.304406	1.08248	0.864241	1.35582
GCST90274803	AGmTCD	Scar conditions and fibrosis of skin	Interleukin-18 levels	Simple mode	7	-0.16726	0.204039	0.443698	-0.567177	0.232657	0.845979	0.567124	1.26195
GCST90274803	AGmTCD	Scar conditions and fibrosis of skin	Interleukin-18 levels	Weighted mode	7	0.0238989	0.141849	0.871741	-0.254125	0.301923	1.02419	0.775595	1.35246
GCST90274804	AGmTCD	Scar conditions and fibrosis of skin	interleukin-18 receptor 1 levels	MR Egger	6	-0.47225	0.355921	0.255237	-1.16985	0.225354	0.623597	0.310412	1.25277
GCST90274804	AGmTCD	Scar conditions and fibrosis of skin	interleukin-18 receptor 1 levels	Weighted median	6	0.0386587	0.0627224	0.537666	-0.0842772	0.161595	1.03942	0.919176	1.17538
GCST90274804	AGmTCD	Scar conditions and fibrosis of skin	interleukin-18 receptor 1 levels	Inverse variance weighted	6	0.0653633	0.0854433	0.444277	-0.102106	0.232832	1.06755	0.902934	1.26217
GCST90274804	AGmTCD	Scar conditions and fibrosis of skin	interleukin-18 receptor 1 levels	Simple mode	6	0.080803	0.117212	0.521268	-0.148933	0.310539	1.08416	0.861627	1.36416
GCST90274804	AGmTCD	Scar conditions and fibrosis of skin	interleukin-18 receptor 1 levels	Weighted mode	6	0.0385149	0.0629865	0.567613	-0.0849385	0.161968	1.03927	0.918569	1.17582
GCST90274805	AGmTCD	Scar conditions and fibrosis of skin	Interleukin-1-alpha levels	MR Egger	4	0.257501	0.328166	0.514834	-0.385705	0.900707	1.29369	0.679971	2.46134
GCST90274805	AGmTCD	Scar conditions and fibrosis of skin	Interleukin-1-alpha levels	Weighted median	4	-0.078296	0.200476	0.69613	-0.471229	0.314637	0.924691	0.624235	1.36976
GCST90274805	AGmTCD	Scar conditions and fibrosis of skin	Interleukin-1-alpha levels	Inverse variance weighted	4	-0.0435827	0.187788	0.816473	-0.411648	0.324483	0.957353	0.662557	1.38331
GCST90274805	AGmTCD	Scar conditions and fibrosis of skin	Interleukin-1-alpha levels	Simple mode	4	-0.347551	0.330393	0.370081	-0.995121	0.300019	0.706416	0.369679	1.34988
GCST90274805	AGmTCD	Scar conditions and fibrosis of skin	Interleukin-1-alpha levels	Weighted mode	4	-0.00926283	0.225377	0.969799	-0.451002	0.432476	0.99078	0.63699	1.54107
GCST90274807	AGmTCD	Scar conditions and fibrosis of skin	Interleukin-20 levels	Wald ratio	1	-0.476599	0.467536	0.30802	-1.39297	0.439772	0.620891	0.248337	1.55235
GCST90274808	AGmTCD	Scar conditions and fibrosis of skin	Interleukin-20 receptor subunit alpha levels	Wald ratio	1	0.339399	0.411178	0.409128	-0.466511	1.14531	1.4041	0.627187	3.14341
GCST90274809	AGmTCD	Scar conditions and fibrosis of skin	Interleukin-22 receptor subunit alpha-1 levels	Wald ratio	1	-0.236456	0.465495	0.611476	-1.14883	0.675914	0.78942	0.317009	1.96583
GCST90274810	AGmTCD	Scar conditions and fibrosis of skin	Interleukin-24 levels	Wald ratio	1	0.944631	0.453181	0.0371198	0.0563957	1.83287	2.57186	1.05802	6.25178
GCST90274812	AGmTCD	Scar conditions and fibrosis of skin	Interleukin-33 levels	Inverse variance weighted	2	0.19651	0.528042	0.709783	-0.838453	1.23147	1.21715	0.432379	3.42627
GCST90274813	AGmTCD	Scar conditions and fibrosis of skin	Interleukin-4 levels	Wald ratio	1	0.0795705	0.43246	0.854017	-0.76805	0.927191	1.08282	0.463917	2.5274
GCST90274814	AGmTCD	Scar conditions and fibrosis of skin	Interleukin-5 levels	Wald ratio	1	-0.281407	0.500787	0.574165	-1.26295	0.700136	0.754721	0.282819	2.01403
GCST90274815	AGmTCD	Scar conditions and fibrosis of skin	Interleukin-6 levels	Wald ratio	1	0.223607	0.196576	0.255326	-0.161682	0.608896	1.25058	0.850712	1.8384
GCST90274816	AGmTCD	Scar conditions and fibrosis of skin	Interleukin-7 levels	Wald ratio	1	-0.0695927	0.54491	0.898375	-1.13762	0.998431	0.932774	0.320582	2.71402
GCST90274817	AGmTCD	Scar conditions and fibrosis of skin	Interleukin-8 levels	MR Egger	7	0.0039384	0.392733	0.992387	-0.765818	0.773694	1.00395	0.464954	2.16776
GCST90274817	AGmTCD	Scar conditions and fibrosis of skin	Interleukin-8 levels	Weighted median	7	0.0939597	0.23961	0.694957	-0.375675	0.563595	1.09852	0.686825	1.75698
GCST90274817	AGmTCD	Scar conditions and fibrosis of skin	Interleukin-8 levels	Inverse variance weighted	7	0.0400094	0.185108	0.828878	-0.322803	0.402821	1.04082	0.724117	1.49604
GCST90274817	AGmTCD	Scar conditions and fibrosis of skin	Interleukin-8 levels	Simple mode	7	0.0915866	0.361359	0.808381	-0.616677	0.79985	1.09591	0.539735	2.22521
GCST90274817	AGmTCD	Scar conditions and fibrosis of skin	Interleukin-8 levels	Weighted mode	7	0.0831007	0.32886	0.808939	-0.561464	0.727666	1.08665	0.570373	2.07024
GCST90274818	AGmTCD	Scar conditions and fibrosis of skin	Latency-associated peptide transforming growth factor beta 1 levels	MR Egger	5	-0.275881	0.262287	0.370122	-0.789963	0.238202	0.758904	0.453862	1.26896
GCST90274818	AGmTCD	Scar conditions and fibrosis of skin	Latency-associated peptide transforming growth factor beta 1 levels	Weighted median	5	-0.0239166	0.219181	0.913109	-0.453512	0.405679	0.976367	0.635393	1.50032
GCST90274818	AGmTCD	Scar conditions and fibrosis of skin	Latency-associated peptide transforming growth factor beta 1 levels	Inverse variance weighted	5	0.0876087	0.200423	0.662025	-0.30522	0.480437	1.09156	0.736961	1.61678
GCST90274818	AGmTCD	Scar conditions and fibrosis of skin	Latency-associated peptide transforming growth factor beta 1 levels	Simple mode	5	0.591285	0.423079	0.234773	-0.23795	1.42052	1.80631	0.788242	4.13927
GCST90274818	AGmTCD	Scar conditions and fibrosis of skin	Latency-associated peptide transforming growth factor beta 1 levels	Weighted mode	5	-0.290827	0.232705	0.279517	-0.746929	0.165275	0.747645	0.47382	1.17972
GCST90274819	AGmTCD	Scar conditions and fibrosis of skin	Leukemia inhibitory factor levels	Wald ratio	1	0.567418	0.462921	0.220298	-0.339907	1.47474	1.76371	0.711837	4.36991
GCST90274820	AGmTCD	Scar conditions and fibrosis of skin	Leukemia inhibitory factor receptor levels	MR Egger	4	-0.301214	0.395791	0.526121	-1.07696	0.474536	0.739919	0.340628	1.60727
GCST90274820	AGmTCD	Scar conditions and fibrosis of skin	Leukemia inhibitory factor receptor levels	Weighted median	4	-0.136046	0.136538	0.319058	-0.403662	0.131569	0.872802	0.66787	1.14062
GCST90274820	AGmTCD	Scar conditions and fibrosis of skin	Leukemia inhibitory factor receptor levels	Inverse variance weighted	4	-0.155559	0.173788	0.370728	-0.496184	0.185065	0.855936	0.60885	1.2033
GCST90274820	AGmTCD	Scar conditions and fibrosis of skin	Leukemia inhibitory factor receptor levels	Simple mode	4	0.0184036	0.246001	0.945074	-0.463759	0.500566	1.01857	0.628915	1.64965
GCST90274820	AGmTCD	Scar conditions and fibrosis of skin	Leukemia inhibitory factor receptor levels	Weighted mode	4	-0.135725	0.138391	0.399043	-0.406971	0.13552	0.873083	0.665664	1.14513
GCST90274821	AGmTCD	Scar conditions and fibrosis of skin	Monocyte chemoattractant protein-1 levels	MR Egger	8	-0.0379177	0.227075	0.872869	-0.482985	0.407149	0.962792	0.616939	1.50253
GCST90274821	AGmTCD	Scar conditions and fibrosis of skin	Monocyte chemoattractant protein-1 levels	Weighted median	8	-0.0611504	0.140566	0.663542	-0.33666	0.21436	0.940682	0.714151	1.23907
GCST90274821	AGmTCD	Scar conditions and fibrosis of skin	Monocyte chemoattractant protein-1 levels	Inverse variance weighted	8	-0.0934234	0.117919	0.428206	-0.324545	0.137699	0.910808	0.722856	1.14763
GCST90274821	AGmTCD	Scar conditions and fibrosis of skin	Monocyte chemoattractant protein-1 levels	Simple mode	8	-0.121456	0.229054	0.612337	-0.570402	0.32749	0.88563	0.565298	1.38748
GCST90274821	AGmTCD	Scar conditions and fibrosis of skin	Monocyte chemoattractant protein-1 levels	Weighted mode	8	-0.0244899	0.15812	0.881286	-0.334406	0.285426	0.975808	0.715763	1.33033
GCST90274822	AGmTCD	Scar conditions and fibrosis of skin	Monocyte chemoattractant protein 2 levels	MR Egger	8	0.00894483	0.0831578	0.917848	-0.154045	0.171934	1.00898	0.857234	1.1876
GCST90274822	AGmTCD	Scar conditions and fibrosis of skin	Monocyte chemoattractant protein 2 levels	Weighted median	8	0.0570491	0.0528073	0.279997	-0.0464532	0.160551	1.05871	0.954609	1.17416
GCST90274822	AGmTCD	Scar conditions and fibrosis of skin	Monocyte chemoattractant protein 2 levels	Inverse variance weighted	8	0.0159582	0.0613456	0.794759	-0.104279	0.136196	1.01609	0.900974	1.14591
GCST90274822	AGmTCD	Scar conditions and fibrosis of skin	Monocyte chemoattractant protein 2 levels	Simple mode	8	-0.0492467	0.2045	0.816599	-0.450066	0.351572	0.951946	0.637586	1.4213
GCST90274822	AGmTCD	Scar conditions and fibrosis of skin	Monocyte chemoattractant protein 2 levels	Weighted mode	8	0.0722636	0.0551879	0.231734	-0.0359046	0.180432	1.07494	0.964732	1.19773
GCST90274823	AGmTCD	Scar conditions and fibrosis of skin	Monocyte chemoattractant protein-3 levels	MR Egger	6	-0.221034	0.303979	0.507415	-0.816833	0.374764	0.801689	0.441829	1.45465
GCST90274823	AGmTCD	Scar conditions and fibrosis of skin	Monocyte chemoattractant protein-3 levels	Weighted median	6	-0.116202	0.161121	0.47078	-0.432	0.199595	0.890295	0.64921	1.22091
GCST90274823	AGmTCD	Scar conditions and fibrosis of skin	Monocyte chemoattractant protein-3 levels	Inverse variance weighted	6	0.00916009	0.137045	0.946709	-0.259448	0.277768	1.0092	0.771477	1.32018
GCST90274823	AGmTCD	Scar conditions and fibrosis of skin	Monocyte chemoattractant protein-3 levels	Simple mode	6	-0.0673659	0.262491	0.807682	-0.581848	0.447116	0.934853	0.558865	1.5638
GCST90274823	AGmTCD	Scar conditions and fibrosis of skin	Monocyte chemoattractant protein-3 levels	Weighted mode	6	-0.110798	0.198052	0.599993	-0.498981	0.277384	0.895119	0.607149	1.31967
GCST90274824	AGmTCD	Scar conditions and fibrosis of skin	Monocyte chemoattractant protein-4 levels	MR Egger	6	-0.193056	0.270098	0.514254	-0.722448	0.336336	0.824436	0.485562	1.39981
GCST90274824	AGmTCD	Scar conditions and fibrosis of skin	Monocyte chemoattractant protein-4 levels	Weighted median	6	0.0550028	0.117336	0.63924	-0.174976	0.284982	1.05654	0.839477	1.32974
GCST90274824	AGmTCD	Scar conditions and fibrosis of skin	Monocyte chemoattractant protein-4 levels	Inverse variance weighted	6	0.0779349	0.0927862	0.400942	-0.103926	0.259796	1.08105	0.901292	1.29667
GCST90274824	AGmTCD	Scar conditions and fibrosis of skin	Monocyte chemoattractant protein-4 levels	Simple mode	6	0.0561738	0.16731	0.750692	-0.271754	0.384102	1.05778	0.762041	1.4683
GCST90274824	AGmTCD	Scar conditions and fibrosis of skin	Monocyte chemoattractant protein-4 levels	Weighted mode	6	0.0255272	0.153983	0.874825	-0.276279	0.327333	1.02586	0.758601	1.38726
GCST90274825	AGmTCD	Scar conditions and fibrosis of skin	Macrophage inflammatory protein 1a levels	MR Egger	8	-0.0425008	0.130386	0.755522	-0.298057	0.213055	0.95839	0.742259	1.23745
GCST90274825	AGmTCD	Scar conditions and fibrosis of skin	Macrophage inflammatory protein 1a levels	Weighted median	8	-0.0390103	0.0913009	0.669181	-0.21796	0.139939	0.961741	0.804158	1.1502
GCST90274825	AGmTCD	Scar conditions and fibrosis of skin	Macrophage inflammatory protein 1a levels	Inverse variance weighted	8	-0.0151868	0.0826123	0.854145	-0.177107	0.146733	0.984928	0.83769	1.15805
GCST90274825	AGmTCD	Scar conditions and fibrosis of skin	Macrophage inflammatory protein 1a levels	Simple mode	8	-0.00790015	0.177949	0.965829	-0.35668	0.340879	0.992131	0.699997	1.40618
GCST90274825	AGmTCD	Scar conditions and fibrosis of skin	Macrophage inflammatory protein 1a levels	Weighted mode	8	-0.0411269	0.0882587	0.655381	-0.214114	0.13186	0.959707	0.807256	1.14095
GCST90274826	AGmTCD	Scar conditions and fibrosis of skin	Matrix metalloproteinase-1 levels	MR Egger	9	-0.179304	0.25059	0.497449	-0.670461	0.311852	0.835852	0.511473	1.36595
GCST90274826	AGmTCD	Scar conditions and fibrosis of skin	Matrix metalloproteinase-1 levels	Weighted median	9	-0.0837932	0.162322	0.605703	-0.401944	0.234357	0.919621	0.669018	1.2641
GCST90274826	AGmTCD	Scar conditions and fibrosis of skin	Matrix metalloproteinase-1 levels	Inverse variance weighted	9	0.0258381	0.125627	0.837046	-0.22039	0.272067	1.02617	0.802206	1.31267
GCST90274826	AGmTCD	Scar conditions and fibrosis of skin	Matrix metalloproteinase-1 levels	Simple mode	9	-0.0591665	0.225884	0.799991	-0.501899	0.383566	0.94255	0.60538	1.46751
GCST90274826	AGmTCD	Scar conditions and fibrosis of skin	Matrix metalloproteinase-1 levels	Weighted mode	9	-0.080208	0.198762	0.697124	-0.469782	0.309366	0.922924	0.625138	1.36256
GCST90274827	AGmTCD	Scar conditions and fibrosis of skin	Matrix metalloproteinase-10 levels	MR Egger	5	0.070836	0.181835	0.722869	-0.28556	0.427232	1.07341	0.751593	1.53301
GCST90274827	AGmTCD	Scar conditions and fibrosis of skin	Matrix metalloproteinase-10 levels	Weighted median	5	0.0238565	0.0947587	0.801226	-0.161871	0.209584	1.02414	0.850551	1.23316
GCST90274827	AGmTCD	Scar conditions and fibrosis of skin	Matrix metalloproteinase-10 levels	Inverse variance weighted	5	0.0136538	0.112503	0.903403	-0.206852	0.234159	1.01375	0.81314	1.26385
GCST90274827	AGmTCD	Scar conditions and fibrosis of skin	Matrix metalloproteinase-10 levels	Simple mode	5	-0.156955	0.223411	0.521076	-0.594841	0.280931	0.854743	0.55165	1.32436
GCST90274827	AGmTCD	Scar conditions and fibrosis of skin	Matrix metalloproteinase-10 levels	Weighted mode	5	0.0619696	0.115228	0.619241	-0.163877	0.287816	1.06393	0.848847	1.33351
GCST90274828	AGmTCD	Scar conditions and fibrosis of skin	Neurturin levels	Inverse variance weighted	2	-0.388352	0.314905	0.217488	-1.00556	0.228861	0.678174	0.365838	1.25717
GCST90274829	AGmTCD	Scar conditions and fibrosis of skin	Neurotrophin-3 levels	MR Egger	3	1.28203	3.66159	0.785593	-5.89469	8.45876	3.60396	0.00275402	4716.19
GCST90274829	AGmTCD	Scar conditions and fibrosis of skin	Neurotrophin-3 levels	Weighted median	3	0.22109	0.322359	0.492808	-0.410734	0.852914	1.24744	0.663163	2.34648
GCST90274829	AGmTCD	Scar conditions and fibrosis of skin	Neurotrophin-3 levels	Inverse variance weighted	3	0.183388	0.287989	0.524262	-0.38107	0.747846	1.20128	0.68313	2.11244
GCST90274829	AGmTCD	Scar conditions and fibrosis of skin	Neurotrophin-3 levels	Simple mode	3	0.24752	0.384197	0.585435	-0.505506	1.00055	1.28085	0.6032	2.71977
GCST90274829	AGmTCD	Scar conditions and fibrosis of skin	Neurotrophin-3 levels	Weighted mode	3	0.235814	0.399644	0.614938	-0.547489	1.01912	1.26594	0.5784	2.77075
GCST90274830	AGmTCD	Scar conditions and fibrosis of skin	Osteoprotegerin levels	MR Egger	9	0.169045	0.476718	0.733331	-0.765322	1.10341	1.18417	0.465184	3.01443
GCST90274830	AGmTCD	Scar conditions and fibrosis of skin	Osteoprotegerin levels	Weighted median	9	-0.242876	0.155135	0.117447	-0.546939	0.0611881	0.784369	0.578718	1.0631
GCST90274830	AGmTCD	Scar conditions and fibrosis of skin	Osteoprotegerin levels	Inverse variance weighted	9	-0.191779	0.198067	0.332918	-0.579991	0.196432	0.825489	0.559904	1.21705
GCST90274830	AGmTCD	Scar conditions and fibrosis of skin	Osteoprotegerin levels	Simple mode	9	-0.513563	0.291771	0.116419	-1.08543	0.0583093	0.59836	0.337755	1.06004
GCST90274830	AGmTCD	Scar conditions and fibrosis of skin	Osteoprotegerin levels	Weighted mode	9	-0.317453	0.161021	0.0841482	-0.633054	-0.00185171	0.728001	0.530968	0.99815
GCST90274831	AGmTCD	Scar conditions and fibrosis of skin	Oncostatin-M levels	MR Egger	5	-0.223256	0.540459	0.707293	-1.28256	0.836043	0.79991	0.277328	2.30722
GCST90274831	AGmTCD	Scar conditions and fibrosis of skin	Oncostatin-M levels	Weighted median	5	-0.0976188	0.222566	0.660947	-0.533849	0.338611	0.906995	0.586344	1.403
GCST90274831	AGmTCD	Scar conditions and fibrosis of skin	Oncostatin-M levels	Inverse variance weighted	5	0.0568922	0.186218	0.759974	-0.308094	0.421879	1.05854	0.734846	1.52482
GCST90274831	AGmTCD	Scar conditions and fibrosis of skin	Oncostatin-M levels	Simple mode	5	-0.231882	0.333664	0.52534	-0.885864	0.4221	0.79304	0.412358	1.52516
GCST90274831	AGmTCD	Scar conditions and fibrosis of skin	Oncostatin-M levels	Weighted mode	5	-0.244274	0.30375	0.466361	-0.839624	0.351077	0.783273	0.431873	1.4206
GCST90274832	AGmTCD	Scar conditions and fibrosis of skin	Programmed cell death 1 ligand 1 levels	MR Egger	5	0.567268	0.626288	0.431832	-0.660256	1.79479	1.76344	0.516719	6.01823
GCST90274832	AGmTCD	Scar conditions and fibrosis of skin	Programmed cell death 1 ligand 1 levels	Weighted median	5	0.310095	0.223824	0.165917	-0.128599	0.74879	1.36355	0.879326	2.11444
GCST90274832	AGmTCD	Scar conditions and fibrosis of skin	Programmed cell death 1 ligand 1 levels	Inverse variance weighted	5	0.224581	0.191718	0.241433	-0.151186	0.600348	1.2518	0.859688	1.82275
GCST90274832	AGmTCD	Scar conditions and fibrosis of skin	Programmed cell death 1 ligand 1 levels	Simple mode	5	0.397636	0.332768	0.298118	-0.254589	1.04986	1.4883	0.775235	2.85726
GCST90274832	AGmTCD	Scar conditions and fibrosis of skin	Programmed cell death 1 ligand 1 levels	Weighted mode	5	0.345444	0.263592	0.2602	-0.171196	0.862084	1.41262	0.842656	2.36809
GCST90274833	AGmTCD	Scar conditions and fibrosis of skin	Stem cell factor levels	MR Egger	13	-0.0197706	0.195945	0.921447	-0.403823	0.364282	0.980424	0.667762	1.43948
GCST90274833	AGmTCD	Scar conditions and fibrosis of skin	Stem cell factor levels	Weighted median	13	0.0721105	0.117693	0.540074	-0.158567	0.302788	1.07477	0.853366	1.35363
GCST90274833	AGmTCD	Scar conditions and fibrosis of skin	Stem cell factor levels	Inverse variance weighted	13	0.0164188	0.0912042	0.857135	-0.162341	0.195179	1.01655	0.850151	1.21553
GCST90274833	AGmTCD	Scar conditions and fibrosis of skin	Stem cell factor levels	Simple mode	13	0.0817477	0.178594	0.655325	-0.268297	0.431793	1.08518	0.76468	1.54002
GCST90274833	AGmTCD	Scar conditions and fibrosis of skin	Stem cell factor levels	Weighted mode	13	0.065194	0.132148	0.630676	-0.193816	0.324204	1.06737	0.82381	1.38293
GCST90274834	AGmTCD	Scar conditions and fibrosis of skin	SIR2-like protein 2 levels	Inverse variance weighted	2	-0.186406	0.357722	0.602303	-0.887542	0.51473	0.829936	0.411666	1.67319
GCST90274835	AGmTCD	Scar conditions and fibrosis of skin	Signaling lymphocytic activation molecule levels	MR Egger	9	0.122149	0.294214	0.690447	-0.45451	0.698807	1.12992	0.634759	2.01135
GCST90274835	AGmTCD	Scar conditions and fibrosis of skin	Signaling lymphocytic activation molecule levels	Weighted median	9	-0.0178615	0.164909	0.913749	-0.341083	0.30536	0.982297	0.711	1.35711
GCST90274835	AGmTCD	Scar conditions and fibrosis of skin	Signaling lymphocytic activation molecule levels	Inverse variance weighted	9	0.0215893	0.124028	0.861812	-0.221505	0.264683	1.02182	0.801312	1.30302
GCST90274835	AGmTCD	Scar conditions and fibrosis of skin	Signaling lymphocytic activation molecule levels	Simple mode	9	-0.19483	0.273537	0.496547	-0.730962	0.341303	0.822975	0.481446	1.40678
GCST90274835	AGmTCD	Scar conditions and fibrosis of skin	Signaling lymphocytic activation molecule levels	Weighted mode	9	0.285513	0.202613	0.196454	-0.111609	0.682635	1.33044	0.894394	1.97909
GCST90274836	AGmTCD	Scar conditions and fibrosis of skin	Sulfotransferase 1A1 levels	MR Egger	5	0.464649	0.323244	0.246145	-0.168909	1.09821	1.59146	0.844586	2.99878
GCST90274836	AGmTCD	Scar conditions and fibrosis of skin	Sulfotransferase 1A1 levels	Weighted median	5	-0.0161268	0.135712	0.905409	-0.282122	0.249869	0.984003	0.754181	1.28386
GCST90274836	AGmTCD	Scar conditions and fibrosis of skin	Sulfotransferase 1A1 levels	Inverse variance weighted	5	-0.068041	0.132186	0.606738	-0.327126	0.191044	0.934222	0.720993	1.21051
GCST90274836	AGmTCD	Scar conditions and fibrosis of skin	Sulfotransferase 1A1 levels	Simple mode	5	-0.243657	0.24845	0.382263	-0.73062	0.243305	0.783756	0.48161	1.27546
GCST90274836	AGmTCD	Scar conditions and fibrosis of skin	Sulfotransferase 1A1 levels	Weighted mode	5	0.0120887	0.154167	0.941266	-0.290079	0.314257	1.01216	0.748204	1.36924
GCST90274837	AGmTCD	Scar conditions and fibrosis of skin	STAM binding protein levels	MR Egger	3	-0.697591	1.50551	0.723767	-3.6484	2.25322	0.497783	0.0260328	9.5183
GCST90274837	AGmTCD	Scar conditions and fibrosis of skin	STAM binding protein levels	Weighted median	3	0.366882	0.396774	0.355142	-0.410795	1.14456	1.44323	0.663123	3.14105
GCST90274837	AGmTCD	Scar conditions and fibrosis of skin	STAM binding protein levels	Inverse variance weighted	3	0.289781	0.329295	0.378856	-0.355636	0.935199	1.33614	0.700728	2.54772
GCST90274837	AGmTCD	Scar conditions and fibrosis of skin	STAM binding protein levels	Simple mode	3	0.500116	0.474492	0.402419	-0.429889	1.43012	1.64891	0.650581	4.1792
GCST90274837	AGmTCD	Scar conditions and fibrosis of skin	STAM binding protein levels	Weighted mode	3	0.466755	0.462884	0.419444	-0.440497	1.37401	1.59481	0.643716	3.95115
GCST90274838	AGmTCD	Scar conditions and fibrosis of skin	Transforming growth factor-alpha levels	MR Egger	6	0.00713477	0.503976	0.989383	-0.980658	0.994927	1.00716	0.375064	2.70453
GCST90274838	AGmTCD	Scar conditions and fibrosis of skin	Transforming growth factor-alpha levels	Weighted median	6	0.0715323	0.26294	0.785585	-0.44383	0.586894	1.07415	0.641575	1.79839
GCST90274838	AGmTCD	Scar conditions and fibrosis of skin	Transforming growth factor-alpha levels	Inverse variance weighted	6	0.03774	0.203712	0.853024	-0.361536	0.437016	1.03846	0.696605	1.54808
GCST90274838	AGmTCD	Scar conditions and fibrosis of skin	Transforming growth factor-alpha levels	Simple mode	6	0.0360034	0.344606	0.920852	-0.639424	0.711431	1.03666	0.527596	2.0369
GCST90274838	AGmTCD	Scar conditions and fibrosis of skin	Transforming growth factor-alpha levels	Weighted mode	6	0.0580977	0.321651	0.863756	-0.572339	0.688534	1.05982	0.564204	1.9908
GCST90274839	AGmTCD	Scar conditions and fibrosis of skin	Tumor necrosis factor levels	Inverse variance weighted	2	-0.254384	0.607227	0.67527	-1.44455	0.935781	0.775394	0.235853	2.5492
GCST90274840	AGmTCD	Scar conditions and fibrosis of skin	TNF-beta levels	MR Egger	4	-0.00790552	0.0717272	0.922301	-0.148491	0.13268	0.992126	0.862008	1.14188
GCST90274840	AGmTCD	Scar conditions and fibrosis of skin	TNF-beta levels	Weighted median	4	0.0136707	0.0460546	0.766591	-0.0765963	0.103938	1.01376	0.926264	1.10953
GCST90274840	AGmTCD	Scar conditions and fibrosis of skin	TNF-beta levels	Inverse variance weighted	4	0.0306245	0.0519708	0.555684	-0.0712383	0.132487	1.0311	0.93124	1.14166
GCST90274840	AGmTCD	Scar conditions and fibrosis of skin	TNF-beta levels	Simple mode	4	0.029557	0.10432	0.795351	-0.17491	0.234024	1.03	0.839533	1.26367
GCST90274840	AGmTCD	Scar conditions and fibrosis of skin	TNF-beta levels	Weighted mode	4	0.0114226	0.0496254	0.832757	-0.0858432	0.108688	1.01149	0.917738	1.11481
GCST90274841	AGmTCD	Scar conditions and fibrosis of skin	Tumor necrosis factor receptor superfamily member 9 levels	MR Egger	6	-0.0425188	0.58944	0.945958	-1.19782	1.11278	0.958372	0.301851	3.04282
GCST90274841	AGmTCD	Scar conditions and fibrosis of skin	Tumor necrosis factor receptor superfamily member 9 levels	Weighted median	6	-0.166635	0.198651	0.401561	-0.55599	0.22272	0.846508	0.573504	1.24947
GCST90274841	AGmTCD	Scar conditions and fibrosis of skin	Tumor necrosis factor receptor superfamily member 9 levels	Inverse variance weighted	6	-0.0505813	0.159317	0.750873	-0.362843	0.26168	0.950677	0.695696	1.29911
GCST90274841	AGmTCD	Scar conditions and fibrosis of skin	Tumor necrosis factor receptor superfamily member 9 levels	Simple mode	6	0.230599	0.350564	0.539743	-0.456506	0.917704	1.25935	0.633494	2.50354
GCST90274841	AGmTCD	Scar conditions and fibrosis of skin	Tumor necrosis factor receptor superfamily member 9 levels	Weighted mode	6	-0.312376	0.247906	0.263258	-0.798271	0.17352	0.731706	0.450106	1.18948
GCST90274842	AGmTCD	Scar conditions and fibrosis of skin	Tumor necrosis factor ligand superfamily member 14 levels	MR Egger	5	0.149127	0.166815	0.437209	-0.177831	0.476085	1.16082	0.837084	1.60976
GCST90274842	AGmTCD	Scar conditions and fibrosis of skin	Tumor necrosis factor ligand superfamily member 14 levels	Weighted median	5	0.0558637	0.127225	0.660594	-0.193498	0.305225	1.05745	0.824072	1.35693
GCST90274842	AGmTCD	Scar conditions and fibrosis of skin	Tumor necrosis factor ligand superfamily member 14 levels	Inverse variance weighted	5	0.0285293	0.111837	0.798649	-0.190672	0.247731	1.02894	0.826404	1.28111
GCST90274842	AGmTCD	Scar conditions and fibrosis of skin	Tumor necrosis factor ligand superfamily member 14 levels	Simple mode	5	-0.0452843	0.187736	0.82125	-0.413246	0.322678	0.955726	0.661499	1.38082
GCST90274842	AGmTCD	Scar conditions and fibrosis of skin	Tumor necrosis factor ligand superfamily member 14 levels	Weighted mode	5	0.092489	0.134587	0.529723	-0.171301	0.356279	1.0969	0.842568	1.42801
GCST90274843	AGmTCD	Scar conditions and fibrosis of skin	TNF-related apoptosis-inducing ligand levels	MR Egger	10	0.0989395	0.186697	0.610536	-0.266986	0.464865	1.104	0.765684	1.5918
GCST90274843	AGmTCD	Scar conditions and fibrosis of skin	TNF-related apoptosis-inducing ligand levels	Weighted median	10	0.0707239	0.109048	0.516624	-0.14301	0.284458	1.07328	0.866745	1.32904
GCST90274843	AGmTCD	Scar conditions and fibrosis of skin	TNF-related apoptosis-inducing ligand levels	Inverse variance weighted	10	0.0283415	0.110899	0.79829	-0.189021	0.245704	1.02875	0.827769	1.27852
GCST90274843	AGmTCD	Scar conditions and fibrosis of skin	TNF-related apoptosis-inducing ligand levels	Simple mode	10	-0.229033	0.238746	0.362459	-0.696975	0.238908	0.795302	0.49809	1.26986
GCST90274843	AGmTCD	Scar conditions and fibrosis of skin	TNF-related apoptosis-inducing ligand levels	Weighted mode	10	0.0463547	0.135355	0.73986	-0.21894	0.31165	1.04745	0.80337	1.36568
GCST90274844	AGmTCD	Scar conditions and fibrosis of skin	TNF-related activation-induced cytokine levels	MR Egger	11	0.052639	0.389109	0.895367	-0.710014	0.815292	1.05405	0.491637	2.25984
GCST90274844	AGmTCD	Scar conditions and fibrosis of skin	TNF-related activation-induced cytokine levels	Weighted median	11	-0.0743742	0.166497	0.655091	-0.400708	0.251959	0.928324	0.669846	1.28654
GCST90274844	AGmTCD	Scar conditions and fibrosis of skin	TNF-related activation-induced cytokine levels	Inverse variance weighted	11	-0.0749196	0.168749	0.657063	-0.405667	0.255828	0.927818	0.666532	1.29153
GCST90274844	AGmTCD	Scar conditions and fibrosis of skin	TNF-related activation-induced cytokine levels	Simple mode	11	0.179402	0.29066	0.550881	-0.39029	0.749095	1.1965	0.67686	2.11509
GCST90274844	AGmTCD	Scar conditions and fibrosis of skin	TNF-related activation-induced cytokine levels	Weighted mode	11	0.0815724	0.192038	0.679997	-0.294821	0.457966	1.08499	0.744665	1.58086
GCST90274845	AGmTCD	Scar conditions and fibrosis of skin	Thymic stromal lymphopoietin levels	Wald ratio	1	-0.703118	0.440296	0.110283	-1.5661	0.159861	0.495039	0.208859	1.17335
GCST90274846	AGmTCD	Scar conditions and fibrosis of skin	Tumor necrosis factor ligand superfamily member 12 levels	MR Egger	10	0.231462	0.290142	0.448042	-0.337216	0.80014	1.26044	0.713755	2.22585
GCST90274846	AGmTCD	Scar conditions and fibrosis of skin	Tumor necrosis factor ligand superfamily member 12 levels	Weighted median	10	0.175088	0.143387	0.222053	-0.105951	0.456127	1.19135	0.899469	1.57795
GCST90274846	AGmTCD	Scar conditions and fibrosis of skin	Tumor necrosis factor ligand superfamily member 12 levels	Inverse variance weighted	10	0.0202162	0.111335	0.855912	-0.198	0.238433	1.02042	0.82037	1.26926
GCST90274846	AGmTCD	Scar conditions and fibrosis of skin	Tumor necrosis factor ligand superfamily member 12 levels	Simple mode	10	0.227731	0.250065	0.386202	-0.262397	0.717858	1.25575	0.769206	2.05004
GCST90274846	AGmTCD	Scar conditions and fibrosis of skin	Tumor necrosis factor ligand superfamily member 12 levels	Weighted mode	10	0.208902	0.161011	0.226748	-0.10668	0.524484	1.23232	0.898814	1.68959
GCST90274847	AGmTCD	Scar conditions and fibrosis of skin	Urokinase-type plasminogen activator levels	MR Egger	12	-0.151768	0.246072	0.551174	-0.634069	0.330533	0.859188	0.530429	1.39171
GCST90274847	AGmTCD	Scar conditions and fibrosis of skin	Urokinase-type plasminogen activator levels	Weighted median	12	-0.144151	0.145812	0.322853	-0.429943	0.14164	0.865757	0.650546	1.15216
GCST90274847	AGmTCD	Scar conditions and fibrosis of skin	Urokinase-type plasminogen activator levels	Inverse variance weighted	12	-0.0543459	0.110052	0.621433	-0.270048	0.161356	0.947104	0.763343	1.1751
GCST90274847	AGmTCD	Scar conditions and fibrosis of skin	Urokinase-type plasminogen activator levels	Simple mode	12	-0.215161	0.225613	0.360735	-0.657362	0.227039	0.806411	0.518216	1.25488
GCST90274847	AGmTCD	Scar conditions and fibrosis of skin	Urokinase-type plasminogen activator levels	Weighted mode	12	-0.193502	0.201947	0.358559	-0.589319	0.202315	0.824068	0.554705	1.22423
GCST90274848	AGmTCD	Scar conditions and fibrosis of skin	Vascular endothelial growth factor A levels	MR Egger	7	0.540641	0.434057	0.268113	-0.31011	1.39139	1.71711	0.733366	4.02045
GCST90274848	AGmTCD	Scar conditions and fibrosis of skin	Vascular endothelial growth factor A levels	Weighted median	7	-0.0181183	0.171789	0.916004	-0.354825	0.318588	0.982045	0.701296	1.37518
GCST90274848	AGmTCD	Scar conditions and fibrosis of skin	Vascular endothelial growth factor A levels	Inverse variance weighted	7	0.0336792	0.138453	0.807808	-0.237688	0.305046	1.03425	0.788449	1.35669
GCST90274848	AGmTCD	Scar conditions and fibrosis of skin	Vascular endothelial growth factor A levels	Simple mode	7	0.176593	0.259064	0.520884	-0.331173	0.68436	1.19315	0.718081	1.9825
GCST90274848	AGmTCD	Scar conditions and fibrosis of skin	Vascular endothelial growth factor A levels	Weighted mode	7	0.0158426	0.200125	0.939477	-0.376403	0.408088	1.01597	0.686326	1.50394

## Sheet: CIP MR pleiotropy
id.exposure	id.outcome	outcome	exposure	egger_intercept	se	pval
GCST90274758	T0z7yA	Keloid	Eukaryotic translation initiation factor 4E-binding protein 1 levels	NA	NA	NA
GCST90274759	T0z7yA	Keloid	Adenosine Deaminase levels	NA	NA	NA
GCST90274761	T0z7yA	Keloid	Axin-1 levels	0.00140019	0.227697	0.996085
GCST90274762	T0z7yA	Keloid	beta-nerve growth factor levels	0.220093	0.459192	0.679015
GCST90274763	T0z7yA	Keloid	Caspase 8 levels	NA	NA	NA
GCST90274764	T0z7yA	Keloid	Eotaxin levels	0.0185173	0.0942916	0.852043
GCST90274765	T0z7yA	Keloid	C-C motif chemokine 19 levels	-0.177398	0.119782	0.235191
GCST90274766	T0z7yA	Keloid	C-C motif chemokine 20 levels	0.38762	0.189884	0.133872
GCST90274767	T0z7yA	Keloid	C-C motif chemokine 23 levels	0.0604095	0.0989273	0.574428
GCST90274768	T0z7yA	Keloid	C-C motif chemokine 25 levels	-0.108951	0.0687739	0.164243
GCST90274769	T0z7yA	Keloid	C-C motif chemokine 28 levels	-0.0763284	0.148798	0.635006
GCST90274770	T0z7yA	Keloid	C-C motif chemokine 4 levels	0.0547292	0.0780863	0.509631
GCST90274771	T0z7yA	Keloid	Natural killer cell receptor 2B4 levels	-0.0471005	0.0842415	0.596321
GCST90274772	T0z7yA	Keloid	CD40L receptor levels	0.0533226	0.0776715	0.522923
GCST90274773	T0z7yA	Keloid	T-cell surface glycoprotein CD5 levels	0.0130585	0.136319	0.926041
GCST90274774	T0z7yA	Keloid	T-cell surface glycoprotein CD6 isoform levels	-0.0253232	0.0749136	0.752336
GCST90274775	T0z7yA	Keloid	CUB domain-containing protein 1 levels	-0.0733831	0.0948136	0.482148
GCST90274777	T0z7yA	Keloid	Cystatin D levels	0.106918	0.0501222	0.061705
GCST90274778	T0z7yA	Keloid	Fractalkine levels	-0.209154	0.14427	0.190412
GCST90274779	T0z7yA	Keloid	C-X-C motif chemokine 1 levels	0.141565	0.16813	0.554473
GCST90274780	T0z7yA	Keloid	C-X-C motif chemokine 10 levels	-0.0133773	0.103844	0.903717
GCST90274781	T0z7yA	Keloid	C-X-C motif chemokine 11 levels	-0.133406	0.146031	0.396181
GCST90274782	T0z7yA	Keloid	C-X-C motif chemokine 5 levels	-0.0530765	0.0717052	0.492447
GCST90274783	T0z7yA	Keloid	C-X-C motif chemokine 6 levels	0.00987432	0.126819	0.945027
GCST90274784	T0z7yA	Keloid	C-X-C motif chemokine 9 levels	0.03069	0.212975	0.894556
GCST90274785	T0z7yA	Keloid	Delta and Notch-like epidermal growth factor-related receptor levels	-0.0516399	0.147818	0.760183
GCST90274786	T0z7yA	Keloid	Protein S100-A12 levels	0.00535137	0.184189	0.97946
GCST90274787	T0z7yA	Keloid	Fibroblast growth factor 19 levels	-0.153605	0.212899	0.60211
GCST90274788	T0z7yA	Keloid	Fibroblast growth factor 21 levels	-0.108314	0.135052	0.458948
GCST90274789	T0z7yA	Keloid	Fibroblast growth factor 23 levels	-0.0372834	0.340763	0.922865
GCST90274790	T0z7yA	Keloid	Fibroblast growth factor 5 levels	NA	NA	NA
GCST90274791	T0z7yA	Keloid	Fms-related tyrosine kinase 3 ligand levels	-0.0844307	0.0548136	0.154505
GCST90274792	T0z7yA	Keloid	Glial cell line-derived neurotrophic factor levels	-0.213355	0.102796	0.129557
GCST90274793	T0z7yA	Keloid	Hepatocyte growth factor levels	-0.438191	0.174318	0.0866521
GCST90274794	T0z7yA	Keloid	Interferon gamma levels	0.701731	0.556584	0.426889
GCST90274795	T0z7yA	Keloid	Interleukin-10 levels	0.502554	0.22212	0.0864377
GCST90274797	T0z7yA	Keloid	Interleukin-10 receptor subunit beta levels	0.193722	0.369333	0.652258
GCST90274798	T0z7yA	Keloid	Interleukin-12 subunit beta levels	-0.026151	0.0497461	0.606314
GCST90274799	T0z7yA	Keloid	Interleukin-13 levels	0.949118	0.5512	0.334954
GCST90274800	T0z7yA	Keloid	Interleukin-15 receptor subunit alpha levels	-0.136278	0.117206	0.364919
GCST90274802	T0z7yA	Keloid	Interleukin-17C levels	0.207553	0.215902	0.51255
GCST90274803	T0z7yA	Keloid	Interleukin-18 levels	0.260115	0.246656	0.339894
GCST90274804	T0z7yA	Keloid	interleukin-18 receptor 1 levels	-0.586391	0.547977	0.344849
GCST90274805	T0z7yA	Keloid	Interleukin-1-alpha levels	0.132776	0.142558	0.449979
GCST90274812	T0z7yA	Keloid	Interleukin-33 levels	NA	NA	NA
GCST90274817	T0z7yA	Keloid	Interleukin-8 levels	-0.00714437	0.11302	0.952046
GCST90274818	T0z7yA	Keloid	Latency-associated peptide transforming growth factor beta 1 levels	0.074854	0.128741	0.601755
GCST90274820	T0z7yA	Keloid	Leukemia inhibitory factor receptor levels	0.00110861	0.179601	0.995635
GCST90274821	T0z7yA	Keloid	Monocyte chemoattractant protein-1 levels	-0.0100218	0.104118	0.926454
GCST90274822	T0z7yA	Keloid	Monocyte chemoattractant protein 2 levels	-0.128163	0.0728608	0.129071
GCST90274823	T0z7yA	Keloid	Monocyte chemoattractant protein-3 levels	-0.0663332	0.106016	0.565445
GCST90274824	T0z7yA	Keloid	Monocyte chemoattractant protein-4 levels	-0.0415095	0.143554	0.78683
GCST90274825	T0z7yA	Keloid	Macrophage inflammatory protein 1a levels	-0.0525797	0.0741929	0.505107
GCST90274826	T0z7yA	Keloid	Matrix metalloproteinase-1 levels	0.00994889	0.0970031	0.921186
GCST90274827	T0z7yA	Keloid	Matrix metalloproteinase-10 levels	0.0815491	0.189741	0.696347
GCST90274828	T0z7yA	Keloid	Neurturin levels	NA	NA	NA
GCST90274829	T0z7yA	Keloid	Neurotrophin-3 levels	-1.34341	3.25215	0.750615
GCST90274830	T0z7yA	Keloid	Osteoprotegerin levels	-0.0401013	0.113663	0.734617
GCST90274831	T0z7yA	Keloid	Oncostatin-M levels	-0.164592	0.194228	0.459016
GCST90274832	T0z7yA	Keloid	Programmed cell death 1 ligand 1 levels	-0.145793	0.192836	0.504569
GCST90274833	T0z7yA	Keloid	Stem cell factor levels	0.0829519	0.0986583	0.418362
GCST90274834	T0z7yA	Keloid	SIR2-like protein 2 levels	NA	NA	NA
GCST90274835	T0z7yA	Keloid	Signaling lymphocytic activation molecule levels	-0.0971256	0.121033	0.448661
GCST90274836	T0z7yA	Keloid	Sulfotransferase 1A1 levels	-0.1031	0.140802	0.517044
GCST90274837	T0z7yA	Keloid	STAM binding protein levels	0.131776	0.689351	0.879755
GCST90274838	T0z7yA	Keloid	Transforming growth factor-alpha levels	-0.164818	0.146574	0.323726
GCST90274839	T0z7yA	Keloid	Tumor necrosis factor levels	NA	NA	NA
GCST90274840	T0z7yA	Keloid	TNF-beta levels	0.0662165	0.0993121	0.573554
GCST90274841	T0z7yA	Keloid	Tumor necrosis factor receptor superfamily member 9 levels	-0.256197	0.239153	0.344382
GCST90274842	T0z7yA	Keloid	Tumor necrosis factor ligand superfamily member 14 levels	-0.0089035	0.122282	0.946539
GCST90274843	T0z7yA	Keloid	TNF-related apoptosis-inducing ligand levels	-0.0736576	0.104885	0.502431
GCST90274844	T0z7yA	Keloid	TNF-related activation-induced cytokine levels	-0.0531531	0.0871613	0.557059
GCST90274846	T0z7yA	Keloid	Tumor necrosis factor ligand superfamily member 12 levels	0.12671	0.110624	0.285145
GCST90274847	T0z7yA	Keloid	Urokinase-type plasminogen activator levels	0.0491078	0.0852374	0.577263
GCST90274848	T0z7yA	Keloid	Vascular endothelial growth factor A levels	-0.0719401	0.206856	0.742169
GCST90274758	AGmTCD	Scar conditions and fibrosis of skin	Eukaryotic translation initiation factor 4E-binding protein 1 levels	NA	NA	NA
GCST90274759	AGmTCD	Scar conditions and fibrosis of skin	Adenosine Deaminase levels	NA	NA	NA
GCST90274761	AGmTCD	Scar conditions and fibrosis of skin	Axin-1 levels	-0.0812466	0.118445	0.617245
GCST90274762	AGmTCD	Scar conditions and fibrosis of skin	beta-nerve growth factor levels	0.0135757	0.184377	0.948006
GCST90274763	AGmTCD	Scar conditions and fibrosis of skin	Caspase 8 levels	NA	NA	NA
GCST90274764	AGmTCD	Scar conditions and fibrosis of skin	Eotaxin levels	0.00397568	0.0433819	0.93054
GCST90274765	AGmTCD	Scar conditions and fibrosis of skin	C-C motif chemokine 19 levels	0.0661548	0.0391555	0.189697
GCST90274766	AGmTCD	Scar conditions and fibrosis of skin	C-C motif chemokine 20 levels	-0.086382	0.0730337	0.322099
GCST90274767	AGmTCD	Scar conditions and fibrosis of skin	C-C motif chemokine 23 levels	-0.0289134	0.0363815	0.471263
GCST90274768	AGmTCD	Scar conditions and fibrosis of skin	C-C motif chemokine 25 levels	-0.0107067	0.0224844	0.650786
GCST90274769	AGmTCD	Scar conditions and fibrosis of skin	C-C motif chemokine 28 levels	-0.0630419	0.0484254	0.262882
GCST90274770	AGmTCD	Scar conditions and fibrosis of skin	C-C motif chemokine 4 levels	0.0253467	0.0364035	0.512316
GCST90274771	AGmTCD	Scar conditions and fibrosis of skin	Natural killer cell receptor 2B4 levels	-0.0145966	0.032478	0.6689
GCST90274772	AGmTCD	Scar conditions and fibrosis of skin	CD40L receptor levels	0.0302557	0.0253913	0.286897
GCST90274773	AGmTCD	Scar conditions and fibrosis of skin	T-cell surface glycoprotein CD5 levels	-0.00658907	0.0447093	0.886482
GCST90274774	AGmTCD	Scar conditions and fibrosis of skin	T-cell surface glycoprotein CD6 isoform levels	-0.0209177	0.0233194	0.420422
GCST90274775	AGmTCD	Scar conditions and fibrosis of skin	CUB domain-containing protein 1 levels	-0.0126692	0.0468666	0.800285
GCST90274777	AGmTCD	Scar conditions and fibrosis of skin	Cystatin D levels	0.0234867	0.016393	0.185741
GCST90274778	AGmTCD	Scar conditions and fibrosis of skin	Fractalkine levels	0.0251139	0.0467183	0.607538
GCST90274779	AGmTCD	Scar conditions and fibrosis of skin	C-X-C motif chemokine 1 levels	-0.00562571	0.0326641	0.891421
GCST90274780	AGmTCD	Scar conditions and fibrosis of skin	C-X-C motif chemokine 10 levels	-0.0146654	0.0403048	0.734378
GCST90274781	AGmTCD	Scar conditions and fibrosis of skin	C-X-C motif chemokine 11 levels	-0.0149643	0.0313179	0.649689
GCST90274782	AGmTCD	Scar conditions and fibrosis of skin	C-X-C motif chemokine 5 levels	0.0150791	0.0234599	0.548689
GCST90274783	AGmTCD	Scar conditions and fibrosis of skin	C-X-C motif chemokine 6 levels	0.00247724	0.0279779	0.937513
GCST90274784	AGmTCD	Scar conditions and fibrosis of skin	C-X-C motif chemokine 9 levels	0.0392908	0.0565232	0.536979
GCST90274785	AGmTCD	Scar conditions and fibrosis of skin	Delta and Notch-like epidermal growth factor-related receptor levels	0.0125153	0.0483395	0.81992
GCST90274786	AGmTCD	Scar conditions and fibrosis of skin	Protein S100-A12 levels	0.0144591	0.0541904	0.8146
GCST90274787	AGmTCD	Scar conditions and fibrosis of skin	Fibroblast growth factor 19 levels	0.00257576	0.159242	0.989704
GCST90274788	AGmTCD	Scar conditions and fibrosis of skin	Fibroblast growth factor 21 levels	-0.0302002	0.0447208	0.529446
GCST90274789	AGmTCD	Scar conditions and fibrosis of skin	Fibroblast growth factor 23 levels	-0.139665	0.111471	0.336868
GCST90274790	AGmTCD	Scar conditions and fibrosis of skin	Fibroblast growth factor 5 levels	NA	NA	NA
GCST90274791	AGmTCD	Scar conditions and fibrosis of skin	Fms-related tyrosine kinase 3 ligand levels	-0.0193605	0.0205033	0.36729
GCST90274792	AGmTCD	Scar conditions and fibrosis of skin	Glial cell line-derived neurotrophic factor levels	0.0264629	0.0336715	0.489277
GCST90274793	AGmTCD	Scar conditions and fibrosis of skin	Hepatocyte growth factor levels	0.0399682	0.0570447	0.533975
GCST90274794	AGmTCD	Scar conditions and fibrosis of skin	Interferon gamma levels	-0.0682106	0.2002	0.790948
GCST90274795	AGmTCD	Scar conditions and fibrosis of skin	Interleukin-10 levels	0.159205	0.0726095	0.0934192
GCST90274797	AGmTCD	Scar conditions and fibrosis of skin	Interleukin-10 receptor subunit beta levels	0.00887481	0.102228	0.938729
GCST90274798	AGmTCD	Scar conditions and fibrosis of skin	Interleukin-12 subunit beta levels	-0.0120267	0.0143532	0.414425
GCST90274799	AGmTCD	Scar conditions and fibrosis of skin	Interleukin-13 levels	-0.201322	0.179643	0.463811
GCST90274800	AGmTCD	Scar conditions and fibrosis of skin	Interleukin-15 receptor subunit alpha levels	-0.0422371	0.0383275	0.385344
GCST90274802	AGmTCD	Scar conditions and fibrosis of skin	Interleukin-17C levels	0.0156354	0.070815	0.861659
GCST90274803	AGmTCD	Scar conditions and fibrosis of skin	Interleukin-18 levels	-0.000106505	0.0830822	0.999027
GCST90274804	AGmTCD	Scar conditions and fibrosis of skin	interleukin-18 receptor 1 levels	0.249968	0.161714	0.197061
GCST90274805	AGmTCD	Scar conditions and fibrosis of skin	Interleukin-1-alpha levels	-0.0522285	0.0466849	0.379583
GCST90274812	AGmTCD	Scar conditions and fibrosis of skin	Interleukin-33 levels	NA	NA	NA
GCST90274817	AGmTCD	Scar conditions and fibrosis of skin	Interleukin-8 levels	0.00420462	0.0395242	0.919416
GCST90274818	AGmTCD	Scar conditions and fibrosis of skin	Latency-associated peptide transforming growth factor beta 1 levels	0.0758724	0.0419273	0.168055
GCST90274820	AGmTCD	Scar conditions and fibrosis of skin	Leukemia inhibitory factor receptor levels	0.0308032	0.0717691	0.70959
GCST90274821	AGmTCD	Scar conditions and fibrosis of skin	Monocyte chemoattractant protein-1 levels	-0.0082357	0.0287933	0.784475
GCST90274822	AGmTCD	Scar conditions and fibrosis of skin	Monocyte chemoattractant protein 2 levels	0.00489182	0.0351449	0.893855
GCST90274823	AGmTCD	Scar conditions and fibrosis of skin	Monocyte chemoattractant protein-3 levels	0.0294449	0.0347071	0.444011
GCST90274824	AGmTCD	Scar conditions and fibrosis of skin	Monocyte chemoattractant protein-4 levels	0.0502271	0.047015	0.345561
GCST90274825	AGmTCD	Scar conditions and fibrosis of skin	Macrophage inflammatory protein 1a levels	0.00656676	0.0242519	0.795639
GCST90274826	AGmTCD	Scar conditions and fibrosis of skin	Matrix metalloproteinase-1 levels	0.0300424	0.0317533	0.375594
GCST90274827	AGmTCD	Scar conditions and fibrosis of skin	Matrix metalloproteinase-10 levels	-0.0275459	0.0631661	0.692249
GCST90274828	AGmTCD	Scar conditions and fibrosis of skin	Neurturin levels	NA	NA	NA
GCST90274829	AGmTCD	Scar conditions and fibrosis of skin	Neurotrophin-3 levels	-0.132469	0.440129	0.813882
GCST90274830	AGmTCD	Scar conditions and fibrosis of skin	Osteoprotegerin levels	-0.046722	0.0559185	0.431006
GCST90274831	AGmTCD	Scar conditions and fibrosis of skin	Oncostatin-M levels	0.0290753	0.052657	0.619308
GCST90274832	AGmTCD	Scar conditions and fibrosis of skin	Programmed cell death 1 ligand 1 levels	-0.0362445	0.0630597	0.605722
GCST90274833	AGmTCD	Scar conditions and fibrosis of skin	Stem cell factor levels	0.00529671	0.0252865	0.837912
GCST90274834	AGmTCD	Scar conditions and fibrosis of skin	SIR2-like protein 2 levels	NA	NA	NA
GCST90274835	AGmTCD	Scar conditions and fibrosis of skin	Signaling lymphocytic activation molecule levels	-0.0124499	0.0330307	0.7174
GCST90274836	AGmTCD	Scar conditions and fibrosis of skin	Sulfotransferase 1A1 levels	-0.0814043	0.0460295	0.175126
GCST90274837	AGmTCD	Scar conditions and fibrosis of skin	STAM binding protein levels	0.151124	0.22485	0.623272
GCST90274838	AGmTCD	Scar conditions and fibrosis of skin	Transforming growth factor-alpha levels	0.00318467	0.0479668	0.950251
GCST90274839	AGmTCD	Scar conditions and fibrosis of skin	Tumor necrosis factor levels	NA	NA	NA
GCST90274840	AGmTCD	Scar conditions and fibrosis of skin	TNF-beta levels	0.0314741	0.0377674	0.492311
GCST90274841	AGmTCD	Scar conditions and fibrosis of skin	Tumor necrosis factor receptor superfamily member 9 levels	-0.000912778	0.0642482	0.989345
GCST90274842	AGmTCD	Scar conditions and fibrosis of skin	Tumor necrosis factor ligand superfamily member 14 levels	-0.0389767	0.0400029	0.401746
GCST90274843	AGmTCD	Scar conditions and fibrosis of skin	TNF-related apoptosis-inducing ligand levels	-0.0193423	0.0400897	0.642393
GCST90274844	AGmTCD	Scar conditions and fibrosis of skin	TNF-related activation-induced cytokine levels	-0.0192205	0.052248	0.721472
GCST90274846	AGmTCD	Scar conditions and fibrosis of skin	Tumor necrosis factor ligand superfamily member 12 levels	-0.0299922	0.0378976	0.451534
GCST90274847	AGmTCD	Scar conditions and fibrosis of skin	Urokinase-type plasminogen activator levels	0.0122639	0.0277061	0.667444
GCST90274848	AGmTCD	Scar conditions and fibrosis of skin	Vascular endothelial growth factor A levels	-0.0594314	0.0482266	0.272608

## Sheet: CIP MR heterogeneity
id.exposure	id.outcome	outcome	exposure	method	Q	Q_df	Q_pval
GCST90274758	T0z7yA	Keloid	Eukaryotic translation initiation factor 4E-binding protein 1 levels	Inverse variance weighted	1.06654	1	0.301729
GCST90274759	T0z7yA	Keloid	Adenosine Deaminase levels	Inverse variance weighted	0.113521	1	0.73617
GCST90274761	T0z7yA	Keloid	Axin-1 levels	MR Egger	1.30345	1	0.253584
GCST90274761	T0z7yA	Keloid	Axin-1 levels	Inverse variance weighted	1.3035	2	0.521134
GCST90274762	T0z7yA	Keloid	beta-nerve growth factor levels	MR Egger	3.04771	2	0.21787
GCST90274762	T0z7yA	Keloid	beta-nerve growth factor levels	Inverse variance weighted	3.39779	3	0.334262
GCST90274763	T0z7yA	Keloid	Caspase 8 levels	Inverse variance weighted	0.046684	1	0.828937
GCST90274764	T0z7yA	Keloid	Eotaxin levels	MR Egger	4.72949	5	0.449777
GCST90274764	T0z7yA	Keloid	Eotaxin levels	Inverse variance weighted	4.76806	6	0.573887
GCST90274765	T0z7yA	Keloid	C-C motif chemokine 19 levels	MR Egger	0.967011	3	0.809234
GCST90274765	T0z7yA	Keloid	C-C motif chemokine 19 levels	Inverse variance weighted	3.16041	4	0.531349
GCST90274766	T0z7yA	Keloid	C-C motif chemokine 20 levels	MR Egger	0.691339	3	0.875239
GCST90274766	T0z7yA	Keloid	C-C motif chemokine 20 levels	Inverse variance weighted	4.85847	4	0.302131
GCST90274767	T0z7yA	Keloid	C-C motif chemokine 23 levels	MR Egger	2.95737	4	0.564985
GCST90274767	T0z7yA	Keloid	C-C motif chemokine 23 levels	Inverse variance weighted	3.33026	5	0.649212
GCST90274768	T0z7yA	Keloid	C-C motif chemokine 25 levels	MR Egger	2.34904	6	0.884965
GCST90274768	T0z7yA	Keloid	C-C motif chemokine 25 levels	Inverse variance weighted	4.85868	7	0.677204
GCST90274769	T0z7yA	Keloid	C-C motif chemokine 28 levels	MR Egger	3.16146	4	0.531178
GCST90274769	T0z7yA	Keloid	C-C motif chemokine 28 levels	Inverse variance weighted	3.4246	5	0.634827
GCST90274770	T0z7yA	Keloid	C-C motif chemokine 4 levels	MR Egger	3.14983	6	0.78982
GCST90274770	T0z7yA	Keloid	C-C motif chemokine 4 levels	Inverse variance weighted	3.64107	7	0.820066
GCST90274771	T0z7yA	Keloid	Natural killer cell receptor 2B4 levels	MR Egger	2.7187	6	0.843234
GCST90274771	T0z7yA	Keloid	Natural killer cell receptor 2B4 levels	Inverse variance weighted	3.0313	7	0.882091
GCST90274772	T0z7yA	Keloid	CD40L receptor levels	MR Egger	2.74675	5	0.73896
GCST90274772	T0z7yA	Keloid	CD40L receptor levels	Inverse variance weighted	3.21805	6	0.781024
GCST90274773	T0z7yA	Keloid	T-cell surface glycoprotein CD5 levels	MR Egger	1.43554	8	0.993727
GCST90274773	T0z7yA	Keloid	T-cell surface glycoprotein CD5 levels	Inverse variance weighted	1.44472	9	0.997536
GCST90274774	T0z7yA	Keloid	T-cell surface glycoprotein CD6 isoform levels	MR Egger	4.40877	4	0.353503
GCST90274774	T0z7yA	Keloid	T-cell surface glycoprotein CD6 isoform levels	Inverse variance weighted	4.53471	5	0.475253
GCST90274775	T0z7yA	Keloid	CUB domain-containing protein 1 levels	MR Egger	3.19898	4	0.525096
GCST90274775	T0z7yA	Keloid	CUB domain-containing protein 1 levels	Inverse variance weighted	3.79801	5	0.578848
GCST90274777	T0z7yA	Keloid	Cystatin D levels	MR Egger	7.39926	9	0.595626
GCST90274777	T0z7yA	Keloid	Cystatin D levels	Inverse variance weighted	11.9496	10	0.288446
GCST90274778	T0z7yA	Keloid	Fractalkine levels	MR Egger	7.1096	7	0.417559
GCST90274778	T0z7yA	Keloid	Fractalkine levels	Inverse variance weighted	9.24424	8	0.322113
GCST90274779	T0z7yA	Keloid	C-X-C motif chemokine 1 levels	MR Egger	2.8309	1	0.0924668
GCST90274779	T0z7yA	Keloid	C-X-C motif chemokine 1 levels	Inverse variance weighted	4.8379	2	0.089015
GCST90274780	T0z7yA	Keloid	C-X-C motif chemokine 10 levels	MR Egger	3.75336	4	0.440413
GCST90274780	T0z7yA	Keloid	C-X-C motif chemokine 10 levels	Inverse variance weighted	3.76995	5	0.58299
GCST90274781	T0z7yA	Keloid	C-X-C motif chemokine 11 levels	MR Egger	13.9072	6	0.0306903
GCST90274781	T0z7yA	Keloid	C-X-C motif chemokine 11 levels	Inverse variance weighted	15.8416	7	0.0266036
GCST90274782	T0z7yA	Keloid	C-X-C motif chemokine 5 levels	MR Egger	4.63783	5	0.461657
GCST90274782	T0z7yA	Keloid	C-X-C motif chemokine 5 levels	Inverse variance weighted	5.18573	6	0.520222
GCST90274783	T0z7yA	Keloid	C-X-C motif chemokine 6 levels	MR Egger	4.39474	2	0.111095
GCST90274783	T0z7yA	Keloid	C-X-C motif chemokine 6 levels	Inverse variance weighted	4.40806	3	0.220639
GCST90274784	T0z7yA	Keloid	C-X-C motif chemokine 9 levels	MR Egger	4.54694	3	0.208142
GCST90274784	T0z7yA	Keloid	C-X-C motif chemokine 9 levels	Inverse variance weighted	4.57841	4	0.333351
GCST90274785	T0z7yA	Keloid	Delta and Notch-like epidermal growth factor-related receptor levels	MR Egger	0.298634	2	0.861296
GCST90274785	T0z7yA	Keloid	Delta and Notch-like epidermal growth factor-related receptor levels	Inverse variance weighted	0.420678	3	0.935939
GCST90274786	T0z7yA	Keloid	Protein S100-A12 levels	MR Egger	2.47211	2	0.290528
GCST90274786	T0z7yA	Keloid	Protein S100-A12 levels	Inverse variance weighted	2.47315	3	0.480163
GCST90274787	T0z7yA	Keloid	Fibroblast growth factor 19 levels	MR Egger	0.410238	1	0.521849
GCST90274787	T0z7yA	Keloid	Fibroblast growth factor 19 levels	Inverse variance weighted	0.930787	2	0.627888
GCST90274788	T0z7yA	Keloid	Fibroblast growth factor 21 levels	MR Egger	1.90454	5	0.86219
GCST90274788	T0z7yA	Keloid	Fibroblast growth factor 21 levels	Inverse variance weighted	2.54777	6	0.863083
GCST90274789	T0z7yA	Keloid	Fibroblast growth factor 23 levels	MR Egger	1.80649	2	0.405252
GCST90274789	T0z7yA	Keloid	Fibroblast growth factor 23 levels	Inverse variance weighted	1.81846	3	0.610926
GCST90274790	T0z7yA	Keloid	Fibroblast growth factor 5 levels	Inverse variance weighted	0.268697	1	0.604207
GCST90274791	T0z7yA	Keloid	Fms-related tyrosine kinase 3 ligand levels	MR Egger	8.36003	10	0.593714
GCST90274791	T0z7yA	Keloid	Fms-related tyrosine kinase 3 ligand levels	Inverse variance weighted	10.7326	11	0.465927
GCST90274792	T0z7yA	Keloid	Glial cell line-derived neurotrophic factor levels	MR Egger	1.90204	3	0.592985
GCST90274792	T0z7yA	Keloid	Glial cell line-derived neurotrophic factor levels	Inverse variance weighted	6.2098	4	0.184018
GCST90274793	T0z7yA	Keloid	Hepatocyte growth factor levels	MR Egger	2.40471	3	0.492759
GCST90274793	T0z7yA	Keloid	Hepatocyte growth factor levels	Inverse variance weighted	8.7236	4	0.068392
GCST90274794	T0z7yA	Keloid	Interferon gamma levels	MR Egger	0.935683	1	0.333391
GCST90274794	T0z7yA	Keloid	Interferon gamma levels	Inverse variance weighted	2.52525	2	0.28291
GCST90274795	T0z7yA	Keloid	Interleukin-10 levels	MR Egger	3.51608	4	0.475437
GCST90274795	T0z7yA	Keloid	Interleukin-10 levels	Inverse variance weighted	8.63515	5	0.124532
GCST90274797	T0z7yA	Keloid	Interleukin-10 receptor subunit beta levels	MR Egger	2.8136	2	0.244925
GCST90274797	T0z7yA	Keloid	Interleukin-10 receptor subunit beta levels	Inverse variance weighted	3.20064	3	0.361713
GCST90274798	T0z7yA	Keloid	Interleukin-12 subunit beta levels	MR Egger	20.579	16	0.195268
GCST90274798	T0z7yA	Keloid	Interleukin-12 subunit beta levels	Inverse variance weighted	20.9344	17	0.229238
GCST90274799	T0z7yA	Keloid	Interleukin-13 levels	MR Egger	0.0164456	1	0.897959
GCST90274799	T0z7yA	Keloid	Interleukin-13 levels	Inverse variance weighted	2.98142	2	0.225212
GCST90274800	T0z7yA	Keloid	Interleukin-15 receptor subunit alpha levels	MR Egger	1.3047	2	0.520822
GCST90274800	T0z7yA	Keloid	Interleukin-15 receptor subunit alpha levels	Inverse variance weighted	2.65662	3	0.44765
GCST90274802	T0z7yA	Keloid	Interleukin-17C levels	MR Egger	0.443283	1	0.505542
GCST90274802	T0z7yA	Keloid	Interleukin-17C levels	Inverse variance weighted	1.36744	2	0.504736
GCST90274803	T0z7yA	Keloid	Interleukin-18 levels	MR Egger	5.85865	5	0.320217
GCST90274803	T0z7yA	Keloid	Interleukin-18 levels	Inverse variance weighted	7.16174	6	0.306148
GCST90274804	T0z7yA	Keloid	interleukin-18 receptor 1 levels	MR Egger	8.34181	4	0.0798298
GCST90274804	T0z7yA	Keloid	interleukin-18 receptor 1 levels	Inverse variance weighted	10.7299	5	0.0570063
GCST90274805	T0z7yA	Keloid	Interleukin-1-alpha levels	MR Egger	0.851984	2	0.653121
GCST90274805	T0z7yA	Keloid	Interleukin-1-alpha levels	Inverse variance weighted	1.71946	3	0.632616
GCST90274812	T0z7yA	Keloid	Interleukin-33 levels	Inverse variance weighted	0.522494	1	0.46978
GCST90274817	T0z7yA	Keloid	Interleukin-8 levels	MR Egger	3.91021	5	0.562415
GCST90274817	T0z7yA	Keloid	Interleukin-8 levels	Inverse variance weighted	3.91421	6	0.688286
GCST90274818	T0z7yA	Keloid	Latency-associated peptide transforming growth factor beta 1 levels	MR Egger	2.45953	3	0.482649
GCST90274818	T0z7yA	Keloid	Latency-associated peptide transforming growth factor beta 1 levels	Inverse variance weighted	2.79759	4	0.592248
GCST90274820	T0z7yA	Keloid	Leukemia inhibitory factor receptor levels	MR Egger	3.29627	2	0.192409
GCST90274820	T0z7yA	Keloid	Leukemia inhibitory factor receptor levels	Inverse variance weighted	3.29633	3	0.348154
GCST90274821	T0z7yA	Keloid	Monocyte chemoattractant protein-1 levels	MR Egger	8.39066	6	0.210856
GCST90274821	T0z7yA	Keloid	Monocyte chemoattractant protein-1 levels	Inverse variance weighted	8.40362	7	0.298352
GCST90274822	T0z7yA	Keloid	Monocyte chemoattractant protein 2 levels	MR Egger	3.33801	6	0.765382
GCST90274822	T0z7yA	Keloid	Monocyte chemoattractant protein 2 levels	Inverse variance weighted	6.43215	7	0.49029
GCST90274823	T0z7yA	Keloid	Monocyte chemoattractant protein-3 levels	MR Egger	4.00097	4	0.405875
GCST90274823	T0z7yA	Keloid	Monocyte chemoattractant protein-3 levels	Inverse variance weighted	4.39255	5	0.494387
GCST90274824	T0z7yA	Keloid	Monocyte chemoattractant protein-4 levels	MR Egger	3.1779	4	0.528508
GCST90274824	T0z7yA	Keloid	Monocyte chemoattractant protein-4 levels	Inverse variance weighted	3.26151	5	0.65974
GCST90274825	T0z7yA	Keloid	Macrophage inflammatory protein 1a levels	MR Egger	3.00144	6	0.808666
GCST90274825	T0z7yA	Keloid	Macrophage inflammatory protein 1a levels	Inverse variance weighted	3.50368	7	0.834836
GCST90274826	T0z7yA	Keloid	Matrix metalloproteinase-1 levels	MR Egger	2.70207	7	0.911129
GCST90274826	T0z7yA	Keloid	Matrix metalloproteinase-1 levels	Inverse variance weighted	2.71259	8	0.951081
GCST90274827	T0z7yA	Keloid	Matrix metalloproteinase-10 levels	MR Egger	7.15629	3	0.0670796
GCST90274827	T0z7yA	Keloid	Matrix metalloproteinase-10 levels	Inverse variance weighted	7.59693	4	0.10751
GCST90274828	T0z7yA	Keloid	Neurturin levels	Inverse variance weighted	4.58044	1	0.032339
GCST90274829	T0z7yA	Keloid	Neurotrophin-3 levels	MR Egger	5.85812	1	0.0155053
GCST90274829	T0z7yA	Keloid	Neurotrophin-3 levels	Inverse variance weighted	6.85773	2	0.0324237
GCST90274830	T0z7yA	Keloid	Osteoprotegerin levels	MR Egger	8.78425	7	0.26852
GCST90274830	T0z7yA	Keloid	Osteoprotegerin levels	Inverse variance weighted	8.94045	8	0.347345
GCST90274831	T0z7yA	Keloid	Oncostatin-M levels	MR Egger	4.35402	3	0.225687
GCST90274831	T0z7yA	Keloid	Oncostatin-M levels	Inverse variance weighted	5.39625	4	0.249001
GCST90274832	T0z7yA	Keloid	Programmed cell death 1 ligand 1 levels	MR Egger	2.147	3	0.542464
GCST90274832	T0z7yA	Keloid	Programmed cell death 1 ligand 1 levels	Inverse variance weighted	2.71861	4	0.605962
GCST90274833	T0z7yA	Keloid	Stem cell factor levels	MR Egger	18.3985	11	0.0727818
GCST90274833	T0z7yA	Keloid	Stem cell factor levels	Inverse variance weighted	19.581	12	0.0754393
GCST90274834	T0z7yA	Keloid	SIR2-like protein 2 levels	Inverse variance weighted	0.0938795	1	0.759302
GCST90274835	T0z7yA	Keloid	Signaling lymphocytic activation molecule levels	MR Egger	10.0536	7	0.185557
GCST90274835	T0z7yA	Keloid	Signaling lymphocytic activation molecule levels	Inverse variance weighted	10.9785	8	0.202922
GCST90274836	T0z7yA	Keloid	Sulfotransferase 1A1 levels	MR Egger	0.875061	3	0.831442
GCST90274836	T0z7yA	Keloid	Sulfotransferase 1A1 levels	Inverse variance weighted	1.41123	4	0.842241
GCST90274837	T0z7yA	Keloid	STAM binding protein levels	MR Egger	0.0216634	1	0.882986
GCST90274837	T0z7yA	Keloid	STAM binding protein levels	Inverse variance weighted	0.0582054	2	0.971317
GCST90274838	T0z7yA	Keloid	Transforming growth factor-alpha levels	MR Egger	2.55347	4	0.635087
GCST90274838	T0z7yA	Keloid	Transforming growth factor-alpha levels	Inverse variance weighted	3.81791	5	0.575919
GCST90274839	T0z7yA	Keloid	Tumor necrosis factor levels	Inverse variance weighted	0.0118394	1	0.913354
GCST90274840	T0z7yA	Keloid	TNF-beta levels	MR Egger	0.142553	2	0.931204
GCST90274840	T0z7yA	Keloid	TNF-beta levels	Inverse variance weighted	0.58711	3	0.899377
GCST90274841	T0z7yA	Keloid	Tumor necrosis factor receptor superfamily member 9 levels	MR Egger	5.93138	4	0.204332
GCST90274841	T0z7yA	Keloid	Tumor necrosis factor receptor superfamily member 9 levels	Inverse variance weighted	7.63312	5	0.177648
GCST90274842	T0z7yA	Keloid	Tumor necrosis factor ligand superfamily member 14 levels	MR Egger	1.94796	3	0.583278
GCST90274842	T0z7yA	Keloid	Tumor necrosis factor ligand superfamily member 14 levels	Inverse variance weighted	1.95326	4	0.744355
GCST90274843	T0z7yA	Keloid	TNF-related apoptosis-inducing ligand levels	MR Egger	14.2167	8	0.0762884
GCST90274843	T0z7yA	Keloid	TNF-related apoptosis-inducing ligand levels	Inverse variance weighted	15.0932	9	0.0884088
GCST90274844	T0z7yA	Keloid	TNF-related activation-induced cytokine levels	MR Egger	6.23136	9	0.716559
GCST90274844	T0z7yA	Keloid	TNF-related activation-induced cytokine levels	Inverse variance weighted	6.60324	10	0.762295
GCST90274846	T0z7yA	Keloid	Tumor necrosis factor ligand superfamily member 12 levels	MR Egger	6.72769	8	0.566277
GCST90274846	T0z7yA	Keloid	Tumor necrosis factor ligand superfamily member 12 levels	Inverse variance weighted	8.03966	9	0.530154
GCST90274847	T0z7yA	Keloid	Urokinase-type plasminogen activator levels	MR Egger	3.98217	10	0.948148
GCST90274847	T0z7yA	Keloid	Urokinase-type plasminogen activator levels	Inverse variance weighted	4.3141	11	0.959812
GCST90274848	T0z7yA	Keloid	Vascular endothelial growth factor A levels	MR Egger	9.88635	5	0.0785203
GCST90274848	T0z7yA	Keloid	Vascular endothelial growth factor A levels	Inverse variance weighted	10.1255	6	0.119465
GCST90274758	AGmTCD	Scar conditions and fibrosis of skin	Eukaryotic translation initiation factor 4E-binding protein 1 levels	Inverse variance weighted	1.88227	1	0.170076
GCST90274759	AGmTCD	Scar conditions and fibrosis of skin	Adenosine Deaminase levels	Inverse variance weighted	1.32754	1	0.249243
GCST90274761	AGmTCD	Scar conditions and fibrosis of skin	Axin-1 levels	MR Egger	3.29371	1	0.0695455
GCST90274761	AGmTCD	Scar conditions and fibrosis of skin	Axin-1 levels	Inverse variance weighted	4.84347	2	0.0887674
GCST90274762	AGmTCD	Scar conditions and fibrosis of skin	beta-nerve growth factor levels	MR Egger	4.60771	2	0.0998733
GCST90274762	AGmTCD	Scar conditions and fibrosis of skin	beta-nerve growth factor levels	Inverse variance weighted	4.6202	3	0.201816
GCST90274763	AGmTCD	Scar conditions and fibrosis of skin	Caspase 8 levels	Inverse variance weighted	3.33424	1	0.0678516
GCST90274764	AGmTCD	Scar conditions and fibrosis of skin	Eotaxin levels	MR Egger	9.87188	5	0.0789479
GCST90274764	AGmTCD	Scar conditions and fibrosis of skin	Eotaxin levels	Inverse variance weighted	9.88846	6	0.129428
GCST90274765	AGmTCD	Scar conditions and fibrosis of skin	C-C motif chemokine 19 levels	MR Egger	0.781556	3	0.853873
GCST90274765	AGmTCD	Scar conditions and fibrosis of skin	C-C motif chemokine 19 levels	Inverse variance weighted	3.6361	4	0.457487
GCST90274766	AGmTCD	Scar conditions and fibrosis of skin	C-C motif chemokine 20 levels	MR Egger	4.11838	3	0.248961
GCST90274766	AGmTCD	Scar conditions and fibrosis of skin	C-C motif chemokine 20 levels	Inverse variance weighted	6.03884	4	0.196266
GCST90274767	AGmTCD	Scar conditions and fibrosis of skin	C-C motif chemokine 23 levels	MR Egger	5.05096	4	0.282108
GCST90274767	AGmTCD	Scar conditions and fibrosis of skin	C-C motif chemokine 23 levels	Inverse variance weighted	5.8485	5	0.321241
GCST90274768	AGmTCD	Scar conditions and fibrosis of skin	C-C motif chemokine 25 levels	MR Egger	3.36829	6	0.761402
GCST90274768	AGmTCD	Scar conditions and fibrosis of skin	C-C motif chemokine 25 levels	Inverse variance weighted	3.59504	7	0.825058
GCST90274769	AGmTCD	Scar conditions and fibrosis of skin	C-C motif chemokine 28 levels	MR Egger	1.06748	4	0.899397
GCST90274769	AGmTCD	Scar conditions and fibrosis of skin	C-C motif chemokine 28 levels	Inverse variance weighted	2.76226	5	0.736582
GCST90274770	AGmTCD	Scar conditions and fibrosis of skin	C-C motif chemokine 4 levels	MR Egger	12.21	6	0.0574457
GCST90274770	AGmTCD	Scar conditions and fibrosis of skin	C-C motif chemokine 4 levels	Inverse variance weighted	13.1965	7	0.067463
GCST90274771	AGmTCD	Scar conditions and fibrosis of skin	Natural killer cell receptor 2B4 levels	MR Egger	8.33442	6	0.214612
GCST90274771	AGmTCD	Scar conditions and fibrosis of skin	Natural killer cell receptor 2B4 levels	Inverse variance weighted	8.615	7	0.281491
GCST90274772	AGmTCD	Scar conditions and fibrosis of skin	CD40L receptor levels	MR Egger	4.30312	5	0.506648
GCST90274772	AGmTCD	Scar conditions and fibrosis of skin	CD40L receptor levels	Inverse variance weighted	5.72298	6	0.454926
GCST90274773	AGmTCD	Scar conditions and fibrosis of skin	T-cell surface glycoprotein CD5 levels	MR Egger	6.09645	8	0.636429
GCST90274773	AGmTCD	Scar conditions and fibrosis of skin	T-cell surface glycoprotein CD5 levels	Inverse variance weighted	6.11817	9	0.728035
GCST90274774	AGmTCD	Scar conditions and fibrosis of skin	T-cell surface glycoprotein CD6 isoform levels	MR Egger	2.84048	4	0.584866
GCST90274774	AGmTCD	Scar conditions and fibrosis of skin	T-cell surface glycoprotein CD6 isoform levels	Inverse variance weighted	3.64511	5	0.601554
GCST90274775	AGmTCD	Scar conditions and fibrosis of skin	CUB domain-containing protein 1 levels	MR Egger	9.13982	4	0.0576982
GCST90274775	AGmTCD	Scar conditions and fibrosis of skin	CUB domain-containing protein 1 levels	Inverse variance weighted	9.30679	5	0.0974354
GCST90274777	AGmTCD	Scar conditions and fibrosis of skin	Cystatin D levels	MR Egger	8.79439	9	0.456466
GCST90274777	AGmTCD	Scar conditions and fibrosis of skin	Cystatin D levels	Inverse variance weighted	10.8471	10	0.369554
GCST90274778	AGmTCD	Scar conditions and fibrosis of skin	Fractalkine levels	MR Egger	5.69258	7	0.576068
GCST90274778	AGmTCD	Scar conditions and fibrosis of skin	Fractalkine levels	Inverse variance weighted	5.98155	8	0.649299
GCST90274779	AGmTCD	Scar conditions and fibrosis of skin	C-X-C motif chemokine 1 levels	MR Egger	0.0164548	1	0.89793
GCST90274779	AGmTCD	Scar conditions and fibrosis of skin	C-X-C motif chemokine 1 levels	Inverse variance weighted	0.0461176	2	0.977205
GCST90274780	AGmTCD	Scar conditions and fibrosis of skin	C-X-C motif chemokine 10 levels	MR Egger	5.63857	4	0.227815
GCST90274780	AGmTCD	Scar conditions and fibrosis of skin	C-X-C motif chemokine 10 levels	Inverse variance weighted	5.8252	5	0.323601
GCST90274781	AGmTCD	Scar conditions and fibrosis of skin	C-X-C motif chemokine 11 levels	MR Egger	1.87863	6	0.930515
GCST90274781	AGmTCD	Scar conditions and fibrosis of skin	C-X-C motif chemokine 11 levels	Inverse variance weighted	2.10694	7	0.953685
GCST90274782	AGmTCD	Scar conditions and fibrosis of skin	C-X-C motif chemokine 5 levels	MR Egger	0.309469	5	0.997461
GCST90274782	AGmTCD	Scar conditions and fibrosis of skin	C-X-C motif chemokine 5 levels	Inverse variance weighted	0.722613	6	0.99399
GCST90274783	AGmTCD	Scar conditions and fibrosis of skin	C-X-C motif chemokine 6 levels	MR Egger	1.97259	2	0.372956
GCST90274783	AGmTCD	Scar conditions and fibrosis of skin	C-X-C motif chemokine 6 levels	Inverse variance weighted	1.98043	3	0.576478
GCST90274784	AGmTCD	Scar conditions and fibrosis of skin	C-X-C motif chemokine 9 levels	MR Egger	2.30418	3	0.51172
GCST90274784	AGmTCD	Scar conditions and fibrosis of skin	C-X-C motif chemokine 9 levels	Inverse variance weighted	2.78739	4	0.594012
GCST90274785	AGmTCD	Scar conditions and fibrosis of skin	Delta and Notch-like epidermal growth factor-related receptor levels	MR Egger	1.03161	2	0.59702
GCST90274785	AGmTCD	Scar conditions and fibrosis of skin	Delta and Notch-like epidermal growth factor-related receptor levels	Inverse variance weighted	1.09864	3	0.777403
GCST90274786	AGmTCD	Scar conditions and fibrosis of skin	Protein S100-A12 levels	MR Egger	1.82727	2	0.401064
GCST90274786	AGmTCD	Scar conditions and fibrosis of skin	Protein S100-A12 levels	Inverse variance weighted	1.89846	3	0.593746
GCST90274787	AGmTCD	Scar conditions and fibrosis of skin	Fibroblast growth factor 19 levels	MR Egger	5.24388	1	0.0220241
GCST90274787	AGmTCD	Scar conditions and fibrosis of skin	Fibroblast growth factor 19 levels	Inverse variance weighted	5.24525	2	0.0726118
GCST90274788	AGmTCD	Scar conditions and fibrosis of skin	Fibroblast growth factor 21 levels	MR Egger	5.14245	5	0.398744
GCST90274788	AGmTCD	Scar conditions and fibrosis of skin	Fibroblast growth factor 21 levels	Inverse variance weighted	5.61147	6	0.468087
GCST90274789	AGmTCD	Scar conditions and fibrosis of skin	Fibroblast growth factor 23 levels	MR Egger	0.669204	2	0.715623
GCST90274789	AGmTCD	Scar conditions and fibrosis of skin	Fibroblast growth factor 23 levels	Inverse variance weighted	2.23901	3	0.524306
GCST90274790	AGmTCD	Scar conditions and fibrosis of skin	Fibroblast growth factor 5 levels	Inverse variance weighted	0.0294504	1	0.863743
GCST90274791	AGmTCD	Scar conditions and fibrosis of skin	Fms-related tyrosine kinase 3 ligand levels	MR Egger	12.949	10	0.22654
GCST90274791	AGmTCD	Scar conditions and fibrosis of skin	Fms-related tyrosine kinase 3 ligand levels	Inverse variance weighted	14.1035	11	0.227318
GCST90274792	AGmTCD	Scar conditions and fibrosis of skin	Glial cell line-derived neurotrophic factor levels	MR Egger	1.40789	3	0.703686
GCST90274792	AGmTCD	Scar conditions and fibrosis of skin	Glial cell line-derived neurotrophic factor levels	Inverse variance weighted	2.02555	4	0.73106
GCST90274793	AGmTCD	Scar conditions and fibrosis of skin	Hepatocyte growth factor levels	MR Egger	1.62831	3	0.652987
GCST90274793	AGmTCD	Scar conditions and fibrosis of skin	Hepatocyte growth factor levels	Inverse variance weighted	2.11922	4	0.713842
GCST90274794	AGmTCD	Scar conditions and fibrosis of skin	Interferon gamma levels	MR Egger	1.19988	1	0.273345
GCST90274794	AGmTCD	Scar conditions and fibrosis of skin	Interferon gamma levels	Inverse variance weighted	1.33917	2	0.511921
GCST90274795	AGmTCD	Scar conditions and fibrosis of skin	Interleukin-10 levels	MR Egger	1.03505	4	0.904436
GCST90274795	AGmTCD	Scar conditions and fibrosis of skin	Interleukin-10 levels	Inverse variance weighted	5.8426	5	0.321837
GCST90274797	AGmTCD	Scar conditions and fibrosis of skin	Interleukin-10 receptor subunit beta levels	MR Egger	1.1253	2	0.569696
GCST90274797	AGmTCD	Scar conditions and fibrosis of skin	Interleukin-10 receptor subunit beta levels	Inverse variance weighted	1.13284	3	0.769153
GCST90274798	AGmTCD	Scar conditions and fibrosis of skin	Interleukin-12 subunit beta levels	MR Egger	14.7232	16	0.544997
GCST90274798	AGmTCD	Scar conditions and fibrosis of skin	Interleukin-12 subunit beta levels	Inverse variance weighted	15.4253	17	0.564877
GCST90274799	AGmTCD	Scar conditions and fibrosis of skin	Interleukin-13 levels	MR Egger	0.265946	1	0.606064
GCST90274799	AGmTCD	Scar conditions and fibrosis of skin	Interleukin-13 levels	Inverse variance weighted	1.52187	2	0.467229
GCST90274800	AGmTCD	Scar conditions and fibrosis of skin	Interleukin-15 receptor subunit alpha levels	MR Egger	0.0880805	2	0.956915
GCST90274800	AGmTCD	Scar conditions and fibrosis of skin	Interleukin-15 receptor subunit alpha levels	Inverse variance weighted	1.30249	3	0.728542
GCST90274802	AGmTCD	Scar conditions and fibrosis of skin	Interleukin-17C levels	MR Egger	0.0269824	1	0.869524
GCST90274802	AGmTCD	Scar conditions and fibrosis of skin	Interleukin-17C levels	Inverse variance weighted	0.0757315	2	0.962842
GCST90274803	AGmTCD	Scar conditions and fibrosis of skin	Interleukin-18 levels	MR Egger	6.21793	5	0.285587
GCST90274803	AGmTCD	Scar conditions and fibrosis of skin	Interleukin-18 levels	Inverse variance weighted	6.21793	6	0.399226
GCST90274804	AGmTCD	Scar conditions and fibrosis of skin	interleukin-18 receptor 1 levels	MR Egger	6.79505	4	0.147123
GCST90274804	AGmTCD	Scar conditions and fibrosis of skin	interleukin-18 receptor 1 levels	Inverse variance weighted	10.854	5	0.0543537
GCST90274805	AGmTCD	Scar conditions and fibrosis of skin	Interleukin-1-alpha levels	MR Egger	1.15838	2	0.560351
GCST90274805	AGmTCD	Scar conditions and fibrosis of skin	Interleukin-1-alpha levels	Inverse variance weighted	2.40998	3	0.49178
GCST90274812	AGmTCD	Scar conditions and fibrosis of skin	Interleukin-33 levels	Inverse variance weighted	2.55131	1	0.110203
GCST90274817	AGmTCD	Scar conditions and fibrosis of skin	Interleukin-8 levels	MR Egger	5.72999	5	0.333385
GCST90274817	AGmTCD	Scar conditions and fibrosis of skin	Interleukin-8 levels	Inverse variance weighted	5.74296	6	0.452591
GCST90274818	AGmTCD	Scar conditions and fibrosis of skin	Latency-associated peptide transforming growth factor beta 1 levels	MR Egger	2.37349	3	0.498588
GCST90274818	AGmTCD	Scar conditions and fibrosis of skin	Latency-associated peptide transforming growth factor beta 1 levels	Inverse variance weighted	5.64821	4	0.227006
GCST90274820	AGmTCD	Scar conditions and fibrosis of skin	Leukemia inhibitory factor receptor levels	MR Egger	4.92039	2	0.0854183
GCST90274820	AGmTCD	Scar conditions and fibrosis of skin	Leukemia inhibitory factor receptor levels	Inverse variance weighted	5.37359	3	0.146398
GCST90274821	AGmTCD	Scar conditions and fibrosis of skin	Monocyte chemoattractant protein-1 levels	MR Egger	2.74046	6	0.840645
GCST90274821	AGmTCD	Scar conditions and fibrosis of skin	Monocyte chemoattractant protein-1 levels	Inverse variance weighted	2.82228	7	0.900942
GCST90274822	AGmTCD	Scar conditions and fibrosis of skin	Monocyte chemoattractant protein 2 levels	MR Egger	13.0384	6	0.0424297
GCST90274822	AGmTCD	Scar conditions and fibrosis of skin	Monocyte chemoattractant protein 2 levels	Inverse variance weighted	13.0805	7	0.0701704
GCST90274823	AGmTCD	Scar conditions and fibrosis of skin	Monocyte chemoattractant protein-3 levels	MR Egger	3.28412	4	0.511453
GCST90274823	AGmTCD	Scar conditions and fibrosis of skin	Monocyte chemoattractant protein-3 levels	Inverse variance weighted	4.00387	5	0.548859
GCST90274824	AGmTCD	Scar conditions and fibrosis of skin	Monocyte chemoattractant protein-4 levels	MR Egger	2.38434	4	0.665459
GCST90274824	AGmTCD	Scar conditions and fibrosis of skin	Monocyte chemoattractant protein-4 levels	Inverse variance weighted	3.52565	5	0.61951
GCST90274825	AGmTCD	Scar conditions and fibrosis of skin	Macrophage inflammatory protein 1a levels	MR Egger	4.68326	6	0.58503
GCST90274825	AGmTCD	Scar conditions and fibrosis of skin	Macrophage inflammatory protein 1a levels	Inverse variance weighted	4.75658	7	0.689641
GCST90274826	AGmTCD	Scar conditions and fibrosis of skin	Matrix metalloproteinase-1 levels	MR Egger	3.45589	7	0.839876
GCST90274826	AGmTCD	Scar conditions and fibrosis of skin	Matrix metalloproteinase-1 levels	Inverse variance weighted	4.35103	8	0.824146
GCST90274827	AGmTCD	Scar conditions and fibrosis of skin	Matrix metalloproteinase-10 levels	MR Egger	7.37693	3	0.0608065
GCST90274827	AGmTCD	Scar conditions and fibrosis of skin	Matrix metalloproteinase-10 levels	Inverse variance weighted	7.84455	4	0.0974412
GCST90274828	AGmTCD	Scar conditions and fibrosis of skin	Neurturin levels	Inverse variance weighted	1.23823	1	0.265813
GCST90274829	AGmTCD	Scar conditions and fibrosis of skin	Neurotrophin-3 levels	MR Egger	0.0633661	1	0.801253
GCST90274829	AGmTCD	Scar conditions and fibrosis of skin	Neurotrophin-3 levels	Inverse variance weighted	0.153954	2	0.925911
GCST90274830	AGmTCD	Scar conditions and fibrosis of skin	Osteoprotegerin levels	MR Egger	19.8429	7	0.0059192
GCST90274830	AGmTCD	Scar conditions and fibrosis of skin	Osteoprotegerin levels	Inverse variance weighted	21.8219	8	0.00525675
GCST90274831	AGmTCD	Scar conditions and fibrosis of skin	Oncostatin-M levels	MR Egger	2.30661	3	0.511255
GCST90274831	AGmTCD	Scar conditions and fibrosis of skin	Oncostatin-M levels	Inverse variance weighted	2.6115	4	0.624787
GCST90274832	AGmTCD	Scar conditions and fibrosis of skin	Programmed cell death 1 ligand 1 levels	MR Egger	1.10474	3	0.77593
GCST90274832	AGmTCD	Scar conditions and fibrosis of skin	Programmed cell death 1 ligand 1 levels	Inverse variance weighted	1.43509	4	0.838073
GCST90274833	AGmTCD	Scar conditions and fibrosis of skin	Stem cell factor levels	MR Egger	11.3007	11	0.418425
GCST90274833	AGmTCD	Scar conditions and fibrosis of skin	Stem cell factor levels	Inverse variance weighted	11.3458	12	0.49954
GCST90274834	AGmTCD	Scar conditions and fibrosis of skin	SIR2-like protein 2 levels	Inverse variance weighted	2.03857	1	0.153354
GCST90274835	AGmTCD	Scar conditions and fibrosis of skin	Signaling lymphocytic activation molecule levels	MR Egger	5.98827	7	0.54112
GCST90274835	AGmTCD	Scar conditions and fibrosis of skin	Signaling lymphocytic activation molecule levels	Inverse variance weighted	6.13033	8	0.632635
GCST90274836	AGmTCD	Scar conditions and fibrosis of skin	Sulfotransferase 1A1 levels	MR Egger	1.95105	3	0.582628
GCST90274836	AGmTCD	Scar conditions and fibrosis of skin	Sulfotransferase 1A1 levels	Inverse variance weighted	5.07874	4	0.279313
GCST90274837	AGmTCD	Scar conditions and fibrosis of skin	STAM binding protein levels	MR Egger	0.337163	1	0.561471
GCST90274837	AGmTCD	Scar conditions and fibrosis of skin	STAM binding protein levels	Inverse variance weighted	0.788897	2	0.674052
GCST90274838	AGmTCD	Scar conditions and fibrosis of skin	Transforming growth factor-alpha levels	MR Egger	1.36286	4	0.850624
GCST90274838	AGmTCD	Scar conditions and fibrosis of skin	Transforming growth factor-alpha levels	Inverse variance weighted	1.36726	5	0.92786
GCST90274839	AGmTCD	Scar conditions and fibrosis of skin	Tumor necrosis factor levels	Inverse variance weighted	3.33442	1	0.0678445
GCST90274840	AGmTCD	Scar conditions and fibrosis of skin	TNF-beta levels	MR Egger	2.70099	2	0.259112
GCST90274840	AGmTCD	Scar conditions and fibrosis of skin	TNF-beta levels	Inverse variance weighted	3.63891	3	0.303188
GCST90274841	AGmTCD	Scar conditions and fibrosis of skin	Tumor necrosis factor receptor superfamily member 9 levels	MR Egger	3.71593	4	0.445813
GCST90274841	AGmTCD	Scar conditions and fibrosis of skin	Tumor necrosis factor receptor superfamily member 9 levels	Inverse variance weighted	3.71613	5	0.590965
GCST90274842	AGmTCD	Scar conditions and fibrosis of skin	Tumor necrosis factor ligand superfamily member 14 levels	MR Egger	0.243821	3	0.970223
GCST90274842	AGmTCD	Scar conditions and fibrosis of skin	Tumor necrosis factor ligand superfamily member 14 levels	Inverse variance weighted	1.19318	4	0.879221
GCST90274843	AGmTCD	Scar conditions and fibrosis of skin	TNF-related apoptosis-inducing ligand levels	MR Egger	19.3999	8	0.0128615
GCST90274843	AGmTCD	Scar conditions and fibrosis of skin	TNF-related apoptosis-inducing ligand levels	Inverse variance weighted	19.9643	9	0.0181337
GCST90274844	AGmTCD	Scar conditions and fibrosis of skin	TNF-related activation-induced cytokine levels	MR Egger	29.9999	9	0.00043874
GCST90274844	AGmTCD	Scar conditions and fibrosis of skin	TNF-related activation-induced cytokine levels	Inverse variance weighted	30.451	10	0.000722552
GCST90274846	AGmTCD	Scar conditions and fibrosis of skin	Tumor necrosis factor ligand superfamily member 12 levels	MR Egger	8.78402	8	0.360843
GCST90274846	AGmTCD	Scar conditions and fibrosis of skin	Tumor necrosis factor ligand superfamily member 12 levels	Inverse variance weighted	9.47171	9	0.394918
GCST90274847	AGmTCD	Scar conditions and fibrosis of skin	Urokinase-type plasminogen activator levels	MR Egger	4.45864	10	0.924295
GCST90274847	AGmTCD	Scar conditions and fibrosis of skin	Urokinase-type plasminogen activator levels	Inverse variance weighted	4.65457	11	0.946735
GCST90274848	AGmTCD	Scar conditions and fibrosis of skin	Vascular endothelial growth factor A levels	MR Egger	2.88756	5	0.717315
GCST90274848	AGmTCD	Scar conditions and fibrosis of skin	Vascular endothelial growth factor A levels	Inverse variance weighted	4.40621	6	0.621881

## Sheet: CIP Reverse MR
id.exposure	id.outcome	outcome	exposure	method	nsnp	b	se	pval	lo_ci	up_ci	or	or_lci95	or_uci95
w0hdtH	PQxyih	GCST90274773	Keloid	MR Egger	23	0.00291322	0.0189422	0.879239	-0.0342134	0.0400398	1.00292	0.966365	1.04085
w0hdtH	PQxyih	GCST90274773	Keloid	Weighted median	23	0.0131527	0.00537996	0.0144951	0.00260795	0.0236974	1.01324	1.00261	1.02398
w0hdtH	PQxyih	GCST90274773	Keloid	Inverse variance weighted	23	0.0133527	0.00440789	0.00245146	0.00471322	0.0219921	1.01344	1.00472	1.02224
w0hdtH	PQxyih	GCST90274773	Keloid	Simple mode	23	0.0132351	0.0105986	0.224878	-0.00753815	0.0340084	1.01332	0.99249	1.03459
w0hdtH	PQxyih	GCST90274773	Keloid	Weighted mode	23	0.0131656	0.00936184	0.173601	-0.00518357	0.0315148	1.01325	0.99483	1.03202
w0hdtH	KKzRLM	GCST90274774	Keloid	MR Egger	23	0.000327828	0.0189549	0.986364	-0.0368239	0.0374795	1.00033	0.963846	1.03819
w0hdtH	KKzRLM	GCST90274774	Keloid	Weighted median	23	0.00371439	0.00550051	0.499497	-0.0070666	0.0144954	1.00372	0.992958	1.0146
w0hdtH	KKzRLM	GCST90274774	Keloid	Inverse variance weighted	23	0.0053216	0.00443572	0.23025	-0.00337241	0.0140156	1.00534	0.996633	1.01411
w0hdtH	KKzRLM	GCST90274774	Keloid	Simple mode	23	0.00297398	0.00980477	0.764496	-0.0162434	0.0221913	1.00298	0.983888	1.02244
w0hdtH	KKzRLM	GCST90274774	Keloid	Weighted mode	23	0.00297398	0.00923712	0.750522	-0.0151308	0.0210787	1.00298	0.984983	1.0213
w0hdtH	wGz0x9	GCST90274786	Keloid	MR Egger	23	-0.00880128	0.0189607	0.64729	-0.0459642	0.0283616	0.991237	0.955076	1.02877
w0hdtH	wGz0x9	GCST90274786	Keloid	Weighted median	23	-0.0166555	0.00563258	0.00310651	-0.0276954	-0.00561567	0.983482	0.972685	0.9944
w0hdtH	wGz0x9	GCST90274786	Keloid	Inverse variance weighted	23	-0.0151357	0.00446957	0.000708193	-0.023896	-0.00637534	0.984978	0.976387	0.993645
w0hdtH	wGz0x9	GCST90274786	Keloid	Simple mode	23	-0.0171546	0.0096063	0.0879311	-0.0359829	0.00167379	0.982992	0.964657	1.00168
w0hdtH	wGz0x9	GCST90274786	Keloid	Weighted mode	23	-0.0171546	0.0100162	0.100833	-0.0367864	0.00247728	0.982992	0.963882	1.00248
w0hdtH	Iw1plE	GCST90274788	Keloid	MR Egger	23	-0.0200516	0.0189823	0.302817	-0.0572569	0.0171537	0.980148	0.944351	1.0173
w0hdtH	Iw1plE	GCST90274788	Keloid	Weighted median	23	0.00565667	0.0054913	0.302957	-0.00510629	0.0164196	1.00567	0.994907	1.01656
w0hdtH	Iw1plE	GCST90274788	Keloid	Inverse variance weighted	23	0.00623202	0.00448358	0.16454	-0.0025558	0.0150198	1.00625	0.997447	1.01513
w0hdtH	Iw1plE	GCST90274788	Keloid	Simple mode	23	0.00471698	0.0102574	0.650128	-0.0153875	0.0248215	1.00473	0.98473	1.02513
w0hdtH	Iw1plE	GCST90274788	Keloid	Weighted mode	23	0.00471698	0.00994526	0.639964	-0.0147757	0.0242097	1.00473	0.985333	1.02451
w0hdtH	6yDEGn	GCST90274817	Keloid	MR Egger	23	-0.0323812	0.0189564	0.102342	-0.0695357	0.00477338	0.968137	0.932827	1.00478
w0hdtH	6yDEGn	GCST90274817	Keloid	Weighted median	23	-0.0223299	0.00576948	0.000108676	-0.0336381	-0.0110218	0.977918	0.966921	0.989039
w0hdtH	6yDEGn	GCST90274817	Keloid	Inverse variance weighted	23	-0.0219658	0.00445014	7.97483e-07	-0.0306881	-0.0132435	0.978274	0.969778	0.986844
w0hdtH	6yDEGn	GCST90274817	Keloid	Simple mode	23	-0.0219435	0.00950021	0.0306667	-0.0405639	-0.00332308	0.978296	0.960248	0.996682
w0hdtH	6yDEGn	GCST90274817	Keloid	Weighted mode	23	-0.0219435	0.0104058	0.0465772	-0.0423388	-0.00154817	0.978296	0.958545	0.998453
w0hdtH	zbBye0	GCST90274818	Keloid	MR Egger	23	-0.0182284	0.0189577	0.347228	-0.0553855	0.0189288	0.981937	0.94612	1.01911
w0hdtH	zbBye0	GCST90274818	Keloid	Weighted median	23	0.0117018	0.00553576	0.034528	0.000851679	0.0225519	1.01177	1.00085	1.02281
w0hdtH	zbBye0	GCST90274818	Keloid	Inverse variance weighted	23	0.0105842	0.00443556	0.0170228	0.0018905	0.0192779	1.01064	1.00189	1.01946
w0hdtH	zbBye0	GCST90274818	Keloid	Simple mode	23	0.0123954	0.00975773	0.217244	-0.00672978	0.0315205	1.01247	0.993293	1.03202
w0hdtH	zbBye0	GCST90274818	Keloid	Weighted mode	23	0.0123954	0.00994313	0.225645	-0.00709317	0.0318839	1.01247	0.992932	1.0324
iYq7zX	rcMfor	GCST90274785	Scar conditions and fibrosis of skin	MR Egger	3	0.0380507	0.0816802	0.722462	-0.122042	0.198144	1.03878	0.885111	1.21914
iYq7zX	rcMfor	GCST90274785	Scar conditions and fibrosis of skin	Weighted median	3	0.0540366	0.0473366	0.253645	-0.0387431	0.146816	1.05552	0.961998	1.15814
iYq7zX	rcMfor	GCST90274785	Scar conditions and fibrosis of skin	Inverse variance weighted	3	0.0417922	0.040553	0.302749	-0.0376918	0.121276	1.04268	0.96301	1.12894
iYq7zX	rcMfor	GCST90274785	Scar conditions and fibrosis of skin	Simple mode	3	0.0559368	0.0541824	0.410387	-0.0502607	0.162134	1.05753	0.950981	1.17602
iYq7zX	rcMfor	GCST90274785	Scar conditions and fibrosis of skin	Weighted mode	3	0.0557592	0.0580078	0.437862	-0.0579362	0.169455	1.05734	0.94371	1.18466
iYq7zX	HA4RHc	GCST90274797	Scar conditions and fibrosis of skin	MR Egger	3	-0.117022	0.0822839	0.390144	-0.278298	0.0442548	0.889566	0.757071	1.04525
iYq7zX	HA4RHc	GCST90274797	Scar conditions and fibrosis of skin	Weighted median	3	-0.0777546	0.0487297	0.110571	-0.173265	0.0177555	0.925191	0.840915	1.01791
iYq7zX	HA4RHc	GCST90274797	Scar conditions and fibrosis of skin	Inverse variance weighted	3	-0.0532695	0.0406089	0.189598	-0.132863	0.0263239	0.948124	0.875585	1.02667
iYq7zX	HA4RHc	GCST90274797	Scar conditions and fibrosis of skin	Simple mode	3	-0.0822197	0.0595339	0.30133	-0.198906	0.0344668	0.92107	0.819627	1.03507
iYq7zX	HA4RHc	GCST90274797	Scar conditions and fibrosis of skin	Weighted mode	3	-0.0829819	0.0554897	0.273435	-0.191742	0.025778	0.920368	0.82552	1.02611

## Sheet: Reverse MR pleiotropy
id.exposure	id.outcome	outcome	exposure	egger_intercept	se	pval
w0hdtH	PQxyih	GCST90274773	Keloid	0.0101567	0.0179231	0.576939
w0hdtH	KKzRLM	GCST90274774	Keloid	0.00486356	0.0179481	0.789053
w0hdtH	wGz0x9	GCST90274786	Keloid	-0.00617551	0.0179641	0.734438
w0hdtH	Iw1plE	GCST90274788	Keloid	0.0256345	0.0179897	0.168863
w0hdtH	6yDEGn	GCST90274817	Keloid	0.01015	0.0179573	0.577905
w0hdtH	zbBye0	GCST90274818	Keloid	0.0280531	0.0179457	0.132945
iYq7zX	rcMfor	GCST90274785	Scar conditions and fibrosis of skin	0.0010647	0.0201761	0.966437
iYq7zX	HA4RHc	GCST90274797	Scar conditions and fibrosis of skin	0.0180571	0.02027	0.536716

## Sheet: Reverse MR heterogeneity
id.exposure	id.outcome	outcome	exposure	method	Q	Q_df	Q_pval
w0hdtH	PQxyih	GCST90274773	Keloid	MR Egger	0.959504	21	1
w0hdtH	PQxyih	GCST90274773	Keloid	Inverse variance weighted	1.28063	22	1
w0hdtH	KKzRLM	GCST90274774	Keloid	MR Egger	3.15031	21	0.999998
w0hdtH	KKzRLM	GCST90274774	Keloid	Inverse variance weighted	3.22374	22	0.999999
w0hdtH	wGz0x9	GCST90274786	Keloid	MR Egger	1.02323	21	1
w0hdtH	wGz0x9	GCST90274786	Keloid	Inverse variance weighted	1.1414	22	1
w0hdtH	Iw1plE	GCST90274788	Keloid	MR Egger	2.20689	21	1
w0hdtH	Iw1plE	GCST90274788	Keloid	Inverse variance weighted	4.2374	22	0.999986
w0hdtH	6yDEGn	GCST90274817	Keloid	MR Egger	1.72833	21	1
w0hdtH	6yDEGn	GCST90274817	Keloid	Inverse variance weighted	2.04782	22	1
w0hdtH	zbBye0	GCST90274818	Keloid	MR Egger	2.12206	21	1
w0hdtH	zbBye0	GCST90274818	Keloid	Inverse variance weighted	4.56572	22	0.999972
iYq7zX	rcMfor	GCST90274785	Scar conditions and fibrosis of skin	MR Egger	0.353381	1	0.552206
iYq7zX	rcMfor	GCST90274785	Scar conditions and fibrosis of skin	Inverse variance weighted	0.356165	2	0.836873
iYq7zX	HA4RHc	GCST90274797	Scar conditions and fibrosis of skin	MR Egger	0.133103	1	0.715237
iYq7zX	HA4RHc	GCST90274797	Scar conditions and fibrosis of skin	Inverse variance weighted	0.926678	2	0.629179
