# Supplementary material for: Association and mediation between circulating inflammatory proteins and skin fibrosis
Source: Front Endocrinol (Lausanne). 2025 Mar 18;16:1416993. doi: 10.3389/fendo.2025.1416993 (PMC11958232; doi:10.3389/fendo.2025.1416993)
Supplement: Supplementary Table 4 — MR analysis between 1400 BMs and skin fibrosis. [file Table4.xlsx]

## Sheet: All BM
id	reportedTrait
GCST90199621	Carnitine levels
GCST90199622	Benzoate levels
GCST90199623	Maltotriose levels
GCST90199624	Hippurate levels
GCST90199625	Methionine sulfoxide levels
GCST90199626	Xanthurenate levels
GCST90199627	N-alpha-acetylornithine levels
GCST90199628	3-methylhistidine levels
GCST90199629	Glycerophosphorylcholine (GPC) levels
GCST90199630	Phenylacetate levels
GCST90199631	3-methyl-2-oxovalerate levels
GCST90199632	Tartarate levels
GCST90199633	Suberate (C8-DC) levels
GCST90199634	5-hydroxylysine levels
GCST90199635	3-phenylpropionate hydrocinnamate levels
GCST90199636	Kynurenine levels
GCST90199637	N-acetylglutamate levels
GCST90199638	Glycerol 3-phosphate levels
GCST90199639	Imidazole lactate levels
GCST90199640	4-guanidinobutanoate levels
GCST90199641	Glucuronate levels
GCST90199642	Ribitol levels
GCST90199643	Glycodeoxycholate levels
GCST90199644	Theobromine levels
GCST90199645	Quinate levels
GCST90199646	Gentisate levels
GCST90199647	Theophylline levels
GCST90199648	1,5-anhydroglucitol (1,5-ag) levels
GCST90199649	1-stearoyl-2-arachidonoyl-GPI (18:0/20:4) levels
GCST90199650	Indolelactate levels
GCST90199651	Docosahexaenoate DHA; 22:6n3 levels
GCST90199652	1-stearoyl-2-oleoyl-GPS (18:0/18:1) levels
GCST90199653	1-myristoyl-2-palmitoyl-gpc (14:0/16:0) levels
GCST90199654	Paraxanthine levels in elite athletes
GCST90199655	4-methyl-2-oxopentanoate levels
GCST90199656	3-indoxyl sulfate levels
GCST90199657	Sphingosine 1-phosphate levels
GCST90199658	Alpha-hydroxyisocaproate levels
GCST90199659	1-stearoyl-GPI (18:0) levels
GCST90199660	1,2-dipalmitoyl-gpc (16:0/16:0) levels
GCST90199661	Maleate levels
GCST90199662	Isovalerate (i5:0) levels
GCST90199663	4-acetylphenol sulfate levels
GCST90199664	Phenyllactate (PLA) levels in elite athletes
GCST90199665	N-acetylaspartate (naa) levels
GCST90199666	Palmitoylcarnitine levels (Metabolon platform)
GCST90199667	Erythritol levels in elite athletes
GCST90199668	Hexanoylcarnitine levels (Biocrates platform)
GCST90199669	Acetylcarnitine levels (Biocrates platform)
GCST90199670	Iminodiacetate (IDA) levels
GCST90199671	Cysteine s-sulfate levels
GCST90199672	Oxalate (ethanedioate) levels
GCST90199673	DHEAS levels
GCST90199674	3-hydroxymyristate levels
GCST90199675	Homoarginine levels
GCST90199676	1-oleoylglycerol (18:1) levels
GCST90199677	3-methyl-2-oxobutyrate levels
GCST90199678	Tartronate (hydroxymalonate) levels
GCST90199679	2,3-dihydroxypyridine levels
GCST90199680	3-hydroxyoctanoate levels
GCST90199681	2-hydroxyoctanoate levels
GCST90199682	Homocitrulline levels
GCST90199683	Indoleacetate levels
GCST90199684	1-linoleoylglycerol (18:2) levels
GCST90199685	2-linoleoylglycerol (18:2) levels
GCST90199686	Indolepropionate levels
GCST90199687	Threonate levels
GCST90199688	N-acetylglycine levels
GCST90199689	Glycolithocholate levels
GCST90199690	EDTA levels
GCST90199691	1-methylhistidine levels
GCST90199692	Citramalate levels
GCST90199693	3-hydroxydecanoate levels
GCST90199694	1,3-dimethylurate levels
GCST90199695	Galactonate levels
GCST90199696	Trigonelline levels
GCST90199697	Dodecanedioate levels
GCST90199698	Isobutyrylcarnitine (c4) levels
GCST90199699	3-methylxanthine levels
GCST90199700	3-hydroxylaurate levels
GCST90199701	Pyridoxate levels
GCST90199702	5-hydroxyhexanoate levels
GCST90199703	Gamma-glutamylvaline levels
GCST90199704	3-hydroxysebacate levels
GCST90199705	Propionylglycine levels
GCST90199706	Butyrylglycine levels
GCST90199707	Pro-hydroxy-pro levels
GCST90199708	Propionylcarnitine (c3) levels
GCST90199709	Adrenate (22:4n6) levels
GCST90199710	Docosatrienoate (22:3n3) levels
GCST90199711	Docosadienoate (22:2n6) levels
GCST90199712	3-carboxy-4-methyl-5-propyl-2-furanpropanoate (cmpf) levels
GCST90199713	Docosapentaenoate n3 DPA; 22:5n3 levels
GCST90199714	3-hydroxy-2-ethylpropionate levels
GCST90199715	Myristoleate (14:1n5) levels
GCST90199716	10-undecenoate (11:1n1) levels
GCST90199717	1-methyl-4-imidazoleacetate levels
GCST90199718	Sebacate (C10-DC) levels
GCST90199719	Tauro-beta-muricholate levels
GCST90199720	Octanoylcarnitine (c8) levels
GCST90199721	Stearidonate (18:4n3) levels
GCST90199722	Decanoylcarnitine (C10) levels
GCST90199723	5-dodecenoate (12:1n7) levels
GCST90199724	N-acetylisoleucine levels
GCST90199725	Campesterol levels
GCST90199726	N-acetylthreonine levels
GCST90199727	1-oleoyl-GPC (18:1) levels
GCST90199728	10-nonadecenoate (19:1n9) levels
GCST90199729	Piperine levels
GCST90199730	Carnitine C14 levels
GCST90199731	10-heptadecenoate (17:1n7) levels
GCST90199732	1-stearoyl-gpc (18:0) levels
GCST90199733	1-palmitoyl-GPC (16:0) levels
GCST90199734	Hyocholate levels
GCST90199735	N-acetylhistidine levels
GCST90199736	Alpha-hydroxyisovalerate levels
GCST90199737	N-acetylproline levels
GCST90199738	Stachydrine levels
GCST90199739	Salicyluric glucuronide levels
GCST90199740	P-cresol sulfate levels
GCST90199741	Gamma-glutamylglycine levels
GCST90199742	1-linoleoyl-gpc (18:2) levels
GCST90199743	Stearoylcarnitine levels
GCST90199744	Eicosenoate (20:1) levels
GCST90199745	Aconitate [cis or trans] levels
GCST90199746	Erythronate levels
GCST90199747	Isovalerylcarnitine (C5) levels
GCST90199748	Linolenate [alpha or gamma; (18:3n3 or 6)] levels
GCST90199749	Gamma-glutamylthreonine levels
GCST90199750	Laurylcarnitine levels
GCST90199751	Gamma-glutamylmethionine levels
GCST90199752	Epiandrosterone sulfate levels
GCST90199753	Gamma-glutamyltryptophan levels
GCST90199754	7-methylxanthine levels
GCST90199755	3,7-dimethylurate levels
GCST90199756	1,7-dimethyluric acid levels
GCST90199757	1,3,7-trimethylurate levels
GCST90199758	N4-acetylcytidine levels
GCST90199759	Indolebutyrate levels
GCST90199760	5-acetylamino-6-amino-3-methyluracil levels
GCST90199761	N1-methylinosine levels
GCST90199762	N6-carbamoylthreonyladenosine levels
GCST90199763	1-methylxanthine levels
GCST90199764	N2,n2-dimethylguanosine levels
GCST90199765	4-hydroxyhippurate levels
GCST90199766	3-(3-amino-3-carboxypropyl)uridine levels
GCST90199767	5,6-dihydrouridine levels
GCST90199768	Phenylacetylglutamine levels
GCST90199769	3-hydroxydodecanedioate levels
GCST90199770	1-arachidonylglycerol (20:4) levels
GCST90199771	7-methylguanine levels
GCST90199772	1-stearoyl-GPE (18:0) levels
GCST90199773	Phenol sulfate levels
GCST90199774	Oleoylcarnitine levels
GCST90199775	Gamma-glutamylisoleucine levels
GCST90199776	Malonylcarnitine levels
GCST90199777	1-palmitoleoyl-GPC (16:1) levels
GCST90199778	N-methyl-2-pyridone-5-carboxamide levels
GCST90199779	Gamma-glutamyl-2-aminobutyrate levels
GCST90199780	1-stearoyl-GPG (18:0) levels
GCST90199781	Hexanoylglycine levels
GCST90199782	Glutamine degradant levels
GCST90199783	5-methyluridine (ribothymidine) levels
GCST90199784	Cysteine-glutathione disulfide levels
GCST90199785	Isovalerylglycine levels
GCST90199786	2-hydroxy-3-methylvalerate levels
GCST90199787	Homostachydrine levels
GCST90199788	1-arachidonoyl-gpc (20:4n6) levels
GCST90199789	2-palmitoyl-GPC (16:0) levels
GCST90199790	2-palmitoleoyl-GPC (16:1) levels
GCST90199791	1-arachidonoyl-GPE (20:4n6) levels
GCST90199792	1-palmitoyl-GPE (16:0) levels
GCST90199793	1-linoleoyl-GPE (18:2) levels
GCST90199794	1-oleoyl-GPE (18:1) levels
GCST90199795	2-hydroxypalmitate levels
GCST90199796	Docosapentaenoate (n6 DPA; 22:5n6) levels
GCST90199797	Gulonate levels
GCST90199798	Isobutyrylglycine levels
GCST90199799	Glutarylcarnitine (c5-dc) levels
GCST90199800	Carnitine C5:1 levels
GCST90199801	Hydroquinone sulfate levels
GCST90199802	Beta-hydroxyisovaleroylcarnitine levels
GCST90199803	Catechol sulfate levels
GCST90199804	7-alpha-hydroxy-3-oxo-4-cholestenoate (7-hoca) levels
GCST90199805	Octadecanedioate levels
GCST90199806	Tetradecanedioate (C14-DC) levels
GCST90199807	Hexadecanedioate (C16-DC) levels
GCST90199808	Glycerophosphoethanolamine levels
GCST90199809	Taurolithocholate 3-sulfate levels
GCST90199810	1-palmitoyl-GPI (16:0) levels
GCST90199811	Glycolithocholate sulfate levels
GCST90199812	3-(3-hydroxyphenyl)propionate levels
GCST90199813	Deoxycarnitine levels
GCST90199814	Alpha-hydroxycaproate levels
GCST90199815	1-ribosyl-imidazoleacetate levels
GCST90199816	3,4-dihydroxybutyrate levels
GCST90199817	Indoleacetylglutamine levels
GCST90199818	Mannitol/sorbitol levels
GCST90199819	Tryptophan betaine levels
GCST90199820	Dihomo-linolenate (20:3n3 or n6) levels
GCST90199821	1-linoleoyl-GPI (18:2) levels
GCST90199822	1-oleoyl-GPI (18:1) levels
GCST90199823	O-cresol sulfate levels
GCST90199824	4-vinylphenol sulfate levels
GCST90199825	Pyrraline levels
GCST90199826	N6-acetyllysine levels
GCST90199827	Thymol sulfate levels
GCST90199828	N-acetylserine levels
GCST90199829	3-methyladipate levels
GCST90199830	4-ethylphenylsulfate levels
GCST90199831	1-stearoyl-2-oleoyl-GPE (18:0/18:1) levels
GCST90199832	Dimethylarginine (sdma + adma) levels
GCST90199833	Hexanoylglutamine levels
GCST90199834	Gamma-glutamylalanine levels
GCST90199835	5alpha-androstan-3beta,17beta-diol disulfate levels
GCST90199836	N-methylproline levels
GCST90199837	Carotenoid levels (cryptoxanthin)
GCST90199838	5alpha-pregnan-3beta,20alpha-diol disulfate levels
GCST90199839	Taurocholenate sulfate levels
GCST90199840	Pregnenediol disulfate (C21H34O8S2) levels
GCST90199841	Glycocholenate sulfate levels
GCST90199842	Androstenediol (3beta,17beta) disulfate (1) levels
GCST90199843	Chiro-inositol levels
GCST90199844	1-palmitoyl-2-linoleoyl-GPE (16:0/18:2) levels
GCST90199845	Sphinganine-1-phosphate levels
GCST90199846	Glycosyl-N-stearoyl-sphingosine (d18:1/18:0) levels
GCST90199847	4-allylphenol sulfate levels
GCST90199848	Succinylcarnitine levels
GCST90199849	21-hydroxypregnenolone disulfate levels
GCST90199850	5alpha-androstan-3alpha,17alpha-diol monosulfate levels
GCST90199851	Androstenediol (3beta,17beta) disulfate (2) levels
GCST90199852	5alpha-androstan-3beta,17alpha-diol disulfate levels
GCST90199853	5alpha-pregnan-3beta,20beta-diol monosulfate (1) levels
GCST90199854	5alpha-pregnan-3beta,20alpha-diol monosulfate (2) levels
GCST90199855	5alpha-androstan-3beta,17beta-diol monosulfate (2) levels
GCST90199856	Androstenediol (3alpha, 17alpha) monosulfate (3) levels
GCST90199857	5alpha-pregnan-diol disulfate levels
GCST90199858	5alpha-androstan-3alpha,17beta-diol monosulfate (1) levels
GCST90199859	5alpha-androstan-3alpha,17beta-diol disulfate levels
GCST90199860	Andro steroid monosulfate C19H28O6S (1) levels
GCST90199861	Pregnenediol sulfate (C21H34O5S) levels
GCST90199862	4-hydroxycoumarin levels
GCST90199863	16a-hydroxy DHEA 3-sulfate levels
GCST90199864	Gamma-CEHC levels
GCST90199865	2-hydroxyglutarate levels
GCST90199866	N-acetyl-beta-alanine levels
GCST90199867	Tridecenedioate (C13:1-DC) levels
GCST90199868	N-acetyl-3-methylhistidine levels
GCST90199869	2-hydroxyhippurate levels
GCST90199870	4-cholesten-3-one levels
GCST90199871	Androstenediol (3beta,17beta) monosulfate (2) levels
GCST90199872	Androstenediol (3beta,17beta) monosulfate (1) levels
GCST90199873	Pregnenolone sulfate levels
GCST90199874	S-methylmethionine levels
GCST90199875	13-HODE + 9-HODE levels
GCST90199876	Palmitoyl sphingomyelin (d18:1/16:0) levels
GCST90199877	Indole-3-carboxylate levels
GCST90199878	Sphingomyelin (d18:1/18:1, d18:2/18:0) levels
GCST90199879	Ergothioneine levels
GCST90199880	Cis-4-decenoylcarnitine (C10:1) levels
GCST90199881	5-(galactosylhydroxy)-L-lysine levels
GCST90199882	2s,3R-dihydroxybutyrate levels
GCST90199883	Cysteinylglycine disulfide levels
GCST90199884	2,3-dihydroxyisovalerate levels
GCST90199885	Alpha-ketoglutaramate levels
GCST90199886	3-methylglutaconate levels
GCST90199887	(16 or 17)-methylstearate (a19:0 or i19:0) levels
GCST90199888	Cinnamoylglycine levels
GCST90199889	2R,3R-dihydroxybutyrate levels
GCST90199890	4-hydroxyglutamate levels
GCST90199891	S-methylcysteine levels
GCST90199892	Isoursodeoxycholate levels
GCST90199893	Cis-4-decenoate (10:1n6) levels
GCST90199894	4-oxo-retinoic acid levels
GCST90199895	1-lignoceroyl-GPC (24:0) levels
GCST90199896	Sulfate levels
GCST90199897	4-hydroxy-2-oxoglutaric acid levels
GCST90199898	Glycoursodeoxycholate levels
GCST90199899	1-(1-enyl-palmitoyl)-GPC (p-16:0) levels
GCST90199900	Argininate levels
GCST90199901	1-methyl-5-imidazoleacetate levels
GCST90199902	Hydantoin-5-propionate levels
GCST90199903	2-oxoarginine levels
GCST90199904	Pantoate levels
GCST90199905	Formiminoglutamate levels
GCST90199906	1-(1-enyl-palmitoyl)-GPE (p-16:0) levels
GCST90199907	S-methylcysteine sulfoxide levels
GCST90199908	2-o-methylascorbic acid levels
GCST90199909	Eicosanedioate (C20-DC) levels
GCST90199910	1-(1-enyl-stearoyl)-GPE (p-18:0) levels
GCST90199911	Beta-citrylglutamate levels
GCST90199912	N-oleoyltaurine levels
GCST90199913	Docosadioate (C22-DC) levels
GCST90199914	Oleoyl-linoleoyl-glycerol (18:1/18:2) [2] levels
GCST90199915	Imidazole propionate levels
GCST90199916	Carnitine C18:2 levels
GCST90199917	Pregnanediol-3-glucuronide levels
GCST90199918	Carboxyethyl-gaba levels
GCST90199919	Alliin levels
GCST90199920	Trimethylamine n-oxide levels
GCST90199921	Dihydroferulate levels
GCST90199922	Prolylglycine levels
GCST90199923	N-palmitoylglycine levels
GCST90199924	N-methyltaurine levels
GCST90199925	Succinimide levels
GCST90199926	N-acetylcarnosine levels
GCST90199927	Histidine betaine (hercynine) levels
GCST90199928	2-stearoyl-GPE (18:0) levels
GCST90199929	Margaroylcarnitine (C17) levels
GCST90199930	(R)-3-hydroxybutyrylcarnitine levels
GCST90199931	Lanthionine levels
GCST90199932	Mannonate levels
GCST90199933	3b-hydroxy-5-cholenoic acid levels
GCST90199934	2-hydroxydecanoate levels
GCST90199935	Glycohyocholate levels
GCST90199936	3-methyl catechol sulfate (2) levels
GCST90199937	2-aminooctanoate levels
GCST90199938	3-methyl catechol sulfate (1) levels
GCST90199939	4-methylcatechol sulfate levels
GCST90199940	Guaiacol sulfate levels
GCST90199941	Gamma-CEHC glucuronide levels
GCST90199942	Dimethyl sulfone levels
GCST90199943	2-piperidinone levels
GCST90199944	Indolin-2-one levels
GCST90199945	Sphingomyelin (d18:1/14:0, d16:1/16:0) levels
GCST90199946	3-acetylphenol sulfate levels
GCST90199947	Sphingomyelin (d18:2/16:0, d18:1/16:1) levels
GCST90199948	S-allylcysteine levels
GCST90199949	6-oxopiperidine-2-carboxylate levels
GCST90199950	2-aminophenol sulfate levels
GCST90199951	N-acetylalliin levels
GCST90199952	2-aminoheptanoate levels
GCST90199953	3-methoxytyramine sulfate levels
GCST90199954	N2,N5-diacetylornithine levels
GCST90199955	Ferulic acid 4-sulfate levels
GCST90199956	1H-indole-7-acetic acid levels
GCST90199957	3-(3-hydroxyphenyl)propionate sulfate levels
GCST90199958	1-linolenoyl-GPC (18:3) levels
GCST90199959	O-sulfo-l-tyrosine levels
GCST90199960	N-formylanthranilic acid levels
GCST90199961	Methionine sulfone levels
GCST90199962	Acisoga levels
GCST90199963	17alpha-hydroxypregnanolone glucuronide levels
GCST90199964	Etiocholanolone glucuronide levels
GCST90199965	Fructosyllysine levels
GCST90199966	1-(1-enyl-oleoyl)-GPE (p-18:1) levels
GCST90199967	N-acetyltaurine levels
GCST90199968	1-palmitoyl-GPG (16:0) levels
GCST90199969	1-oleoyl-GPG (18:1) levels
GCST90199970	Octadecenedioylcarnitine (C18:1-DC) levels
GCST90199971	3-methylglutarylcarnitine (2) levels
GCST90199972	Sphingomyelin (d18:1/24:1, d18:2/24:0) levels
GCST90199973	Methyl glucopyranoside (alpha + beta) levels
GCST90199974	9-hydroxystearate levels
GCST90199975	Sphingomyelin (d18:2/14:0, d18:1/14:1) levels
GCST90199976	1-dihomo-linolenylglycerol (20:3) levels
GCST90199977	4-hydroxychlorothalonil levels
GCST90199978	Vanillactate levels
GCST90199979	Carnitine C14:1 levels
GCST90199980	N-formylphenylalanine levels
GCST90199981	2-acetamidophenol sulfate levels
GCST90199982	4-vinylguaiacol sulfate levels
GCST90199983	5alpha-androstan-3alpha,17beta-diol monosulfate (2) levels
GCST90199984	Vanillic alcohol sulfate levels
GCST90199985	Methyl-4-hydroxybenzoate sulfate levels
GCST90199986	Eugenol sulfate levels
GCST90199987	2-methoxyresorcinol sulfate levels
GCST90199988	Tyramine O-sulfate levels
GCST90199989	4-methylguaiacol sulfate levels
GCST90199990	3-hydroxypyridine sulfate levels
GCST90199991	Arabonate/xylonate levels
GCST90199992	Octadecanedioylcarnitine (C18-DC) levels
GCST90199993	Phenylacetylcarnitine levels
GCST90199994	Ethylparaben sulfate levels
GCST90199995	Sphingomyelin (d18:1/20:2, d18:2/20:1, d16:1/22:2) levels
GCST90199996	Sphingomyelin (d18:1/20:1, d18:2/20:0) levels
GCST90199997	Behenoyl sphingomyelin (d18:1/22:0) levels
GCST90199998	Propyl 4-hydroxybenzoate sulfate levels
GCST90199999	4-methoxyphenol sulfate levels
GCST90200000	Umbelliferone sulfate levels
GCST90200001	Sphingomyelin (d18:1/20:0, d16:1/22:0) levels
GCST90200002	6-hydroxyindole sulfate levels
GCST90200003	P-cresol glucuronide levels
GCST90200004	N-carbamoylalanine levels
GCST90200005	Citraconate/glutaconate levels
GCST90200006	1,2,3-benzenetriol sulfate (2) levels
GCST90200007	3-methoxycatechol sulfate (2) levels
GCST90200008	C-glycosyltryptophan levels
GCST90200009	3-methoxycatechol sulfate (1) levels
GCST90200010	Sphingomyelin (d18:1/22:1, d18:2/22:0, d16:1/24:1) levels
GCST90200011	Arabitol/xylitol levels
GCST90200012	3-hydroxyhexanoate levels
GCST90200013	Sphingomyelin (d18:1/22:2, d18:2/22:1, d16:1/24:2) levels
GCST90200014	3beta-hydroxy-5-cholestenoate levels
GCST90200015	N-acetylkynurenine (2) levels
GCST90200016	Dopamine 4-sulfate levels
GCST90200017	Sphingomyelin (d17:1/16:0, d18:1/15:0, d16:1/17:0) levels
GCST90200018	Adipoylcarnitine (C6-DC) levels
GCST90200019	Dopamine 3-o-sulfate levels
GCST90200020	Lignoceroyl sphingomyelin (d18:1/24:0) levels
GCST90200021	N-acetylglucosamine/n-acetylgalactosamine levels
GCST90200022	Glycochenodeoxycholate 3-sulfate levels
GCST90200023	Trans 3,4-methyleneheptanoate levels
GCST90200024	Taurodeoxycholic acid 3-sulfate levels
GCST90200025	Phenol glucuronide levels
GCST90200026	Glycodeoxycholate 3-sulfate levels
GCST90200027	4-hydroxyphenylacetoylcarnitine levels
GCST90200028	1-stearoyl-2-oleoyl-gpc (18:0/18:1) levels
GCST90200029	Linoleoyl ethanolamide levels
GCST90200030	1,2-dilinoleoyl-GPC (18:2/18:2) levels
GCST90200031	Nonanoylcarnitine (C9) levels
GCST90200032	2-hydroxybutyrate/2-hydroxyisobutyrate levels
GCST90200033	Sphingomyelin (d18:2/23:0, d18:1/23:1, d17:1/24:1) levels
GCST90200034	Tricosanoyl sphingomyelin (d18:1/23:0) levels
GCST90200035	Palmitoyl dihydrosphingomyelin (d18:0/16:0) levels
GCST90200036	1-palmitoleoylglycerol (16:1) levels
GCST90200037	1-stearoyl-2-linoleoyl-gpc (18:0/18:2) levels
GCST90200038	1-palmitoyl-2-palmitoleoyl-gpc (16:0/16:1) levels
GCST90200039	1-stearoyl-2-linoleoyl-GPE (18:0/18:2) levels
GCST90200040	Sphingomyelin (d18:2/24:1, d18:1/24:2) levels
GCST90200041	1-palmitoyl-2-stearoyl-gpc (16:0/18:0) levels
GCST90200042	Oleate/vaccenate (18:1) levels
GCST90200043	1-palmitoyl-2-docosahexaenoyl-gpc (16:0/22:6) levels
GCST90200044	1-(1-enyl-stearoyl)-2-oleoyl-GPE (p-18:0/18:1) levels
GCST90200045	1-stearoyl-2-arachidonoyl-GPE (18:0/20:4) levels
GCST90200046	1-stearoyl-2-docosahexaenoyl-gpc (18:0/22:6) levels
GCST90200047	Sphingomyelin (d18:1/17:0, d17:1/18:0, d19:1/16:0) levels
GCST90200048	1-(1-enyl-palmitoyl)-2-arachidonoyl-GPE (p-16:0/20:4) levels
GCST90200049	Myristoyl dihydrosphingomyelin (d18:0/14:0) levels
GCST90200050	5-hydroxyindole sulfate levels
GCST90200051	1-palmitoyl-2-dihomo-linolenoyl-GPC (16:0/20:3n3 or 6) levels
GCST90200052	1-(1-enyl-palmitoyl)-2-arachidonoyl-gpc (p-16:0/20:4) levels
GCST90200053	Sphingomyelin (d18:1/21:0, d17:1/22:0, d16:1/23:0) levels
GCST90200054	1-palmitoyl-2-arachidonoyl-GPE (16:0/20:4) levels
GCST90200055	Lactosyl-N-palmitoyl-sphingosine (d18:1/16:0) levels
GCST90200056	Sphingomyelin (d18:0/18:0, d19:0/17:0) levels
GCST90200057	1-(1-enyl-palmitoyl)-2-oleoyl-gpc (p-16:0/18:1) levels
GCST90200058	1-(1-enyl-stearoyl)-2-arachidonoyl-GPE (p-18:0/20:4) levels
GCST90200059	Behenoyl dihydrosphingomyelin (d18:0/22:0) levels
GCST90200060	1-(1-enyl-palmitoyl)-2-linoleoyl-GPC (p-16:0/18:2) levels
GCST90200061	1-(1-enyl-palmitoyl)-2-oleoyl-GPE (p-16:0/18:1) levels
GCST90200062	1-palmitoyl-2-arachidonoyl-GPI (16:0/20:4) levels
GCST90200063	1-palmitoyl-2-docosahexaenoyl-GPE (16:0/22:6) levels
GCST90200064	N-palmitoyl-sphinganine (d18:0/16:0) levels
GCST90200065	1-stearoyl-2-docosahexaenoyl-GPE (18:0/22:6) levels
GCST90200066	Gamma-tocopherol/beta-tocopherol levels
GCST90200067	1-stearoyl-2-linoleoyl-GPI (18:0/18:2) levels
GCST90200068	1,2-dilinoleoyl-GPE (18:2/18:2) levels
GCST90200069	Phenylacetylglutamate levels
GCST90200070	1-(1-enyl-palmitoyl)-2-palmitoleoyl-GPC (P-16:0/16:1) levels
GCST90200071	Palmitoylcholine levels
GCST90200072	Thioproline levels
GCST90200073	1-linoleoyl-2-arachidonoyl-GPC (18:2/20:4n6) levels
GCST90200074	1-linoleoyl-GPG (18:2) levels
GCST90200075	1-(1-enyl-palmitoyl)-2-linoleoyl-GPE (p-16:0/18:2) levels
GCST90200076	1-(1-enyl-stearoyl)-2-linoleoyl-GPE (p-18:0/18:2) levels
GCST90200077	1-stearoyl-2-oleoyl-GPI (18:0/18:1) levels
GCST90200078	1-myristoyl-2-arachidonoyl-GPC (14:0/20:4) levels
GCST90200079	1-oleoyl-2-arachidonoyl-GPE (18:1/20:4) levels
GCST90200080	1-palmitoyl-2-oleoyl-GPI (16:0/18:1) levels
GCST90200081	1-oleoyl-2-docosahexaenoyl-GPC (18:1/22:6) levels
GCST90200082	1-oleoyl-2-linoleoyl-GPE (18:1/18:2) levels
GCST90200083	1-(1-enyl-palmitoyl)-2-palmitoyl-GPC (P-16:0/16:0) levels
GCST90200084	Oleoylcholine levels
GCST90200085	Glycosyl-N-palmitoyl-sphingosine (d18:1/16:0) levels
GCST90200086	Arachidonoylcholine levels
GCST90200087	2-methylserine levels
GCST90200088	(S)-3-hydroxybutyrylcarnitine levels
GCST90200089	Methylsuccinoylcarnitine levels
GCST90200090	Dihomo-linolenoyl-choline levels
GCST90200091	Docosahexaenoylcholine levels
GCST90200092	Glycocholate glucuronide (1) levels
GCST90200093	Caffeic acid sulfate levels
GCST90200094	Ascorbic acid 2-sulfate levels
GCST90200095	1-linoleoyl-2-linolenoyl-GPC (18:2/18:3) levels
GCST90200096	Catechol glucuronide levels
GCST90200097	Furaneol sulfate levels
GCST90200098	Ceramide (d18:1/24:1) levels
GCST90200099	N-oleoylserine levels
GCST90200100	Perfluorooctanesulfonate (PFOS) levels
GCST90200101	Pimeloylcarnitine/3-methyladipoylcarnitine (C7-DC) levels
GCST90200102	1-palmitoleoyl-2-linolenoyl-GPC (16:1/18:3) levels
GCST90200103	Linoleoyl-arachidonoyl-glycerol (18:2/20:4) [1] levels
GCST90200104	Hexadecadienoate (16:2n6) levels
GCST90200105	Glycosyl-N-behenoyl-sphingadienine (d18:2/22:0) levels
GCST90200106	4-hydroxyphenylacetylglutamine levels
GCST90200107	Gamma-glutamyl-alpha-lysine levels
GCST90200108	N-palmitoyl-sphingadienine (d18:2/16:0) levels
GCST90200109	Linoleoyl-arachidonoyl-glycerol (18:2/20:4) [2] levels
GCST90200110	Palmitoleoylcarnitine (C16:1) levels
GCST90200111	N-stearoyl-sphingadienine (d18:2/18:0) levels
GCST90200112	2,3-dihydroxy-2-methylbutyrate levels
GCST90200113	Stearoylcholine levels
GCST90200114	Glycosyl-N-tricosanoyl-sphingadienine (d18:2/23:0) levels
GCST90200115	N-palmitoyl-heptadecasphingosine (d17:1/16:0) levels
GCST90200116	Ceramide (d18:1/14:0, d16:1/16:0) levels
GCST90200117	Glycosyl-N-(2-hydroxynervonoyl)-sphingosine (d18:1/24:1(2OH)) levels
GCST90200118	Glycosyl ceramide (d18:2/24:1, d18:1/24:2) levels
GCST90200119	Glycosyl ceramide (d18:1/23:1, d17:1/24:1) levels
GCST90200120	Sphingadienine levels
GCST90200121	Ceramide (d18:1/17:0, d17:1/18:0) levels
GCST90200122	Nisinate (24:6n3) levels
GCST90200123	Sphingomyelin (d18:0/20:0, d16:0/22:0) levels
GCST90200124	Sphingomyelin (d18:2/24:2) levels
GCST90200125	Sphingomyelin (d17:2/16:0, d18:2/15:0) levels
GCST90200126	Sphingomyelin (d18:2/23:1) levels
GCST90200127	Behenoylcarnitine (C22) levels
GCST90200128	Sphingomyelin (d18:2/18:1) levels
GCST90200129	Sphingomyelin (d18:2/21:0, d16:2/23:0) levels
GCST90200130	Linoleoylcholine levels
GCST90200131	Sphingomyelin (d18:1/19:0, d19:1/18:0) levels
GCST90200132	Linolenoylcarnitine (C18:3) levels
GCST90200133	Heneicosapentaenoate (21:5n3) levels
GCST90200134	Sphingomyelin (d18:1/25:0, d19:0/24:1, d20:1/23:0, d19:1/24:0) levels
GCST90200135	Arachidoylcarnitine (C20) levels
GCST90200136	Cerotoylcarnitine (C26) levels
GCST90200137	Lignoceroylcarnitine (C24) levels
GCST90200138	Docosatrienoate (22:3n6) levels
GCST90200139	Dihomo-linolenoylcarnitine (C20:3n3 or 6) levels
GCST90200140	Carotene diol (2) levels
GCST90200141	Ethyl alpha-glucopyranoside levels
GCST90200142	Carotene diol (1) levels
GCST90200143	Nervonoylcarnitine (C24:1) levels
GCST90200144	Dihomo-linoleoylcarnitine (C20:2) levels
GCST90200145	Glycosyl ceramide (d18:1/20:0, d16:1/22:0) levels
GCST90200146	Docosahexaenoylcarnitine (C22:6) levels
GCST90200147	N,N,N-trimethyl-5-aminovalerate levels
GCST90200148	Eicosenoylcarnitine (C20:1) levels
GCST90200149	Ximenoylcarnitine (C26:1) levels
GCST90200150	Arachidonoylcarnitine (C20:4) levels
GCST90200151	5-dodecenoylcarnitine (C12:1) levels
GCST90200152	2-butenoylglycine levels
GCST90200153	(N(1) + N(8))-acetylspermidine levels
GCST90200154	Hydroxy-cmpf levels
GCST90200155	2-furoylcarnitine levels
GCST90200156	Cortolone glucuronide (1) levels
GCST90200157	Carotene diol (3) levels
GCST90200158	3-hydroxyoleoylcarnitine levels
GCST90200159	Dodecenedioate (C12:1-DC) levels
GCST90200160	Trans-2-hexenoylglycine levels
GCST90200161	2-hydroxyarachidate levels
GCST90200162	3-hydroxyphenylacetoylglutamine levels
GCST90200163	Heptenedioate (C7:1-DC) levels
GCST90200164	Hexadecenedioate (C16:1-DC) levels
GCST90200165	Octadecenedioate (C18:1-DC) levels
GCST90200166	Dihydroferulic acid sulfate levels
GCST90200167	Glutamine conjugate of C7H12O2 levels
GCST90200168	Hydroxyasparagine levels
GCST90200169	Sphingomyelin (d17:1/14:0, d16:1/15:0) levels
GCST90200170	Octadecadienedioate (C18:2-DC) levels
GCST90200171	Perfluorooctanoate (PFOA) levels
GCST90200172	3-carboxy-4-methyl-5-pentyl-2-furanpropionate (3-CMPFP) levels
GCST90200173	Glutamine conjugate of C6H10O2 (2) levels
GCST90200174	3-hydroxybutyroylglycine levels
GCST90200175	Glycine conjugate of C10H14O2 (1) levels
GCST90200176	Glutamine conjugate of C6H10O2 (1) levels
GCST90200177	N-methylhydroxyproline levels
GCST90200178	Glucuronide of C10H18O2 (7) levels
GCST90200179	Glyco-beta-muricholate levels
GCST90200180	Glucuronide of C12H22O4 (1) levels
GCST90200181	N,n,n-trimethyl-alanylproline betaine (tmap) levels
GCST90200182	Glycine conjugate of C10H12O2 levels
GCST90200183	N-acetyl-2-aminooctanoate levels
GCST90200184	3-formylindole levels
GCST90200185	Gamma-glutamylcitrulline levels
GCST90200186	8-methoxykynurenate levels
GCST90200187	Tetradecadienoate (14:2) levels
GCST90200188	3-amino-2-piperidone levels
GCST90200189	Glucuronide of piperine metabolite C17H21NO3 (3) levels
GCST90200190	Dodecadienoate (12:2) levels
GCST90200191	N-lactoyl tyrosine levels
GCST90200192	N,N-dimethylalanine levels
GCST90200193	Ethyl beta-glucopyranoside levels
GCST90200194	N-lactoyl phenylalanine levels
GCST90200195	N-acetyl-isoputreanine levels
GCST90200196	2,2'-Methylenebis(6-tert-butyl-p-cresol) levels
GCST90200197	N-lactoyl isoleucine levels
GCST90200198	2-hydroxysebacate levels
GCST90200199	Ascorbic acid 3-sulfate levels
GCST90200200	N-lactoyl valine levels
GCST90200201	6-bromotryptophan levels
GCST90200202	Delta-CEHC levels
GCST90200203	Indoleacetoylcarnitine levels
GCST90200204	N-acetyl leucine levels
GCST90200205	3-indoleglyoxylic acid levels
GCST90200206	Sulfate of piperine metabolite C18H21NO3 (1) levels
GCST90200207	Methyl vanillate sulfate levels
GCST90200208	Glucuronide of piperine metabolite C17H21NO3 (4) levels
GCST90200209	Sulfate of piperine metabolite C16H19NO3 (3) levels
GCST90200210	Sulfate of piperine metabolite C16H19NO3 (2) levels
GCST90200211	3-hydroxypyridine glucuronide levels
GCST90200212	Glucuronide of piperine metabolite C17H21NO3 (5) levels
GCST90200213	2-naphthol sulfate levels
GCST90200214	11beta-hydroxyandrosterone glucuronide levels
GCST90200215	4-ethylcatechol sulfate levels
GCST90200216	Sulfate of piperine metabolite C18H21NO3 (3) levels
GCST90200217	(2,4 or 2,5)-dimethylphenol sulfate levels
GCST90200218	11beta-hydroxyetiocholanolone glucuronide levels
GCST90200219	Cholic acid glucuronide levels
GCST90200220	4-allylcatechol sulfate levels
GCST90200221	Glycoursodeoxycholic acid sulfate (1) levels
GCST90200222	Dihydrocaffeate sulfate (2) levels
GCST90200223	4-methylhexanoylglutamine levels
GCST90200224	2-ketocaprylate levels
GCST90200225	3-hydroxy-2-methylpyridine sulfate levels
GCST90200226	5-hydroxy-2-methylpyridine sulfate levels
GCST90200227	3-ethylcatechol sulfate (2) levels
GCST90200228	3-hydroxyhexanoylcarnitine (1) levels
GCST90200229	2,6-dihydroxybenzoic acid levels
GCST90200230	3-ethylcatechol sulfate (1) levels
GCST90200231	Lithocholate sulfate (1) levels
GCST90200232	4-acetylcatechol sulfate (1) levels
GCST90200233	2,3-dihydroxy-5-methylthio-4-pentenoate (dmtpa) levels
GCST90200234	Picolinoylglycine levels
GCST90200235	Succinoyltaurine levels
GCST90200236	Undecenoylcarnitine (C11:1) levels
GCST90200237	Palmitoyl-sphingosine-phosphoethanolamine (d18:1/16:0) levels
GCST90200238	Pregnenetriol disulfate levels
GCST90200239	Tetradecadienedioate (C14:2-DC) levels
GCST90200240	Hydroxy-N6,N6,N6-trimethyllysine levels
GCST90200241	Pregnenetriol sulfate levels
GCST90200242	Taurochenodeoxycholic acid 3-sulfate levels
GCST90200243	Hydroxypalmitoyl sphingomyelin (d18:1/16:0(OH)) levels
GCST90200244	5-hydroxymethyl-2-furoylcarnitine levels
GCST90200245	Eicosenedioate (C20:1-DC) levels
GCST90200246	3-hydroxydecanoylcarnitine levels
GCST90200247	Levulinoylcarnitine levels
GCST90200248	Cis 3,4-methyleneheptanoate levels
GCST90200249	Branched-chain, straight-chain, or cyclopropyl 12:1 fatty acid levels
GCST90200250	Deoxycholic acid 12-sulfate levels
GCST90200251	Branched-chain, straight-chain, or cyclopropyl 10:1 fatty acid (1) levels
GCST90200252	3,5-dichloro-2,6-dihydroxybenzoic acid levels
GCST90200253	Vanillic acid glycine levels
GCST90200254	(S)-a-amino-omega-caprolactam levels
GCST90200255	3-bromo-5-chloro-2,6-dihydroxybenzoic acid levels
GCST90200256	Dibutyl sulfosuccinate levels
GCST90200257	Metabolonic lactone sulfate levels
GCST90200258	2-hydroxy-4-(methylthio)butanoic acid levels
GCST90200259	Pentose acid levels
GCST90200260	Branched chain 14:0 dicarboxylic acid levels
GCST90200261	S-carboxyethylcysteine levels
GCST90200262	N-succinyl-phenylalanine levels
GCST90200263	(2 or 3)-decenoate (10:1n7 or n8) levels
GCST90200264	Bilirubin degradation product, C17H20N2O5 (2) levels
GCST90200265	Bilirubin degradation product, C16H18N2O5 (4) levels
GCST90200266	Cis-3,4-methyleneheptanoylcarnitine levels
GCST90200267	Tetrahydrocortisol glucuronide levels
GCST90200268	N-acetyl-2-aminoadipate levels
GCST90200269	Bilirubin degradation product, C17H20N2O5 (1) levels
GCST90200270	2-methoxyhydroquinone sulfate (1) levels
GCST90200271	Bilirubin degradation product, C16H18N2O5 (3) levels
GCST90200272	3-hydroxyoctanoylcarnitine (1) levels
GCST90200273	2-methoxyhydroquinone sulfate (2) levels
GCST90200274	Cis-3,4-methyleneheptanoylglycine levels
GCST90200275	Bilirubin degradation product, C16H18N2O5 (2) levels
GCST90200276	2,4-di-tert-butylphenol levels
GCST90200277	Bilirubin degradation product, C16H18N2O5 (1) levels
GCST90200278	3-hydroxyoctanoylcarnitine (2) levels
GCST90200279	Pantothenate levels
GCST90200280	5-oxoproline levels
GCST90200281	Phosphoethanolamine levels
GCST90200282	Picolinate levels
GCST90200283	3-ureidopropionate levels
GCST90200284	Erucate (22:1n9) levels
GCST90200285	Eicosenedioate (C20:1-DC) levels
GCST90200286	Allantoin levels
GCST90200287	N-acetylvaline levels
GCST90200288	N-acetylleucine levels
GCST90200289	N-acetylmethionine levels
GCST90200290	Glycerate levels
GCST90200291	Sarcosine levels
GCST90200292	Trans-4-hydroxyproline levels
GCST90200293	Thyroxine levels
GCST90200294	Pipecolate levels
GCST90200295	Gamma-glutamyltyrosine levels
GCST90200296	Methyl indole-3-acetate levels
GCST90200297	Ursodeoxycholate levels
GCST90200298	3-hydroxy-3-methylglutarate levels
GCST90200299	Oleoyl ethanolamide levels
GCST90200300	4-hydroxyphenylpyruvate levels
GCST90200301	Gamma-glutamylglutamine levels
GCST90200302	Alpha-tocopherol levels
GCST90200303	N-acetyl-L-alanine levels
GCST90200304	Citrate levels
GCST90200305	2-aminobutyrate levels
GCST90200306	Butyrate/isobutyrate (4:0) levels
GCST90200307	Urate levels
GCST90200308	3-hydroxyisobutyrate levels
GCST90200309	Vanillylmandelate (VMA) levels
GCST90200310	3-aminoisobutyrate levels
GCST90200311	4-acetamidobutanoate levels
GCST90200312	2-hydroxystearate levels
GCST90200313	N1-methyladenosine levels
GCST90200314	N-acetylneuraminate levels
GCST90200315	Gamma-glutamylhistidine levels
GCST90200316	N-acetylglucosaminylasparagine levels
GCST90200317	Homovanillate (hva) levels
GCST90200318	Acetoacetate levels
GCST90200319	Cys-gly, oxidized levels
GCST90200320	Dihomo-linoleate (20:2n6) levels
GCST90200321	Cholate levels
GCST90200322	Beta-hydroxyisovalerate levels
GCST90200323	Creatine levels
GCST90200324	Anthranilate levels
GCST90200325	Glycerol levels
GCST90200326	Gamma-glutamylleucine levels
GCST90200327	Choline levels
GCST90200328	3-methoxytyrosine levels
GCST90200329	3-phosphoglycerate levels
GCST90200330	1-palmitoyl-2-linoleoyl-gpc (16:0/18:2) levels
GCST90200331	1-palmitoyl-2-oleoyl-GPE (16:0/18:1) levels
GCST90200332	1-palmitoyl-2-linoleoyl-GPI (16:0/18:2) levels
GCST90200333	Taurocholic acid levels
GCST90200334	Taurodeoxycholate levels
GCST90200335	Stearoyl sphingomyelin (d18:1/18:0) levels
GCST90200336	Ceramide (d18:1/16:0) levels
GCST90200337	Taurochenodeoxycholate levels
GCST90200338	4-hydroxyphenylacetate levels
GCST90200339	5,6-dihydrothymine levels
GCST90200340	1-palmitoyl-2-oleoyl-gpc (16:0/18:1) levels
GCST90200341	N-stearoyl-sphingosine (d18:1/18:0) levels
GCST90200342	Glycochenodeoxycholate levels
GCST90200343	N-formylmethionine levels
GCST90200344	N6,n6,n6-trimethyllysine levels
GCST90200345	S-adenosylhomocysteine (SAH) levels
GCST90200346	4-acetaminophen sulfate levels
GCST90200347	2-hydroxyhippurate (salicylurate) levels
GCST90200348	Quinolinate levels
GCST90200349	Eicosapentaenoate (EPA; 20:5n3) levels
GCST90200350	Laurate (12:0) levels
GCST90200351	N-acetylputrescine levels
GCST90200352	Methylsuccinate levels
GCST90200353	9,10-DiHOME levels
GCST90200354	Linoleate (18:2n6) levels
GCST90200355	Adenosine 5'-diphosphate (ADP) levels
GCST90200356	Adenosine 5'-monophosphate (AMP) levels
GCST90200357	Adenosine 3',5'-cyclic monophosphate (camp) levels
GCST90200358	Arachidonate (20:4n6) levels
GCST90200359	5-methylthioadenosine (mta) levels
GCST90200360	Cortisone levels
GCST90200361	Beta-alanine levels
GCST90200362	Succinate levels
GCST90200363	Phosphocholine levels
GCST90200364	Cysteinylglycine levels
GCST90200365	Phenylpyruvate levels
GCST90200366	Creatinine levels
GCST90200367	3-Hydroxybutyrate levels
GCST90200368	Cholesterol levels
GCST90200369	2-hydroxyphenylacetate levels
GCST90200370	Aspartate levels
GCST90200371	3-(4-hydroxyphenyl)lactate levels
GCST90200372	Arginine levels
GCST90200373	Gluconate levels
GCST90200374	Sphinganine levels
GCST90200375	Gamma-glutamylglutamate levels
GCST90200376	Flavin adenine dinucleotide (FAD) levels
GCST90200377	Histidine levels
GCST90200378	Cortisol levels (plasma)
GCST90200379	Hypotaurine levels
GCST90200380	Glutarate (C5-DC) levels
GCST90200381	S-1-pyrroline-5-carboxylate levels
GCST90200382	Cystine levels
GCST90200383	Cystathionine levels
GCST90200384	Guanidinoacetate levels
GCST90200385	Sphingosine levels
GCST90200386	Deoxycholate levels
GCST90200387	Glycocholate levels
GCST90200388	Palmitoleate (16:1n7) levels
GCST90200389	Leucine levels
GCST90200390	Stearate (18:0) levels
GCST90200391	Methionine levels
GCST90200392	Orotate levels
GCST90200393	Phosphate levels (UKB data field 30810)
GCST90200394	Inosine levels
GCST90200395	Inosine 5'-monophosphate (IMP) levels
GCST90200396	Phenylalanine levels
GCST90200397	Palmitate (16:0) levels
GCST90200398	Malate levels
GCST90200399	Isoleucine levels
GCST90200400	Nicotinamide levels
GCST90200401	Myo-inositol levels
GCST90200402	Lysine levels
GCST90200403	Citrulline levels
GCST90200404	Ornithine levels
GCST90200405	Retinol (Vitamin A) levels
GCST90200406	1-methylnicotinamide levels
GCST90200407	Uridine levels
GCST90200408	Plasma lactate levels
GCST90200409	Pristanate levels
GCST90200410	Phytanate levels
GCST90200411	Plasma free proline levels
GCST90200412	Glutamate levels
GCST90200413	2'-deoxyuridine levels
GCST90200414	Myristate (14:0) levels
GCST90200415	Serine levels
GCST90200416	Trans-urocanate levels
GCST90200417	Urea levels
GCST90200418	Pyridoxal levels
GCST90200419	Glutamine levels
GCST90200420	Taurine levels
GCST90200421	Salicylate levels
GCST90200422	Serotonin levels
GCST90200423	Spermidine levels
GCST90200424	Dimethylglycine levels
GCST90200425	Betaine levels
GCST90200426	Xylose levels
GCST90200427	Tyrosine levels
GCST90200428	Caprate (10:0) levels
GCST90200429	Cytidine levels
GCST90200430	Pyruvate levels
GCST90200431	Alanine levels
GCST90200432	Threonine levels
GCST90200433	Cytosine levels
GCST90200434	12,13-DiHOME levels
GCST90200435	Mannose levels
GCST90200436	Caffeine levels
GCST90200437	Fructose levels
GCST90200438	Alpha-ketobutyrate levels
GCST90200439	Cysteine levels
GCST90200440	Blood sugar levels
GCST90200441	Tryptophan levels
GCST90200442	Valine levels
GCST90200443	Pseudouridine levels
GCST90200444	Dihydroorotate levels
GCST90200445	Caprylate (8:0) levels
GCST90200446	Arachidate (20:0) levels
GCST90200447	Maltose levels in coronary artery disease
GCST90200448	N-stearoyl-sphinganine (d18:0/18:0) levels
GCST90200449	Sucrose levels
GCST90200450	Caproate (6:0) levels
GCST90200451	Nonadecanoate (19:0) levels
GCST90200452	Plasma free asparagine levels
GCST90200453	X-07765 levels
GCST90200454	Kynurenate levels
GCST90200455	Alpha-ketoglutarate levels
GCST90200456	X-11308 levels
GCST90200457	Pentadecanoate (15:0) levels
GCST90200458	X-11315 levels
GCST90200459	Margarate (17:0) levels
GCST90200460	X-11372 levels
GCST90200461	X-10458 levels
GCST90200462	X-11299 levels
GCST90200463	X-11478 levels
GCST90200464	X-11849 levels
GCST90200465	X-11787 levels
GCST90200466	X-11632 levels
GCST90200467	X-11852 levels
GCST90200468	X-11847 levels
GCST90200469	X-11483 levels
GCST90200470	X-11470 levels
GCST90200471	X-11381 levels
GCST90200472	X-11850 levels
GCST90200473	X-11795 levels
GCST90200474	X-11444 levels
GCST90200475	X-11858 levels
GCST90200476	X-11843 levels
GCST90200477	X-12127 levels
GCST90200478	X-12221 levels
GCST90200479	X-12283 levels
GCST90200480	X-12410 levels
GCST90200481	X-12104 levels
GCST90200482	X-12193 levels
GCST90200483	X-12216 levels
GCST90200484	X-12306 levels
GCST90200485	X-12100 levels
GCST90200486	X-12261 levels
GCST90200487	X-11880 levels
GCST90200488	X-12117 levels
GCST90200489	X-12407 levels
GCST90200490	X-12101 levels
GCST90200491	X-12026 levels
GCST90200492	X-12411 levels
GCST90200493	X-12013 levels
GCST90200494	X-12007 levels
GCST90200495	X-12462 levels
GCST90200496	X-12714 levels
GCST90200497	X-12740 levels
GCST90200498	X-12730 levels
GCST90200499	X-12701 levels
GCST90200500	X-12816 levels
GCST90200501	X-12731 levels
GCST90200502	X-12707 levels
GCST90200503	X-12729 levels
GCST90200504	X-12830 levels
GCST90200505	X-12818 levels
GCST90200506	X-12812 levels
GCST90200507	X-12822 levels
GCST90200508	X-12738 levels
GCST90200509	X-12544 levels
GCST90200510	X-12680 levels
GCST90200511	X-12906 levels
GCST90200512	X-13684 levels
GCST90200513	X-13507 levels
GCST90200514	X-12851 levels
GCST90200515	X-12849 levels
GCST90200516	X-12847 levels
GCST90200517	X-13553 levels
GCST90200518	X-12839 levels
GCST90200519	X-13729 levels
GCST90200520	X-13007 levels
GCST90200521	X-13844 levels
GCST90200522	X-13728 levels
GCST90200523	X-12844 levels
GCST90200524	X-13695 levels
GCST90200525	X-13723 levels
GCST90200526	X-14056 levels
GCST90200527	X-13866 levels
GCST90200528	X-17146 levels
GCST90200529	X-16397 levels
GCST90200530	X-17335 levels
GCST90200531	X-16964 levels
GCST90200532	X-16935 levels
GCST90200533	X-15486 levels
GCST90200534	X-16580 levels
GCST90200535	X-17325 levels
GCST90200536	X-17328 levels
GCST90200537	X-16087 levels
GCST90200538	X-17010 levels
GCST90200539	X-14939 levels
GCST90200540	X-15461 levels
GCST90200541	X-15523 levels
GCST90200542	X-15728 levels
GCST90200543	X-15503 levels
GCST90200544	X-16124 levels
GCST90200545	X-17438 levels
GCST90200546	X-17354 levels
GCST90200547	X-17654 levels
GCST90200548	X-17676 levels
GCST90200549	X-17367 levels
GCST90200550	X-17357 levels
GCST90200551	X-18886 levels
GCST90200552	X-18887 levels
GCST90200553	X-17653 levels
GCST90200554	X-17346 levels
GCST90200555	X-17690 levels
GCST90200556	X-18345 levels
GCST90200557	X-17685 levels
GCST90200558	X-18888 levels
GCST90200559	X-18901 levels
GCST90200560	X-17351 levels
GCST90200561	X-18779 levels
GCST90200562	X-21286 levels
GCST90200563	X-21355 levels
GCST90200564	X-21319 levels
GCST90200565	X-21258 levels
GCST90200566	X-21364 levels
GCST90200567	X-21353 levels
GCST90200568	X-19438 levels
GCST90200569	X-18913 levels
GCST90200570	X-18921 levels
GCST90200571	X-21339 levels
GCST90200572	X-19299 levels
GCST90200573	X-18935 levels
GCST90200574	X-21310 levels
GCST90200575	X-21283 levels
GCST90200576	X-21285 levels
GCST90200577	X-21312 levels
GCST90200578	X-18922 levels
GCST90200579	X-21442 levels
GCST90200580	X-21796 levels
GCST90200581	X-21441 levels
GCST90200582	X-21752 levels
GCST90200583	X-21807 levels
GCST90200584	X-21736 levels
GCST90200585	X-21829 levels
GCST90200586	X-21471 levels
GCST90200587	X-21733 levels
GCST90200588	X-21742 levels
GCST90200589	X-21821 levels
GCST90200590	X-21470 levels
GCST90200591	X-21383 levels
GCST90200592	X-21607 levels
GCST90200593	X-21834 levels
GCST90200594	X-21467 levels
GCST90200595	X-22776 levels
GCST90200596	X-23655 levels
GCST90200597	X-22834 levels
GCST90200598	X-22771 levels
GCST90200599	X-23639 levels
GCST90200600	X-23648 levels
GCST90200601	X-23654 levels
GCST90200602	X-22520 levels
GCST90200603	X-23641 levels
GCST90200604	X-23276 levels
GCST90200605	X-21845 levels
GCST90200606	X-22509 levels
GCST90200607	X-23644 levels
GCST90200608	X-22162 levels
GCST90200609	X-23587 levels
GCST90200610	X-23593 levels
GCST90200611	X-23636 levels
GCST90200612	X-23678 levels
GCST90200613	X-23680 levels
GCST90200614	X-23780 levels
GCST90200615	X-23974 levels
GCST90200616	X-23659 levels
GCST90200617	X-23665 levels
GCST90200618	X-23782 levels
GCST90200619	X-24295 levels
GCST90200620	X-24243 levels
GCST90200621	X-23739 levels
GCST90200622	X-23997 levels
GCST90200623	X-24241 levels
GCST90200624	X-24328 levels
GCST90200625	X-24456 levels
GCST90200626	X-24418 levels
GCST90200627	X-24344 levels
GCST90200628	X-24556 levels
GCST90200629	X-24337 levels
GCST90200630	X-24546 levels
GCST90200631	X-24306 levels
GCST90200632	X-24307 levels
GCST90200633	X-24334 levels
GCST90200634	X-24518 levels
GCST90200635	X-24494 levels
GCST90200636	X-24544 levels
GCST90200637	X-24531 levels
GCST90200638	X-24811 levels
GCST90200639	X-24757 levels
GCST90200640	X-24978 levels
GCST90200641	X-24970 levels
GCST90200642	X-24795 levels
GCST90200643	X-24951 levels
GCST90200644	X-24728 levels
GCST90200645	X-24565 levels
GCST90200646	X-24801 levels
GCST90200647	X-24736 levels
GCST90200648	X-24585 levels
GCST90200649	X-24588 levels
GCST90200650	X-25109 levels
GCST90200651	X-24947 levels
GCST90200652	X-24949 levels
GCST90200653	X-24812 levels
GCST90200654	X-25217 levels
GCST90200655	X-25828 levels
GCST90200656	X-25371 levels
GCST90200657	X-25419 levels
GCST90200658	X-25265 levels
GCST90200659	X-25172 levels
GCST90200660	X-25957 levels
GCST90200661	X-25422 levels
GCST90200662	X-25790 levels
GCST90200663	X-25420 levels
GCST90200664	X-25810 levels
GCST90200665	X-25433 levels
GCST90200666	X-25343 levels
GCST90200667	X-25271 levels
GCST90200668	X-25520 levels
GCST90200669	X-25519 levels
GCST90200670	X-26111 levels
GCST90200671	X-26109 levels
GCST90200672	X-26054 levels
GCST90200673	Carnitine C4 levels
GCST90200674	Androsterone sulfate levels
GCST90200675	N-acetyltyrosine levels
GCST90200676	N-acetyl-L-glutamine levels
GCST90200677	N-acetylphenylalanine levels
GCST90200678	N-acetylasparagine levels
GCST90200679	N-acetylarginine levels
GCST90200680	5-acetylamino-6-formylamino-3-methyluracil levels
GCST90200681	Orotidine levels
GCST90200682	3-methylcytidine levels
GCST90200683	N-acetylcitrulline levels
GCST90200684	N-acetyl-aspartyl-glutamate (naag) levels
GCST90200685	1-stearoyl-2-arachidonoyl-gpc (18:0/20:4) levels
GCST90200686	Bilirubin (E,E) levels
GCST90200687	Bilirubin (E,Z or Z,E) levels
GCST90200688	Androsterone glucuronide levels
GCST90200689	N6-methyllysine levels
GCST90200690	N-acetyl-1-methylhistidine levels
GCST90200691	N-delta-acetylornithine levels
GCST90200692	1-palmitoyl-2-arachidonoyl-gpc (16:0/20:4n6) levels
GCST90200693	Glycochenodeoxycholate glucuronide (1) levels
GCST90200694	2'-o-methylcytidine levels
GCST90200695	2'-o-methyluridine levels
GCST90200696	N6,N6-dimethyllysine levels
GCST90200697	N2-acetyl,N6,N6-dimethyllysine levels
GCST90200698	N2-acetyl,N6-methyllysine levels
GCST90200699	Deoxycholic acid glucuronide levels
GCST90200700	Decadienedioic acid (C10:2-DC) levels
GCST90200701	Bilirubin degradation product, C17H18N2O4 (1) levels
GCST90200702	Bilirubin degradation product, C17H18N2O4 (2) levels
GCST90200703	Bilirubin degradation product, C17H18N2O4 (3) levels
GCST90200704	Bilirubin (z,z) levels
GCST90200705	Ethylmalonate levels
GCST90200706	Biliverdin levels
GCST90200707	Glycine levels
GCST90200708	X-12112 levels
GCST90200709	X-12798 levels
GCST90200710	X-13431 levels
GCST90200711	X-19141 levels
GCST90200712	Spermidine to 5-methylthioadenosine (MTA) ratio
GCST90200713	Spermidine to ornithine ratio
GCST90200714	Alpha-ketoglutarate to alpha-ketobutyrate ratio
GCST90200715	Alpha-ketoglutarate to glutamate ratio
GCST90200716	Adenosine 5'-diphosphate (ADP) to phosphoethanolamine ratio
GCST90200717	3-phosphoglycerate to adenosine 5'-diphosphate (ADP) ratio
GCST90200718	Alpha-ketoglutarate to succinate ratio
GCST90200719	Adenosine 3',5'-cyclic monophosphate (cAMP) to adenosine 5'-monophosphate (AMP) ratio
GCST90200720	Adenosine 5'-diphosphate (ADP) to pantothenate ratio
GCST90200721	Adenosine 5'-diphosphate (ADP) to phosphate ratio
GCST90200722	S-adenosylhomocysteine (SAH) to leucine ratio
GCST90200723	S-adenosylhomocysteine (SAH) to 5-methyluridine (ribothymidine) ratio
GCST90200724	Cholate to taurocholate ratio
GCST90200725	Adenosine 5'-diphosphate (ADP) to creatine ratio
GCST90200726	N-acetylputrescine to (N(1) + N(8))-acetylspermidine ratio
GCST90200727	Adenosine 3',5'-cyclic monophosphate (cAMP) to taurocholate ratio
GCST90200728	Adenosine 5'-diphosphate (ADP) to Adenosine 5'-monophosphate (AMP) ratio
GCST90200729	3-phosphoglycerate to phosphate ratio
GCST90200730	Adenosine 5'-diphosphate (ADP) to fructose ratio
GCST90200731	Adenosine 5'-diphosphate (ADP) to mannose ratio
GCST90200732	Adenosine 5'-diphosphate (ADP) to tyrosine ratio
GCST90200733	Adenosine 5'-diphosphate (ADP) to N-acetylglucosamine to N-acetylgalactosamine ratio
GCST90200734	Adenosine 5'-monophosphate (AMP) to palmitate (16:0) ratio
GCST90200735	Arginine to ornithine ratio
GCST90200736	Adenosine 5'-diphosphate (ADP) to arginine ratio
GCST90200737	Adenosine 5'-diphosphate (ADP) to 2'-deoxyuridine ratio
GCST90200738	Adenosine 5'-monophosphate (AMP) to inosine 5'-monophosphate (IMP) ratio
GCST90200739	Adenosine 5'-monophosphate (AMP) to proline ratio
GCST90200740	Arachidonate (20:4n6) to oleate to vaccenate (18:1) ratio
GCST90200741	Adenosine 5'-monophosphate (AMP) to alanine ratio
GCST90200742	Aspartate to citrate ratio
GCST90200743	Arginine to citrulline ratio
GCST90200744	Arginine to glutamate ratio
GCST90200745	Adenosine 5'-monophosphate (AMP) to phenylalanine ratio
GCST90200746	Adenosine 5'-diphosphate (ADP) to gluconate ratio
GCST90200747	Adenosine 5'-monophosphate (AMP) to phosphate ratio
GCST90200748	Aspartate to glutamate ratio
GCST90200749	Arachidonate (20:4n6) to pyruvate ratio
GCST90200750	Aspartate to asparagine ratio
GCST90200751	Cortisone to cortisol ratio
GCST90200752	Succinate to acetoacetate ratio
GCST90200753	Aspartate to citrulline ratio
GCST90200754	Sphingosine to phosphate ratio
GCST90200755	Inosine 5'-monophosphate (IMP) to phosphate ratio
GCST90200756	Glycine to pyridoxal ratio
GCST90200757	Glycine to alanine ratio
GCST90200758	Glycine to serine ratio
GCST90200759	Histidine to trans-urocanate ratio
GCST90200760	Methionine to methionine sulfoxide ratio
GCST90200761	Citrulline to dimethylarginine (SDMA + ADMA) ratio
GCST90200762	Palmitate (16:0) to myristate (14:0) ratio
GCST90200763	Phosphate to N-acetylneuraminate ratio
GCST90200764	Phosphate to uridine ratio
GCST90200765	Phosphate to alanine ratio
GCST90200766	Phosphate to phosphoethanolamine ratio
GCST90200767	Phosphate to glucose ratio
GCST90200768	Phosphate to 2'-deoxyuridine ratio
GCST90200769	Phosphate to mannose ratio
GCST90200770	Phenylalanine to tyrosine ratio
GCST90200771	Phosphate to fructose ratio
GCST90200772	Phosphate to citrate ratio
GCST90200773	Serine to alpha-tocopherol ratio
GCST90200774	Uridine to pseudouridine ratio
GCST90200775	Serine to pyruvate ratio
GCST90200776	Glutamate to glutamine ratio
GCST90200777	Uridine to cytidine ratio
GCST90200778	Pyruvate to 3-methyl-2-oxobutyrate ratio
GCST90200779	Pyruvate to N-acetylneuraminate ratio
GCST90200780	Alanine to pyruvate ratio
GCST90200781	Glucose to maltose ratio
GCST90200782	Mannose to trans-4-hydroxyproline ratio
GCST90200783	Mannose to S-methylcysteine ratio
GCST90200784	Glutamate to cysteine ratio
GCST90200785	Cysteine to 5-oxoproline ratio
GCST90200786	Cysteine to alanine ratio
GCST90200787	Glutamine to asparagine ratio
GCST90200788	5-oxoproline to citrate ratio
GCST90200789	Alpha-tocopherol to sulfate ratio
GCST90200790	Thyroxine to taurocholate ratio
GCST90200791	Creatine to carnitine ratio
GCST90200792	Carnitine to palmitoylcarnitine (C16) ratio
GCST90200793	Glycolithocholate to glycolithocholate sulfate ratio
GCST90200794	Oleoyl-linoleoyl-glycerol (18:1 to 18:2) [2] to linoleoyl-arachidonoyl-glycerol (18:2 to 20:4) [1] ratio
GCST90200795	Oleoyl-linoleoyl-glycerol (18:1 to 18:2) [2] to linoleoyl-arachidonoyl-glycerol (18:2 to 20:4) [2] ratio
GCST90200796	Spermidine to (N(1) + N(8))-acetylspermidine ratio
GCST90200797	Spermidine to N-acetylputrescine ratio
GCST90200798	Dopamine 4-sulfate to dopamine 3-O-sulfate ratio
GCST90200799	Spermidine to adenosine 5'-diphosphate (ADP) ratio
GCST90200800	Spermidine to histidine ratio
GCST90200801	5-methylthioadenosine (MTA) to phosphate ratio
GCST90200802	Histidine to pyruvate ratio
GCST90200803	Spermidine to phosphate ratio
GCST90200804	Spermidine to pyruvate ratio
GCST90200805	Spermidine to carnitine ratio
GCST90200806	Spermidine to ergothioneine ratio
GCST90200807	Carnitine to ergothioneine ratio
GCST90200808	Spermidine to choline ratio
GCST90200809	Spermidine to taurocholate ratio
GCST90200810	Alpha-ketoglutarate to kynurenine ratio
GCST90200811	Choline to taurocholate ratio
GCST90200812	Glutamate to kynurenine ratio
GCST90200813	Ornithine to glutamate ratio
GCST90200814	Alpha-ketoglutarate to ornithine ratio
GCST90200815	3-hydroxyisobutyrate to adenosine 5'-diphosphate (ADP) ratio
GCST90200816	Alpha-ketoglutarate to aspartate ratio
GCST90200817	3-hydroxyisobutyrate to phosphate ratio
GCST90200818	Adenosine 5'-diphosphate (ADP) to glycerate ratio
GCST90200819	3-phosphoglycerate to glycerate ratio
GCST90200820	Adenosine 5'-diphosphate (ADP) to valine ratio
GCST90200821	Adenosine 5'-diphosphate (ADP) to glycine ratio
GCST90200822	Phosphate to valine ratio
GCST90200823	Adenosine 5'-diphosphate (ADP) to N-palmitoyl-sphingosine (d18:1 to 16:0) ratio
GCST90200824	Adenosine 5'-diphosphate (ADP) to sulfate ratio
GCST90200825	Phosphate to sulfate ratio
GCST90200826	Glycine to phosphate ratio
GCST90200827	Phosphate to N-palmitoyl-sphingosine (d18:1 to 16:0) ratio
GCST90200828	Cholate to bilirubin (Z,Z) ratio
GCST90200829	Bilirubin (Z,Z) to taurocholate ratio
GCST90200830	Cholate to adenosine 3',5'-cyclic monophosphate (cAMP) ratio
GCST90200831	Cholate to phosphate ratio
GCST90200832	Adenosine 5'-diphosphate (ADP) to citrate ratio
GCST90200833	Cholate to adenosine 5'-monophosphate (AMP) ratio
GCST90200834	Adenosine 5'-diphosphate (ADP) to glycerol 3-phosphate ratio
GCST90200835	Adenosine 5'-diphosphate (ADP) to glycerol ratio
GCST90200836	Glycerol to glycerol 3-phosphate ratio
GCST90200837	Adenosine 5'-diphosphate (ADP) to glutamate ratio
GCST90200838	Phosphate to glutamate ratio
GCST90200839	Adenosine 5'-diphosphate (ADP) to aspartate ratio
GCST90200840	Adenosine 5'-diphosphate (ADP) to flavin adenine dinucleotide (FAD) ratio
GCST90200841	Adenosine 5'-diphosphate (ADP) to oxalate (ethanedioate) ratio
GCST90200842	Citrate to oxalate (ethanedioate) ratio
GCST90200843	Adenosine 5'-monophosphate (AMP) to flavin adenine dinucleotide (FAD) ratio
GCST90200844	Aspartate to phosphate ratio
GCST90200845	Adenosine 5'-monophosphate (AMP) to citrate ratio
GCST90200846	Phenylalanine to phosphate ratio
GCST90200847	Phosphate to tryptophan ratio
GCST90200848	Adenosine 5'-monophosphate (AMP) to glutamine ratio
GCST90200849	Adenosine 5'-monophosphate (AMP) to threonine ratio
GCST90200850	Adenosine 5'-monophosphate (AMP) to tryptophan ratio
GCST90200851	Adenosine 5'-monophosphate (AMP) to glycine ratio
GCST90200852	Adenosine 5'-monophosphate (AMP) to arginine ratio
GCST90200853	Adenosine 5'-monophosphate (AMP) to tyrosine ratio
GCST90200854	Arginine to phosphate ratio
GCST90200855	Phosphate to threonine ratio
GCST90200856	Phosphate to glutamine ratio
GCST90200857	Adenosine 5'-monophosphate (AMP) to aspartate ratio
GCST90200858	Phosphate to tyrosine ratio
GCST90200859	Adenosine 5'-monophosphate (AMP) to asparagine ratio
GCST90200860	Adenosine 5'-monophosphate (AMP) to serine ratio
GCST90200861	Histidine to phosphate ratio
GCST90200862	Adenosine 5'-monophosphate (AMP) to methionine ratio
GCST90200863	Phosphate to serine ratio
GCST90200864	Methionine to phosphate ratio
GCST90200865	Adenosine 5'-monophosphate (AMP) to histidine ratio
GCST90200866	phosphate to asparagine ratio
GCST90200867	Adenosine 5'-monophosphate (AMP) to isoleucine ratio
GCST90200868	Isoleucine to phosphate ratio
GCST90200869	Adenosine 5'-monophosphate (AMP) to valine ratio
GCST90200870	Adenosine 5'-monophosphate (AMP) to acetoacetate ratio
GCST90200871	Adenosine 5'-monophosphate (AMP) to cysteine ratio
GCST90200872	Phosphate to cysteine ratio
GCST90200873	Cortisol to 4-cholesten-3-one ratio
GCST90200874	Cysteinylglycine to taurine ratio
GCST90200875	Cysteinylglycine to glutamate ratio
GCST90200876	Cortisone to 4-cholesten-3-one ratio
GCST90200877	Taurine to glutamate ratio
GCST90200878	Glutarate (C5-DC) to caprylate (8:0) ratio
GCST90200879	Adenosine 5'-monophosphate (AMP) to glutamate ratio
GCST90200880	Glutarate (C5-DC) to salicylate ratio
GCST90200881	Aspartate to N-acetylglucosamine to N-acetylgalactosamine ratio
GCST90200882	Aspartate to mannose ratio
GCST90200883	Phosphate to acetoacetate ratio
GCST90200884	Mannose to N-acetylglucosamine to N-acetylgalactosamine ratio
GCST90200885	Phenylpyruvate to citrate ratio
GCST90200886	Phenylpyruvate to 4-hydroxyphenylpyruvate ratio
GCST90200887	Cholesterol to cortisol ratio
GCST90200888	Citrate to 4-hydroxyphenylpyruvate ratio
GCST90200889	Cholesterol to taurocholate ratio
GCST90200890	Cortisol to taurocholate ratio
GCST90200891	Salicylate to caprylate (8:0) ratio
GCST90200892	Hypotaurine to taurine ratio
GCST90200893	Taurine to cysteine ratio
GCST90200894	Inosine to theophylline ratio
GCST90200895	Hypotaurine to cysteine ratio
GCST90200896	Inosine to EDTA ratio
GCST90200897	Theophylline to EDTA ratio
GCST90200898	Citrulline to phosphate ratio
GCST90200899	Citrulline to ornithine ratio
GCST90200900	Phosphate to oleoyl-linoleoyl-glycerol (18:1 to 18:2) [2] ratio
GCST90200901	Ornithine to phosphate ratio
GCST90200902	Phosphate to linoleoyl-arachidonoyl-glycerol (18:2 to 20:4) [2] ratio
GCST90200903	Phosphate to glycerol ratio
GCST90200904	Phosphate to linoleoyl-arachidonoyl-glycerol (18:2 to 20:4) [1] ratio
GCST90200905	Glucose to glycerol ratio
GCST90200906	2'-deoxyuridine to cytidine ratio
GCST90200907	Retinol (Vitamin A) to linoleoyl-arachidonoyl-glycerol (18:2 to 20:4) [1] ratio
GCST90200908	Retinol (Vitamin A) to linoleoyl-arachidonoyl-glycerol (18:2 to 20:4) [2] ratio
GCST90200909	Uridine to 2'-deoxyuridine ratio
GCST90200910	Retinol (Vitamin A) to oleoyl-linoleoyl-glycerol (18:1 to 18:2) [2] ratio
GCST90200911	Tryptophan to pyruvate ratio
GCST90200912	tryptophan to tyrosine ratio
GCST90200913	Glucose to sucrose ratio
GCST90200914	Tyrosine to pyruvate ratio
GCST90200915	Glucose to fructose ratio
GCST90200916	Fructose to sucrose ratio
GCST90200917	Alpha-ketobutyrate to 3-methyl-2-oxobutyrate ratio
GCST90200918	N-palmitoyl-sphingosine (d18:1 to 16:0) to N-palmitoyl-sphinganine (d18:0 to 16:0) ratio
GCST90200919	Caffeine to theophylline ratio
GCST90200920	Mannose to glycerol ratio
GCST90200921	Mannose to mannitol to sorbitol ratio
GCST90200922	Alpha-ketobutyrate to pyruvate ratio
GCST90200923	Glycerol to mannitol to sorbitol ratio
GCST90200924	Alpha-tocopherol to glycerol ratio
GCST90200925	Caffeine to theobromine ratio
GCST90200926	N-stearoyl-sphingosine (d18:1 to 18:0) to N-palmitoyl-sphinganine (d18:0 to 16:0) ratio
GCST90200927	Theophylline to theobromine ratio
GCST90200928	N-palmitoyl-sphingosine (d18:1 to 16:0) to N-stearoyl-sphingosine (d18:1 to 18:0) ratio
GCST90200929	Glycerol to carnitine ratio
GCST90200930	Carnitine to acetylcarnitine (C2) ratio
GCST90200931	Glycerol to sulfate ratio
GCST90200932	Glycerol to palmitoylcarnitine (C16) ratio
GCST90200933	Alpha-ketoglutarate to proline ratio
GCST90200934	Acetylcarnitine (C2) to propionylcarnitine (C3) ratio
GCST90200935	Carnitine to propionylcarnitine (C3) ratio
GCST90200936	Succinate to proline ratio
GCST90200937	Alpha-ketoglutarate to trans-4-hydroxyproline ratio
GCST90200938	Alpha-ketoglutarate to alanine ratio
GCST90200939	Proline to trans-4-hydroxyproline ratio
GCST90200940	Adenosine 5'-diphosphate (ADP) to EDTA ratio
GCST90200941	Succinate to trans-4-hydroxyproline ratio
GCST90200942	Glutamate to pyruvate ratio
GCST90200943	Phosphate to EDTA ratio
GCST90200944	Alpha-ketoglutarate to pyruvate ratio
GCST90200945	Adenosine 5'-monophosphate (AMP) to EDTA ratio
GCST90200946	Glutamate to alanine ratio
GCST90200947	Adenosine 5'-diphosphate (ADP) to glucose ratio
GCST90200948	Adenosine 5'-diphosphate (ADP) to mannitol to sorbitol ratio
GCST90200949	Adenosine 5'-diphosphate (ADP) to N-acetylneuraminate ratio
GCST90200950	Glucose to mannitol to sorbitol ratio
GCST90200951	Mannose to fructose ratio
GCST90200952	Adenosine 5'-diphosphate (ADP) to cytidine ratio
GCST90200953	Glucose-to-mannose ratio
GCST90200954	Cytidine to N-acetylneuraminate ratio
GCST90200955	Adenosine 5'-diphosphate (ADP) to choline phosphate ratio
GCST90200956	Cytidine to N-acetylglucosamine to N-acetylgalactosamine ratio
GCST90200957	N-acetylneuraminate to N-acetylglucosamine to N-acetylgalactosamine ratio
GCST90200958	Adenosine 5'-diphosphate (ADP) to choline ratio
GCST90200959	Choline phosphate to choline ratio
GCST90200960	Choline phosphate to phosphoethanolamine ratio
GCST90200961	Adenosine 5'-diphosphate (ADP) to ornithine ratio
GCST90200962	Adenosine 5'-diphosphate (ADP) to glutamine ratio
GCST90200963	Inosine 5'-monophosphate (IMP) to urate ratio
GCST90200964	Adenosine 5'-diphosphate (ADP) to 5-oxoproline ratio
GCST90200965	Glutamate to 5-oxoproline ratio
GCST90200966	Adenosine 5'-diphosphate (ADP) to uridine ratio
GCST90200967	Phosphate to urate ratio
GCST90200968	Phosphate to 5-oxoproline ratio
GCST90200969	Adenosine 5'-monophosphate (AMP) to N-palmitoyl-sphingosine (d18:1 to 16:0) ratio
GCST90200970	Adenosine 5'-monophosphate (AMP) to leucine ratio
GCST90200971	Leucine to phosphate ratio
GCST90200972	Leucine to N-palmitoyl-sphingosine (d18:1 to 16:0) ratio
GCST90200973	Proline to glutamate ratio
GCST90200974	Phosphate to proline ratio
GCST90200975	Arachidonate (20:4n6) to caffeine ratio
GCST90200976	Adenosine 5'-monophosphate (AMP) to urate ratio
GCST90200977	Arachidonate (20:4n6) to paraxanthine ratio
GCST90200978	Caffeine to paraxanthine ratio
GCST90200979	Arachidonate (20:4n6) to linoleate (18:2n6) ratio
GCST90200980	Phosphoethanolamine to choline ratio
GCST90200981	Caffeine to linoleate (18:2n6) ratio
GCST90200982	Paraxanthine to linoleate (18:2n6) ratio
GCST90200983	Cholesterol to linoleoyl-arachidonoyl-glycerol (18:2 to 20:4) [1] ratio
GCST90200984	Cholesterol to benzoate ratio
GCST90200985	Cholesterol to oleoyl-linoleoyl-glycerol (18:1 to 18:2) [2] ratio
GCST90200986	Cholesterol to linoleoyl-arachidonoyl-glycerol (18:2 to 20:4) [2] ratio
GCST90200987	Benzoate to oleoyl-linoleoyl-glycerol (18:1 to 18:2) [2] ratio
GCST90200988	Benzoate to linoleoyl-arachidonoyl-glycerol (18:2 to 20:4) [1] ratio
GCST90200989	Histidine to asparagine ratio
GCST90200990	Benzoate to linoleoyl-arachidonoyl-glycerol (18:2 to 20:4) [2] ratio
GCST90200991	Histidine to alanine ratio
GCST90200992	Alanine to asparagine ratio
GCST90200993	Salicylate to oxalate (ethanedioate) ratio
GCST90200994	Glutamine to alanine ratio
GCST90200995	Salicylate to taurocholate ratio
GCST90200996	Citrate to taurocholate ratio
GCST90200997	Histidine to glutamine ratio
GCST90200998	Salicylate to citrate ratio
GCST90200999	Taurocholate to oxalate (ethanedioate) ratio
GCST90201000	Serine to threonine ratio
GCST90201001	Serine to alpha-ketobutyrate ratio
GCST90201002	Maltose to sucrose ratio
GCST90201003	Glucose to N-palmitoyl-sphingosine (d18:1 to 16:0) ratio
GCST90201004	Glucose to N-stearoyl-sphingosine (d18:1 to 18:0) ratio
GCST90201005	Fructose to maltose ratio
GCST90201006	Alpha-ketobutyrate to 3-methyl-2-oxovalerate ratio
GCST90201007	Glucose to N-palmitoyl-sphinganine (d18:0 to 16:0) ratio
GCST90201008	Threonine to alpha-ketobutyrate ratio
GCST90201009	Threonine to pyruvate ratio
GCST90201010	Alpha-ketobutyrate to 4-methyl-2-oxopentanoate ratio
GCST90201011	3-methyl-2-oxovalerate to 4-methyl-2-oxopentanoate ratio
GCST90201012	3-methyl-2-oxovalerate to 3-methyl-2-oxobutyrate ratio
GCST90201013	Androsterone glucuronide to etiocholanolone glucuronide ratio
GCST90201014	Glucuronate to androsterone glucuronide ratio
GCST90201015	Bilirubin (Z,Z) to androsterone glucuronide ratio
GCST90201016	Bilirubin (Z,Z) to etiocholanolone glucuronide ratio
GCST90201017	4-methyl-2-oxopentanoate to 3-methyl-2-oxobutyrate ratio
GCST90201018	Bilirubin (Z,Z) to glucuronate ratio
GCST90201019	Glucuronate to etiocholanolone glucuronide ratio
GCST90201020	Paraxanthine to 5-acetylamino-6-formylamino-3-methyluracil ratio

## Sheet: BM to disease MR
id.exposure	id.outcome	outcome	exposure	method	nsnp	b	se	pval	lo_ci	up_ci	or	or_lci95	or_uci95
GCST90199621	HkdyBm	Keloid	Carnitine levels	MR Egger	6	0.408595	0.403459	0.36847	-0.382184	1.19937	1.5047	0.682369	3.31804
GCST90199621	HkdyBm	Keloid	Carnitine levels	Weighted median	6	0.16252	0.248776	0.513576	-0.325081	0.650122	1.17647	0.722469	1.91578
GCST90199621	HkdyBm	Keloid	Carnitine levels	Inverse variance weighted	6	0.155144	0.223893	0.488347	-0.283686	0.593975	1.16783	0.753003	1.81117
GCST90199621	HkdyBm	Keloid	Carnitine levels	Simple mode	6	0.000780559	0.415952	0.998575	-0.814485	0.816046	1.00078	0.442867	2.26154
GCST90199621	HkdyBm	Keloid	Carnitine levels	Weighted mode	6	0.195983	0.263464	0.490412	-0.320406	0.712372	1.21651	0.725854	2.03882
GCST90199623	HkdyBm	Keloid	Maltotriose levels	Wald ratio	1	-0.135189	0.904775	0.881224	-1.90855	1.63817	0.873551	0.148296	5.14574
GCST90199624	HkdyBm	Keloid	Hippurate levels	Wald ratio	1	-1.26876	1.31183	0.333462	-3.83995	1.30243	0.281181	0.0214948	3.67824
GCST90199625	HkdyBm	Keloid	Methionine sulfoxide levels	MR Egger	4	4.3349	2.75221	0.255922	-1.05944	9.72924	76.3175	0.346651	16801.8
GCST90199625	HkdyBm	Keloid	Methionine sulfoxide levels	Weighted median	4	1.11469	0.848188	0.188778	-0.547757	2.77714	3.04863	0.578245	16.073
GCST90199625	HkdyBm	Keloid	Methionine sulfoxide levels	Inverse variance weighted	4	0.801395	0.947906	0.397867	-1.0565	2.65929	2.22865	0.34767	14.2862
GCST90199625	HkdyBm	Keloid	Methionine sulfoxide levels	Simple mode	4	1.42545	1.2098	0.323645	-0.945749	3.79666	4.15975	0.388388	44.552
GCST90199625	HkdyBm	Keloid	Methionine sulfoxide levels	Weighted mode	4	1.34735	1.23284	0.354351	-1.06902	3.76373	3.84722	0.343344	43.1087
GCST90199626	HkdyBm	Keloid	Xanthurenate levels	MR Egger	5	-1.45606	1.5977	0.429306	-4.58754	1.67542	0.233153	0.0101778	5.34106
GCST90199626	HkdyBm	Keloid	Xanthurenate levels	Weighted median	5	-0.353158	0.500299	0.480254	-1.33375	0.627428	0.702466	0.263489	1.87279
GCST90199626	HkdyBm	Keloid	Xanthurenate levels	Inverse variance weighted	5	-0.290573	0.415664	0.484516	-1.10527	0.524128	0.747835	0.33112	1.68899
GCST90199626	HkdyBm	Keloid	Xanthurenate levels	Simple mode	5	-0.316322	0.710474	0.679189	-1.70885	1.07621	0.728825	0.181074	2.93353
GCST90199626	HkdyBm	Keloid	Xanthurenate levels	Weighted mode	5	-0.576704	0.658547	0.430619	-1.86746	0.714047	0.561747	0.154516	2.04224
GCST90199627	HkdyBm	Keloid	N-alpha-acetylornithine levels	MR Egger	3	-1.06421	3.29708	0.801237	-7.52649	5.39807	0.345001	0.000538627	220.98
GCST90199627	HkdyBm	Keloid	N-alpha-acetylornithine levels	Weighted median	3	0.370843	0.552032	0.501725	-0.71114	1.45283	1.44896	0.491084	4.27518
GCST90199627	HkdyBm	Keloid	N-alpha-acetylornithine levels	Inverse variance weighted	3	-0.0246756	0.975749	0.979825	-1.93714	1.88779	0.975626	0.144115	6.60477
GCST90199627	HkdyBm	Keloid	N-alpha-acetylornithine levels	Simple mode	3	0.206296	1.00419	0.856245	-1.76192	2.17452	1.22912	0.171714	8.79794
GCST90199627	HkdyBm	Keloid	N-alpha-acetylornithine levels	Weighted mode	3	0.567853	0.510228	0.38157	-0.432193	1.5679	1.76447	0.649084	4.79656
GCST90199628	HkdyBm	Keloid	3-methylhistidine levels	Wald ratio	1	-1.33815	1.21751	0.271731	-3.72447	1.04817	0.262331	0.0241259	2.85243
GCST90199629	HkdyBm	Keloid	Glycerophosphorylcholine (GPC) levels	Wald ratio	1	0.314218	0.921041	0.732987	-1.49102	2.11946	1.36919	0.225142	8.32663
GCST90199630	HkdyBm	Keloid	Phenylacetate levels	Inverse variance weighted	2	-0.408715	0.664163	0.538302	-1.71047	0.893044	0.664504	0.18078	2.44255
GCST90199631	HkdyBm	Keloid	3-methyl-2-oxovalerate levels	MR Egger	3	0.775721	1.7186	0.730079	-2.59274	4.14418	2.17216	0.0748151	63.0657
GCST90199631	HkdyBm	Keloid	3-methyl-2-oxovalerate levels	Weighted median	3	-0.109218	0.895229	0.902899	-1.86387	1.64543	0.896535	0.155072	5.18324
GCST90199631	HkdyBm	Keloid	3-methyl-2-oxovalerate levels	Inverse variance weighted	3	-0.287029	0.726736	0.692875	-1.71143	1.13737	0.75049	0.180607	3.11857
GCST90199631	HkdyBm	Keloid	3-methyl-2-oxovalerate levels	Simple mode	3	0.0564812	1.00895	0.960447	-1.92105	2.03402	1.05811	0.146453	7.64473
GCST90199631	HkdyBm	Keloid	3-methyl-2-oxovalerate levels	Weighted mode	3	0.0491147	1.0196	0.965958	-1.9493	2.04753	1.05034	0.142374	7.74873
GCST90199632	HkdyBm	Keloid	Tartarate levels	Wald ratio	1	0.516492	1.18314	0.662443	-1.80247	2.83546	1.67614	0.164891	17.0382
GCST90199634	HkdyBm	Keloid	5-hydroxylysine levels	MR Egger	4	-0.258213	1.06765	0.831433	-2.35081	1.83439	0.772431	0.0952919	6.26129
GCST90199634	HkdyBm	Keloid	5-hydroxylysine levels	Weighted median	4	0.189844	0.280901	0.499143	-0.360722	0.74041	1.20906	0.697173	2.0968
GCST90199634	HkdyBm	Keloid	5-hydroxylysine levels	Inverse variance weighted	4	0.207883	0.259352	0.422814	-0.300447	0.716213	1.23107	0.740487	2.04667
GCST90199634	HkdyBm	Keloid	5-hydroxylysine levels	Simple mode	4	0.0813656	0.434627	0.863443	-0.770504	0.933235	1.08477	0.46278	2.54272
GCST90199634	HkdyBm	Keloid	5-hydroxylysine levels	Weighted mode	4	0.186843	0.284536	0.558277	-0.370848	0.744534	1.20544	0.690149	2.10546
GCST90199635	HkdyBm	Keloid	3-phenylpropionate hydrocinnamate levels	MR Egger	3	1.00283	1.69873	0.660498	-2.32667	4.33234	2.72599	0.0976199	76.122
GCST90199635	HkdyBm	Keloid	3-phenylpropionate hydrocinnamate levels	Weighted median	3	-0.180837	0.929456	0.845736	-2.00257	1.6409	0.834572	0.134988	5.15979
GCST90199635	HkdyBm	Keloid	3-phenylpropionate hydrocinnamate levels	Inverse variance weighted	3	-0.0471391	0.782342	0.951953	-1.58053	1.48625	0.953955	0.205866	4.42049
GCST90199635	HkdyBm	Keloid	3-phenylpropionate hydrocinnamate levels	Simple mode	3	-0.218015	1.17083	0.869459	-2.51284	2.07681	0.804113	0.0810377	7.97899
GCST90199635	HkdyBm	Keloid	3-phenylpropionate hydrocinnamate levels	Weighted mode	3	-0.342045	1.10849	0.786824	-2.51468	1.83059	0.710316	0.0808886	6.23758
GCST90199636	HkdyBm	Keloid	Kynurenine levels	MR Egger	7	0.890639	1.45263	0.566609	-1.95652	3.73779	2.43669	0.14135	42.0052
GCST90199636	HkdyBm	Keloid	Kynurenine levels	Weighted median	7	0.375416	0.484406	0.438338	-0.57402	1.32485	1.4556	0.563257	3.76163
GCST90199636	HkdyBm	Keloid	Kynurenine levels	Inverse variance weighted	7	0.161621	0.398159	0.684801	-0.61877	0.942012	1.17541	0.538606	2.56514
GCST90199636	HkdyBm	Keloid	Kynurenine levels	Simple mode	7	0.809693	0.860023	0.382803	-0.875951	2.49534	2.24722	0.416466	12.1258
GCST90199636	HkdyBm	Keloid	Kynurenine levels	Weighted mode	7	0.886312	0.549245	0.157721	-0.190209	1.96283	2.42616	0.826787	7.11946
GCST90199637	HkdyBm	Keloid	N-acetylglutamate levels	MR Egger	3	-0.657364	1.85764	0.783474	-4.29835	2.98362	0.518216	0.013591	19.7592
GCST90199637	HkdyBm	Keloid	N-acetylglutamate levels	Weighted median	3	1.31567	0.782165	0.0925512	-0.217371	2.84872	3.72726	0.804631	17.2656
GCST90199637	HkdyBm	Keloid	N-acetylglutamate levels	Inverse variance weighted	3	1.11113	0.634821	0.0800652	-0.133117	2.35538	3.0378	0.875363	10.5421
GCST90199637	HkdyBm	Keloid	N-acetylglutamate levels	Simple mode	3	1.49241	0.968523	0.263253	-0.405894	3.39072	4.44781	0.66638	29.6872
GCST90199637	HkdyBm	Keloid	N-acetylglutamate levels	Weighted mode	3	1.45675	0.975307	0.273851	-0.454849	3.36835	4.292	0.634544	29.0307
GCST90199638	HkdyBm	Keloid	Glycerol 3-phosphate levels	MR Egger	3	-0.0160751	0.673616	0.984811	-1.33636	1.30421	0.984053	0.2628	3.68479
GCST90199638	HkdyBm	Keloid	Glycerol 3-phosphate levels	Weighted median	3	-0.105243	0.41506	0.799835	-0.918761	0.708275	0.900106	0.399013	2.03049
GCST90199638	HkdyBm	Keloid	Glycerol 3-phosphate levels	Inverse variance weighted	3	-0.133695	0.401086	0.738883	-0.919822	0.652433	0.874857	0.39859	1.92021
GCST90199638	HkdyBm	Keloid	Glycerol 3-phosphate levels	Simple mode	3	-0.0836672	0.556664	0.894316	-1.17473	1.00739	0.919737	0.308903	2.73846
GCST90199638	HkdyBm	Keloid	Glycerol 3-phosphate levels	Weighted mode	3	-0.0959385	0.478662	0.859676	-1.03412	0.842239	0.90852	0.355541	2.32156
GCST90199639	HkdyBm	Keloid	Imidazole lactate levels	MR Egger	9	0.00302292	0.30753	0.992431	-0.599736	0.605782	1.00303	0.548956	1.83269
GCST90199639	HkdyBm	Keloid	Imidazole lactate levels	Weighted median	9	-0.147481	0.196328	0.452535	-0.532285	0.237323	0.862879	0.587262	1.26785
GCST90199639	HkdyBm	Keloid	Imidazole lactate levels	Inverse variance weighted	9	-0.147959	0.177772	0.405241	-0.496391	0.200474	0.862467	0.608723	1.22198
GCST90199639	HkdyBm	Keloid	Imidazole lactate levels	Simple mode	9	-0.0796979	0.317344	0.808036	-0.701693	0.542297	0.923395	0.495745	1.71995
GCST90199639	HkdyBm	Keloid	Imidazole lactate levels	Weighted mode	9	-0.154107	0.188762	0.4379	-0.52408	0.215867	0.857181	0.5921	1.24094
GCST90199640	HkdyBm	Keloid	4-guanidinobutanoate levels	MR Egger	3	-0.0392321	0.624064	0.960031	-1.2624	1.18393	0.961527	0.282975	3.2672
GCST90199640	HkdyBm	Keloid	4-guanidinobutanoate levels	Weighted median	3	0.070204	0.234933	0.765074	-0.390265	0.530673	1.07273	0.676877	1.70008
GCST90199640	HkdyBm	Keloid	4-guanidinobutanoate levels	Inverse variance weighted	3	0.115248	0.28036	0.68102	-0.434258	0.664755	1.12215	0.647745	1.94401
GCST90199640	HkdyBm	Keloid	4-guanidinobutanoate levels	Simple mode	3	-0.255202	0.475676	0.6453	-1.18753	0.677123	0.77476	0.304974	1.96821
GCST90199640	HkdyBm	Keloid	4-guanidinobutanoate levels	Weighted mode	3	0.0623861	0.213784	0.797911	-0.35663	0.481403	1.06437	0.700031	1.61834
GCST90199642	HkdyBm	Keloid	Ribitol levels	MR Egger	6	0.0543802	0.486385	0.916364	-0.898935	1.00769	1.05589	0.407003	2.73928
GCST90199642	HkdyBm	Keloid	Ribitol levels	Weighted median	6	0.436307	0.331491	0.188109	-0.213416	1.08603	1.54698	0.80782	2.96249
GCST90199642	HkdyBm	Keloid	Ribitol levels	Inverse variance weighted	6	0.489596	0.299139	0.101697	-0.096717	1.07591	1.63166	0.907813	2.93266
GCST90199642	HkdyBm	Keloid	Ribitol levels	Simple mode	6	0.0442135	0.615874	0.945552	-1.1629	1.25133	1.04521	0.312578	3.49498
GCST90199642	HkdyBm	Keloid	Ribitol levels	Weighted mode	6	0.417275	0.343924	0.279208	-0.256816	1.09137	1.51782	0.773511	2.97834
GCST90199643	HkdyBm	Keloid	Glycodeoxycholate levels	Inverse variance weighted	2	0.372373	0.794432	0.639263	-1.18471	1.92946	1.45117	0.305834	6.88579
GCST90199644	HkdyBm	Keloid	Theobromine levels	Inverse variance weighted	2	0.524581	0.737496	0.476899	-0.920912	1.97007	1.68975	0.398156	7.17121
GCST90199645	HkdyBm	Keloid	Quinate levels	Inverse variance weighted	2	-0.129548	1.11717	0.907684	-2.3192	2.06011	0.878493	0.098352	7.84681
GCST90199646	HkdyBm	Keloid	Gentisate levels	Wald ratio	1	-0.230831	1.30032	0.859101	-2.77946	2.3178	0.793873	0.062072	10.1533
GCST90199647	HkdyBm	Keloid	Theophylline levels	Inverse variance weighted	2	0.771356	0.971366	0.42714	-1.13252	2.67523	2.1627	0.32222	14.5157
GCST90199648	HkdyBm	Keloid	1,5-anhydroglucitol (1,5-ag) levels	MR Egger	6	0.857921	0.823716	0.356442	-0.756564	2.4724	2.35825	0.469276	11.8509
GCST90199648	HkdyBm	Keloid	1,5-anhydroglucitol (1,5-ag) levels	Weighted median	6	0.563331	0.483578	0.24405	-0.384482	1.51114	1.75651	0.680803	4.53191
GCST90199648	HkdyBm	Keloid	1,5-anhydroglucitol (1,5-ag) levels	Inverse variance weighted	6	0.767795	0.389735	0.0488332	0.00391504	1.53168	2.15501	1.00392	4.62592
GCST90199648	HkdyBm	Keloid	1,5-anhydroglucitol (1,5-ag) levels	Simple mode	6	0.391641	0.691679	0.595714	-0.964049	1.74733	1.47941	0.381346	5.73926
GCST90199648	HkdyBm	Keloid	1,5-anhydroglucitol (1,5-ag) levels	Weighted mode	6	0.465163	0.538469	0.427152	-0.590236	1.52056	1.59227	0.554196	4.5748
GCST90199649	HkdyBm	Keloid	1-stearoyl-2-arachidonoyl-GPI (18:0/20:4) levels	MR Egger	9	0.216962	0.793458	0.792408	-1.33822	1.77214	1.2423	0.262313	5.88342
GCST90199649	HkdyBm	Keloid	1-stearoyl-2-arachidonoyl-GPI (18:0/20:4) levels	Weighted median	9	0.347369	0.315307	0.270599	-0.270633	0.96537	1.41534	0.762897	2.62576
GCST90199649	HkdyBm	Keloid	1-stearoyl-2-arachidonoyl-GPI (18:0/20:4) levels	Inverse variance weighted	9	0.243501	0.299546	0.416275	-0.343609	0.83061	1.27571	0.709206	2.29472
GCST90199649	HkdyBm	Keloid	1-stearoyl-2-arachidonoyl-GPI (18:0/20:4) levels	Simple mode	9	0.287367	0.466861	0.555307	-0.627681	1.20241	1.33291	0.533828	3.32814
GCST90199649	HkdyBm	Keloid	1-stearoyl-2-arachidonoyl-GPI (18:0/20:4) levels	Weighted mode	9	0.411012	0.33664	0.256875	-0.248803	1.07083	1.50834	0.779734	2.91779
GCST90199650	HkdyBm	Keloid	Indolelactate levels	MR Egger	3	4.54065	2.79032	0.350795	-0.928373	10.0097	93.7518	0.395196	22240.6
GCST90199650	HkdyBm	Keloid	Indolelactate levels	Weighted median	3	-1.25777	0.501031	0.0120609	-2.23979	-0.275747	0.284288	0.106481	0.759005
GCST90199650	HkdyBm	Keloid	Indolelactate levels	Inverse variance weighted	3	-0.964028	0.644914	0.134962	-2.22806	0.300003	0.381354	0.107737	1.34986
GCST90199650	HkdyBm	Keloid	Indolelactate levels	Simple mode	3	-1.26236	0.66448	0.197854	-2.56474	0.0400228	0.282986	0.0769393	1.04083
GCST90199650	HkdyBm	Keloid	Indolelactate levels	Weighted mode	3	-1.348	0.516221	0.120675	-2.35979	-0.336209	0.259759	0.0944397	0.714474
GCST90199651	HkdyBm	Keloid	Docosahexaenoate DHA; 22:6n3 levels	Inverse variance weighted	2	0.834633	0.866518	0.335446	-0.863744	2.53301	2.30397	0.421581	12.5913
GCST90199652	HkdyBm	Keloid	1-stearoyl-2-oleoyl-GPS (18:0/18:1) levels	Wald ratio	1	-0.0330084	0.733627	0.964113	-1.47092	1.4049	0.96753	0.229715	4.07512
GCST90199653	HkdyBm	Keloid	1-myristoyl-2-palmitoyl-gpc (14:0/16:0) levels	Wald ratio	1	2.16582	1.22395	0.0768055	-0.233126	4.56477	8.72176	0.792054	96.0403
GCST90199654	HkdyBm	Keloid	Paraxanthine levels in elite athletes	Wald ratio	1	0.144009	0.910204	0.874286	-1.63999	1.92801	1.15489	0.193982	6.87581
GCST90199655	HkdyBm	Keloid	4-methyl-2-oxopentanoate levels	Wald ratio	1	-0.605746	1.10288	0.582839	-2.76738	1.55589	0.545667	0.0628262	4.73931
GCST90199656	HkdyBm	Keloid	3-indoxyl sulfate levels	Wald ratio	1	2.11824	1.36373	0.12036	-0.554679	4.79115	8.31646	0.574257	120.44
GCST90199657	HkdyBm	Keloid	Sphingosine 1-phosphate levels	Inverse variance weighted	2	1.01092	0.77611	0.192729	-0.510255	2.5321	2.74813	0.600342	12.5798
GCST90199658	HkdyBm	Keloid	Alpha-hydroxyisocaproate levels	Inverse variance weighted	2	0.630351	0.929832	0.497823	-1.19212	2.45282	1.87827	0.303577	11.6211
GCST90199659	HkdyBm	Keloid	1-stearoyl-GPI (18:0) levels	Inverse variance weighted	2	-0.653944	1.2227	0.592764	-3.05044	1.74255	0.519991	0.047338	5.71192
GCST90199660	HkdyBm	Keloid	1,2-dipalmitoyl-gpc (16:0/16:0) levels	MR Egger	5	1.42568	0.939223	0.226323	-0.415199	3.26656	4.16068	0.660209	26.2209
GCST90199660	HkdyBm	Keloid	1,2-dipalmitoyl-gpc (16:0/16:0) levels	Weighted median	5	0.135568	0.383905	0.723991	-0.616885	0.888022	1.14519	0.539623	2.43032
GCST90199660	HkdyBm	Keloid	1,2-dipalmitoyl-gpc (16:0/16:0) levels	Inverse variance weighted	5	0.112626	0.313539	0.719439	-0.50191	0.727162	1.11921	0.605373	2.0692
GCST90199660	HkdyBm	Keloid	1,2-dipalmitoyl-gpc (16:0/16:0) levels	Simple mode	5	-0.35926	0.583159	0.571186	-1.50225	0.783732	0.698193	0.222628	2.18963
GCST90199660	HkdyBm	Keloid	1,2-dipalmitoyl-gpc (16:0/16:0) levels	Weighted mode	5	0.669538	0.452551	0.213106	-0.217461	1.55654	1.95333	0.804559	4.74237
GCST90199661	HkdyBm	Keloid	Maleate levels	MR Egger	3	1.52153	1.62001	0.51995	-1.65369	4.69675	4.57923	0.191343	109.59
GCST90199661	HkdyBm	Keloid	Maleate levels	Weighted median	3	0.64432	0.870011	0.458943	-1.0609	2.34954	1.90469	0.346144	10.4808
GCST90199661	HkdyBm	Keloid	Maleate levels	Inverse variance weighted	3	0.645111	0.708425	0.362492	-0.743402	2.03362	1.9062	0.475494	7.64173
GCST90199661	HkdyBm	Keloid	Maleate levels	Simple mode	3	0.708473	0.980854	0.545148	-1.214	2.63095	2.03089	0.297007	13.8869
GCST90199661	HkdyBm	Keloid	Maleate levels	Weighted mode	3	0.667093	0.963775	0.560394	-1.22191	2.55609	1.94856	0.294668	12.8854
GCST90199663	HkdyBm	Keloid	4-acetylphenol sulfate levels	Inverse variance weighted	2	-0.213542	0.845547	0.800617	-1.87081	1.44373	0.807718	0.153998	4.23647
GCST90199664	HkdyBm	Keloid	Phenyllactate (PLA) levels in elite athletes	MR Egger	3	-0.399489	0.74997	0.68841	-1.86943	1.07045	0.670662	0.154212	2.91669
GCST90199664	HkdyBm	Keloid	Phenyllactate (PLA) levels in elite athletes	Weighted median	3	-0.455655	0.395942	0.24981	-1.2317	0.320393	0.634033	0.291796	1.37767
GCST90199664	HkdyBm	Keloid	Phenyllactate (PLA) levels in elite athletes	Inverse variance weighted	3	-0.430071	0.366802	0.241001	-1.149	0.288861	0.650463	0.316953	1.33491
GCST90199664	HkdyBm	Keloid	Phenyllactate (PLA) levels in elite athletes	Simple mode	3	-0.696136	0.602083	0.367048	-1.87622	0.483947	0.498508	0.153168	1.62247
GCST90199664	HkdyBm	Keloid	Phenyllactate (PLA) levels in elite athletes	Weighted mode	3	-0.485371	0.444467	0.388823	-1.35653	0.385784	0.615469	0.257554	1.47077
GCST90199666	HkdyBm	Keloid	Palmitoylcarnitine levels (Metabolon platform)	MR Egger	3	-0.0971745	2.98478	0.979281	-5.94734	5.75299	0.907398	0.00261279	315.131
GCST90199666	HkdyBm	Keloid	Palmitoylcarnitine levels (Metabolon platform)	Weighted median	3	0.301344	0.662824	0.649371	-0.997791	1.60048	1.35167	0.368693	4.9554
GCST90199666	HkdyBm	Keloid	Palmitoylcarnitine levels (Metabolon platform)	Inverse variance weighted	3	0.251038	0.609017	0.680191	-0.942635	1.44471	1.28536	0.3896	4.24063
GCST90199666	HkdyBm	Keloid	Palmitoylcarnitine levels (Metabolon platform)	Simple mode	3	0.644465	0.857605	0.530762	-1.03644	2.32537	1.90497	0.354715	10.2305
GCST90199666	HkdyBm	Keloid	Palmitoylcarnitine levels (Metabolon platform)	Weighted mode	3	0.394528	0.74275	0.648388	-1.06126	1.85032	1.48368	0.346019	6.36184
GCST90199667	HkdyBm	Keloid	Erythritol levels in elite athletes	MR Egger	4	0.444233	1.52171	0.797837	-2.53832	3.42679	1.55929	0.0789989	30.7776
GCST90199667	HkdyBm	Keloid	Erythritol levels in elite athletes	Weighted median	4	0.633746	0.542102	0.242382	-0.428774	1.69627	1.88466	0.651307	5.45355
GCST90199667	HkdyBm	Keloid	Erythritol levels in elite athletes	Inverse variance weighted	4	0.419635	0.476213	0.378214	-0.513742	1.35301	1.52141	0.598253	3.86906
GCST90199667	HkdyBm	Keloid	Erythritol levels in elite athletes	Simple mode	4	0.69487	0.790431	0.44407	-0.854375	2.24411	2.00345	0.425549	9.43206
GCST90199667	HkdyBm	Keloid	Erythritol levels in elite athletes	Weighted mode	4	0.675195	0.61769	0.354269	-0.535477	1.88587	1.96442	0.58539	6.59207
GCST90199668	HkdyBm	Keloid	Hexanoylcarnitine levels (Biocrates platform)	MR Egger	7	0.670086	0.379795	0.137951	-0.0743125	1.41448	1.95441	0.928382	4.11436
GCST90199668	HkdyBm	Keloid	Hexanoylcarnitine levels (Biocrates platform)	Weighted median	7	0.248339	0.230003	0.280266	-0.202466	0.699144	1.28189	0.816714	2.01203
GCST90199668	HkdyBm	Keloid	Hexanoylcarnitine levels (Biocrates platform)	Inverse variance weighted	7	0.183623	0.212265	0.387003	-0.232416	0.599663	1.20156	0.792616	1.8215
GCST90199668	HkdyBm	Keloid	Hexanoylcarnitine levels (Biocrates platform)	Simple mode	7	0.463534	0.421934	0.314063	-0.363457	1.29053	1.58968	0.695269	3.6347
GCST90199668	HkdyBm	Keloid	Hexanoylcarnitine levels (Biocrates platform)	Weighted mode	7	0.273162	0.223222	0.266927	-0.164352	0.710676	1.31411	0.848443	2.03537
GCST90199669	HkdyBm	Keloid	Acetylcarnitine levels (Biocrates platform)	Inverse variance weighted	2	0.5357	0.491807	0.276044	-0.428242	1.49964	1.70864	0.651654	4.48009
GCST90199671	HkdyBm	Keloid	Cysteine s-sulfate levels	MR Egger	3	-1.28347	2.55204	0.703349	-6.28547	3.71854	0.277075	0.00186318	41.2041
GCST90199671	HkdyBm	Keloid	Cysteine s-sulfate levels	Weighted median	3	-1.19989	0.885567	0.175438	-2.9356	0.535824	0.301228	0.053099	1.70886
GCST90199671	HkdyBm	Keloid	Cysteine s-sulfate levels	Inverse variance weighted	3	-1.11853	0.762225	0.142253	-2.61249	0.375431	0.32676	0.0733516	1.45562
GCST90199671	HkdyBm	Keloid	Cysteine s-sulfate levels	Simple mode	3	-1.41194	1.06085	0.314652	-3.4912	0.667312	0.243669	0.0304643	1.94899
GCST90199671	HkdyBm	Keloid	Cysteine s-sulfate levels	Weighted mode	3	-1.39473	1.08129	0.326117	-3.51405	0.724588	0.247899	0.029776	2.06388
GCST90199672	HkdyBm	Keloid	Oxalate (ethanedioate) levels	Inverse variance weighted	2	0.739577	1.11919	0.508731	-1.45404	2.93319	2.09505	0.233626	18.7874
GCST90199673	HkdyBm	Keloid	DHEAS levels	MR Egger	6	-0.662567	0.706637	0.401518	-2.04758	0.722442	0.515527	0.129047	2.05946
GCST90199673	HkdyBm	Keloid	DHEAS levels	Weighted median	6	-0.654067	0.53736	0.223534	-1.70729	0.399159	0.519927	0.181356	1.49057
GCST90199673	HkdyBm	Keloid	DHEAS levels	Inverse variance weighted	6	-0.509557	0.427655	0.233451	-1.34776	0.328646	0.600761	0.259822	1.38909
GCST90199673	HkdyBm	Keloid	DHEAS levels	Simple mode	6	0.510347	0.804795	0.553868	-1.06705	2.08775	1.66587	0.344021	8.06671
GCST90199673	HkdyBm	Keloid	DHEAS levels	Weighted mode	6	-0.787717	0.569585	0.225248	-1.9041	0.328669	0.454882	0.148956	1.38912
GCST90199675	HkdyBm	Keloid	Homoarginine levels	MR Egger	7	-0.390773	0.569568	0.523171	-1.50713	0.725581	0.676534	0.221546	2.06593
GCST90199675	HkdyBm	Keloid	Homoarginine levels	Weighted median	7	-0.278864	0.271754	0.304814	-0.811503	0.253774	0.756643	0.44419	1.28888
GCST90199675	HkdyBm	Keloid	Homoarginine levels	Inverse variance weighted	7	-0.26617	0.229027	0.245164	-0.715062	0.182723	0.766309	0.489162	1.20048
GCST90199675	HkdyBm	Keloid	Homoarginine levels	Simple mode	7	-0.896665	0.471577	0.105961	-1.82096	0.0276265	0.407928	0.161871	1.02801
GCST90199675	HkdyBm	Keloid	Homoarginine levels	Weighted mode	7	-0.252494	0.273403	0.391361	-0.788363	0.283375	0.776861	0.454588	1.3276
GCST90199676	HkdyBm	Keloid	1-oleoylglycerol (18:1) levels	MR Egger	5	0.64723	3.54508	0.866775	-6.30114	7.5956	1.91024	0.00183422	1989.41
GCST90199676	HkdyBm	Keloid	1-oleoylglycerol (18:1) levels	Weighted median	5	0.375006	0.618465	0.544283	-0.837187	1.5872	1.455	0.432927	4.89003
GCST90199676	HkdyBm	Keloid	1-oleoylglycerol (18:1) levels	Inverse variance weighted	5	0.101081	0.674866	0.880939	-1.22166	1.42382	1.10637	0.294742	4.15294
GCST90199676	HkdyBm	Keloid	1-oleoylglycerol (18:1) levels	Simple mode	5	0.594114	1.20175	0.646961	-1.76131	2.94954	1.81143	0.171819	19.0972
GCST90199676	HkdyBm	Keloid	1-oleoylglycerol (18:1) levels	Weighted mode	5	0.842691	0.861598	0.383426	-0.846042	2.53142	2.32261	0.42911	12.5714
GCST90199677	HkdyBm	Keloid	3-methyl-2-oxobutyrate levels	Inverse variance weighted	2	-0.642632	0.672502	0.339283	-1.96074	0.675472	0.525907	0.140755	1.96496
GCST90199678	HkdyBm	Keloid	Tartronate (hydroxymalonate) levels	Wald ratio	1	0.506024	0.944106	0.59197	-1.34442	2.35647	1.65868	0.26069	10.5537
GCST90199680	HkdyBm	Keloid	3-hydroxyoctanoate levels	Inverse variance weighted	2	1.12319	0.733382	0.125639	-0.314235	2.56062	3.07466	0.730348	12.9439
GCST90199681	HkdyBm	Keloid	2-hydroxyoctanoate levels	MR Egger	4	-2.05339	1.06328	0.193199	-4.13741	0.0306374	0.1283	0.0159641	1.03111
GCST90199681	HkdyBm	Keloid	2-hydroxyoctanoate levels	Weighted median	4	-0.631583	0.506998	0.212864	-1.6253	0.362134	0.53175	0.196853	1.43639
GCST90199681	HkdyBm	Keloid	2-hydroxyoctanoate levels	Inverse variance weighted	4	-0.102484	0.587371	0.861488	-1.25373	1.04876	0.902592	0.285438	2.85412
GCST90199681	HkdyBm	Keloid	2-hydroxyoctanoate levels	Simple mode	4	-0.469381	0.939347	0.651643	-2.3105	1.37174	0.62539	0.0992115	3.94221
GCST90199681	HkdyBm	Keloid	2-hydroxyoctanoate levels	Weighted mode	4	-0.627404	0.536228	0.326483	-1.67841	0.423602	0.533976	0.18667	1.52745
GCST90199682	HkdyBm	Keloid	Homocitrulline levels	MR Egger	3	1.71785	2.35125	0.598307	-2.8906	6.32631	5.57256	0.0555429	559.089
GCST90199682	HkdyBm	Keloid	Homocitrulline levels	Weighted median	3	0.311686	0.378108	0.409751	-0.429404	1.05278	1.36573	0.650897	2.8656
GCST90199682	HkdyBm	Keloid	Homocitrulline levels	Inverse variance weighted	3	0.586714	0.782025	0.453105	-0.946055	2.11948	1.79807	0.38827	8.32683
GCST90199682	HkdyBm	Keloid	Homocitrulline levels	Simple mode	3	0.033226	0.591784	0.96033	-1.12667	1.19312	1.03378	0.324111	3.29736
GCST90199682	HkdyBm	Keloid	Homocitrulline levels	Weighted mode	3	0.300773	0.380299	0.511902	-0.444613	1.04616	1.3509	0.641072	2.84669
GCST90199683	HkdyBm	Keloid	Indoleacetate levels	MR Egger	6	0.624986	1.18666	0.626273	-1.70087	2.95084	1.86822	0.182525	19.1221
GCST90199683	HkdyBm	Keloid	Indoleacetate levels	Weighted median	6	0.0611047	0.604996	0.91955	-1.12469	1.2469	1.06301	0.324754	3.47953
GCST90199683	HkdyBm	Keloid	Indoleacetate levels	Inverse variance weighted	6	-0.102845	0.493709	0.834986	-1.07052	0.864825	0.902267	0.342832	2.37459
GCST90199683	HkdyBm	Keloid	Indoleacetate levels	Simple mode	6	0.327168	0.993185	0.755196	-1.61948	2.27381	1.38703	0.198003	9.71636
GCST90199683	HkdyBm	Keloid	Indoleacetate levels	Weighted mode	6	0.410443	0.875888	0.659073	-1.3063	2.12718	1.50749	0.270821	8.39119
GCST90199684	HkdyBm	Keloid	1-linoleoylglycerol (18:2) levels	Wald ratio	1	1.33359	1.25911	0.28953	-1.13427	3.80145	3.79466	0.321658	44.7662
GCST90199685	HkdyBm	Keloid	2-linoleoylglycerol (18:2) levels	Wald ratio	1	-0.215188	1.10126	0.845078	-2.37365	1.94328	0.80639	0.0931401	6.98158
GCST90199686	HkdyBm	Keloid	Indolepropionate levels	MR Egger	3	2.55516	1.50331	0.338556	-0.391321	5.50165	12.8734	0.676163	245.096
GCST90199686	HkdyBm	Keloid	Indolepropionate levels	Weighted median	3	0.38118	0.561666	0.497354	-0.719686	1.48205	1.46401	0.486905	4.40194
GCST90199686	HkdyBm	Keloid	Indolepropionate levels	Inverse variance weighted	3	0.280209	0.637753	0.660394	-0.969787	1.53021	1.32341	0.379164	4.61913
GCST90199686	HkdyBm	Keloid	Indolepropionate levels	Simple mode	3	-0.512703	1.08941	0.684243	-2.64794	1.62254	0.598875	0.0707966	5.06593
GCST90199686	HkdyBm	Keloid	Indolepropionate levels	Weighted mode	3	0.732357	0.569413	0.327181	-0.383693	1.84841	2.07998	0.68134	6.3497
GCST90199687	HkdyBm	Keloid	Threonate levels	Wald ratio	1	0.496524	0.926381	0.59197	-1.31918	2.31223	1.643	0.267354	10.0969
GCST90199688	HkdyBm	Keloid	N-acetylglycine levels	MR Egger	6	0.310374	0.416443	0.497503	-0.505854	1.1266	1.36393	0.60299	3.08516
GCST90199688	HkdyBm	Keloid	N-acetylglycine levels	Weighted median	6	0.400527	0.259221	0.122318	-0.107547	0.908601	1.49261	0.898035	2.48085
GCST90199688	HkdyBm	Keloid	N-acetylglycine levels	Inverse variance weighted	6	0.510553	0.247863	0.0394157	0.0247419	0.996365	1.66621	1.02505	2.70842
GCST90199688	HkdyBm	Keloid	N-acetylglycine levels	Simple mode	6	0.632669	0.524411	0.281612	-0.395177	1.66051	1.88263	0.673561	5.26201
GCST90199688	HkdyBm	Keloid	N-acetylglycine levels	Weighted mode	6	0.412461	0.279979	0.200693	-0.136298	0.961221	1.51053	0.872583	2.61489
GCST90199689	HkdyBm	Keloid	Glycolithocholate levels	Wald ratio	1	-1.1628	1.17406	0.321978	-3.46396	1.13837	0.312611	0.0313055	3.12168
GCST90199690	HkdyBm	Keloid	EDTA levels	Wald ratio	1	0.655756	1.30904	0.616409	-1.90995	3.22147	1.9266	0.148087	25.0649
GCST90199691	HkdyBm	Keloid	1-methylhistidine levels	MR Egger	5	-0.651532	2.81013	0.831569	-6.15939	4.85633	0.521247	0.00211354	128.551
GCST90199691	HkdyBm	Keloid	1-methylhistidine levels	Weighted median	5	-0.378647	0.500597	0.449416	-1.35982	0.602524	0.684788	0.256708	1.82672
GCST90199691	HkdyBm	Keloid	1-methylhistidine levels	Inverse variance weighted	5	-0.29039	0.419181	0.488463	-1.11198	0.531204	0.747972	0.328906	1.70098
GCST90199691	HkdyBm	Keloid	1-methylhistidine levels	Simple mode	5	-0.375345	0.687962	0.614347	-1.72375	0.973061	0.687052	0.178396	2.64603
GCST90199691	HkdyBm	Keloid	1-methylhistidine levels	Weighted mode	5	-0.412228	0.592139	0.524656	-1.57282	0.748365	0.662173	0.207459	2.11354
GCST90199692	HkdyBm	Keloid	Citramalate levels	Wald ratio	1	0.403002	1.13907	0.72349	-1.82958	2.63559	1.49631	0.160481	13.9515
GCST90199693	HkdyBm	Keloid	3-hydroxydecanoate levels	Wald ratio	1	0.47908	0.514135	0.351431	-0.528624	1.48678	1.61459	0.589415	4.42285
GCST90199694	HkdyBm	Keloid	1,3-dimethylurate levels	MR Egger	3	1.68668	2.21491	0.585671	-2.65455	6.02791	5.40151	0.0703303	414.847
GCST90199694	HkdyBm	Keloid	1,3-dimethylurate levels	Weighted median	3	0.772755	0.753507	0.305106	-0.704119	2.24963	2.16572	0.494544	9.48421
GCST90199694	HkdyBm	Keloid	1,3-dimethylurate levels	Inverse variance weighted	3	0.888883	0.765968	0.245858	-0.612416	2.39018	2.43241	0.54204	10.9155
GCST90199694	HkdyBm	Keloid	1,3-dimethylurate levels	Simple mode	3	0.121661	1.17544	0.927008	-2.1822	2.42552	1.12937	0.112793	11.3081
GCST90199694	HkdyBm	Keloid	1,3-dimethylurate levels	Weighted mode	3	1.34298	1.17222	0.370527	-0.954578	3.64054	3.83044	0.384975	38.1122
GCST90199695	HkdyBm	Keloid	Galactonate levels	Inverse variance weighted	2	1.37671	0.728968	0.0589483	-0.0520641	2.80549	3.96186	0.949268	16.5352
GCST90199696	HkdyBm	Keloid	Trigonelline levels	Wald ratio	1	-0.960436	1.33974	0.473448	-3.58634	1.66546	0.382726	0.0276996	5.28812
GCST90199697	HkdyBm	Keloid	Dodecanedioate levels	MR Egger	4	2.32244	2.26296	0.412666	-2.11297	6.75784	10.2005	0.120879	860.778
GCST90199697	HkdyBm	Keloid	Dodecanedioate levels	Weighted median	4	-0.162322	0.74916	0.828464	-1.63067	1.30603	0.850167	0.195797	3.69149
GCST90199697	HkdyBm	Keloid	Dodecanedioate levels	Inverse variance weighted	4	-0.124349	0.594867	0.83442	-1.29029	1.04159	0.883072	0.275191	2.83372
GCST90199697	HkdyBm	Keloid	Dodecanedioate levels	Simple mode	4	-0.728715	1.01022	0.522833	-2.70874	1.25131	0.482529	0.0666204	3.49493
GCST90199697	HkdyBm	Keloid	Dodecanedioate levels	Weighted mode	4	0.066848	0.86496	0.943263	-1.62847	1.76217	1.06913	0.196229	5.82506
GCST90199698	HkdyBm	Keloid	Isobutyrylcarnitine (c4) levels	MR Egger	7	-0.00676609	0.321614	0.984029	-0.63713	0.623598	0.993257	0.528808	1.86563
GCST90199698	HkdyBm	Keloid	Isobutyrylcarnitine (c4) levels	Weighted median	7	-0.0235332	0.239429	0.921703	-0.492815	0.445748	0.976742	0.610905	1.56166
GCST90199698	HkdyBm	Keloid	Isobutyrylcarnitine (c4) levels	Inverse variance weighted	7	-0.0769136	0.196114	0.694919	-0.461296	0.307469	0.92597	0.630466	1.35998
GCST90199698	HkdyBm	Keloid	Isobutyrylcarnitine (c4) levels	Simple mode	7	-0.0642439	0.352942	0.861558	-0.75601	0.627522	0.937776	0.469536	1.87296
GCST90199698	HkdyBm	Keloid	Isobutyrylcarnitine (c4) levels	Weighted mode	7	-0.0943599	0.250639	0.719516	-0.585613	0.396893	0.909955	0.556765	1.4872
GCST90199699	HkdyBm	Keloid	3-methylxanthine levels	MR Egger	4	0.977889	2.03877	0.67881	-3.01811	4.97389	2.65884	0.0488936	144.588
GCST90199699	HkdyBm	Keloid	3-methylxanthine levels	Weighted median	4	0.607251	0.679073	0.371196	-0.723732	1.93823	1.83538	0.484939	6.94647
GCST90199699	HkdyBm	Keloid	3-methylxanthine levels	Inverse variance weighted	4	0.661833	0.704132	0.347255	-0.718265	2.04193	1.93834	0.487597	7.70547
GCST90199699	HkdyBm	Keloid	3-methylxanthine levels	Simple mode	4	1.65664	1.25225	0.277658	-0.797772	4.11105	5.24165	0.450331	61.0105
GCST90199699	HkdyBm	Keloid	3-methylxanthine levels	Weighted mode	4	-0.0626861	1.08529	0.957572	-2.18986	2.06449	0.939238	0.111933	7.88125
GCST90199700	HkdyBm	Keloid	3-hydroxylaurate levels	MR Egger	3	0.37055	2.18083	0.892854	-3.90388	4.64498	1.44853	0.0201636	104.061
GCST90199700	HkdyBm	Keloid	3-hydroxylaurate levels	Weighted median	3	-0.117574	0.758806	0.876864	-1.60483	1.36969	0.889075	0.200923	3.93411
GCST90199700	HkdyBm	Keloid	3-hydroxylaurate levels	Inverse variance weighted	3	-0.297554	0.657068	0.650656	-1.58541	0.9903	0.742633	0.204864	2.69204
GCST90199700	HkdyBm	Keloid	3-hydroxylaurate levels	Simple mode	3	-0.159463	1.05958	0.894181	-2.23625	1.91732	0.852602	0.106859	6.80272
GCST90199700	HkdyBm	Keloid	3-hydroxylaurate levels	Weighted mode	3	0.162976	0.857495	0.866804	-1.51771	1.84367	1.17701	0.219212	6.31966
GCST90199702	HkdyBm	Keloid	5-hydroxyhexanoate levels	Wald ratio	1	0.801905	1.17582	0.49524	-1.5027	3.10651	2.22979	0.222529	22.3429
GCST90199703	HkdyBm	Keloid	Gamma-glutamylvaline levels	Inverse variance weighted	2	0.0813636	0.736504	0.912034	-1.36218	1.52491	1.08477	0.256101	4.59474
GCST90199704	HkdyBm	Keloid	3-hydroxysebacate levels	Inverse variance weighted	2	0.0318734	0.497241	0.94889	-0.942719	1.00647	1.03239	0.389567	2.73592
GCST90199705	HkdyBm	Keloid	Propionylglycine levels	MR Egger	3	0.310849	0.615947	0.702459	-0.896407	1.5181	1.36458	0.408033	4.56357
GCST90199705	HkdyBm	Keloid	Propionylglycine levels	Weighted median	3	0.454954	0.283242	0.108221	-0.100199	1.01011	1.5761	0.904657	2.7459
GCST90199705	HkdyBm	Keloid	Propionylglycine levels	Inverse variance weighted	3	0.483883	0.273713	0.077086	-0.052594	1.02036	1.62236	0.948765	2.77419
GCST90199705	HkdyBm	Keloid	Propionylglycine levels	Simple mode	3	0.242694	0.471292	0.657849	-0.681038	1.16643	1.27468	0.506091	3.2105
GCST90199705	HkdyBm	Keloid	Propionylglycine levels	Weighted mode	3	0.421088	0.280557	0.272188	-0.128804	0.970979	1.52362	0.879147	2.64053
GCST90199706	HkdyBm	Keloid	Butyrylglycine levels	MR Egger	6	-0.351304	0.287497	0.288815	-0.914799	0.212191	0.70377	0.400597	1.23638
GCST90199706	HkdyBm	Keloid	Butyrylglycine levels	Weighted median	6	-0.168909	0.195884	0.388527	-0.552841	0.215023	0.844586	0.575313	1.23989
GCST90199706	HkdyBm	Keloid	Butyrylglycine levels	Inverse variance weighted	6	-0.0279959	0.181944	0.877712	-0.384607	0.328615	0.972392	0.680718	1.38904
GCST90199706	HkdyBm	Keloid	Butyrylglycine levels	Simple mode	6	-0.0580615	0.466352	0.905769	-0.972111	0.855988	0.943592	0.378284	2.3537
GCST90199706	HkdyBm	Keloid	Butyrylglycine levels	Weighted mode	6	-0.223009	0.200108	0.315772	-0.615221	0.169203	0.800108	0.540521	1.18436
GCST90199707	HkdyBm	Keloid	Pro-hydroxy-pro levels	Wald ratio	1	-1.36508	1.31415	0.298921	-3.94081	1.21066	0.255361	0.0194324	3.35571
GCST90199708	HkdyBm	Keloid	Propionylcarnitine (c3) levels	MR Egger	5	0.0822486	0.882055	0.931586	-1.64658	1.81108	1.08573	0.192708	6.11702
GCST90199708	HkdyBm	Keloid	Propionylcarnitine (c3) levels	Weighted median	5	0.207867	0.397384	0.600914	-0.571007	0.98674	1.23105	0.564956	2.68247
GCST90199708	HkdyBm	Keloid	Propionylcarnitine (c3) levels	Inverse variance weighted	5	-0.00200701	0.332777	0.995188	-0.65425	0.650236	0.997995	0.519832	1.91599
GCST90199708	HkdyBm	Keloid	Propionylcarnitine (c3) levels	Simple mode	5	0.241852	0.59166	0.703647	-0.917802	1.40151	1.27361	0.399396	4.06131
GCST90199708	HkdyBm	Keloid	Propionylcarnitine (c3) levels	Weighted mode	5	0.3376	0.455496	0.499742	-0.555171	1.23037	1.40158	0.573974	3.4225
GCST90199709	HkdyBm	Keloid	Adrenate (22:4n6) levels	Inverse variance weighted	2	0.957413	0.527556	0.0695531	-0.0765958	1.99142	2.60495	0.926264	7.32595
GCST90199710	HkdyBm	Keloid	Docosatrienoate (22:3n3) levels	Inverse variance weighted	2	-0.423181	0.425365	0.319801	-1.2569	0.410534	0.65496	0.284536	1.50762
GCST90199711	HkdyBm	Keloid	Docosadienoate (22:2n6) levels	Wald ratio	1	0.227528	1.35516	0.866664	-2.42858	2.88364	1.25549	0.0881615	17.8793
GCST90199712	HkdyBm	Keloid	3-carboxy-4-methyl-5-propyl-2-furanpropanoate (cmpf) levels	Wald ratio	1	0.101296	0.988184	0.918354	-1.83554	2.03814	1.1066	0.159527	7.67629
GCST90199713	HkdyBm	Keloid	Docosapentaenoate n3 DPA; 22:5n3 levels	Inverse variance weighted	2	0.261615	0.882377	0.766857	-1.46784	1.99107	1.29903	0.230422	7.32339
GCST90199714	HkdyBm	Keloid	3-hydroxy-2-ethylpropionate levels	MR Egger	4	-0.305894	2.31299	0.906891	-4.83936	4.22757	0.736465	0.00791215	68.5503
GCST90199714	HkdyBm	Keloid	3-hydroxy-2-ethylpropionate levels	Weighted median	4	-0.89282	0.636211	0.160515	-2.13979	0.354153	0.409499	0.117679	1.42497
GCST90199714	HkdyBm	Keloid	3-hydroxy-2-ethylpropionate levels	Inverse variance weighted	4	-0.978566	0.51128	0.0556263	-1.98068	0.0235433	0.37585	0.137976	1.02382
GCST90199714	HkdyBm	Keloid	3-hydroxy-2-ethylpropionate levels	Simple mode	4	-0.994073	0.998218	0.392723	-2.95058	0.962435	0.370066	0.0523093	2.61806
GCST90199714	HkdyBm	Keloid	3-hydroxy-2-ethylpropionate levels	Weighted mode	4	-0.467996	0.79196	0.596131	-2.02024	1.08424	0.626256	0.132624	2.95721
GCST90199715	HkdyBm	Keloid	Myristoleate (14:1n5) levels	Inverse variance weighted	2	-1.14753	1.03527	0.267677	-3.17666	0.881612	0.317421	0.0417246	2.41479
GCST90199716	HkdyBm	Keloid	10-undecenoate (11:1n1) levels	MR Egger	5	-0.137906	0.476724	0.791207	-1.07229	0.796473	0.87118	0.342225	2.21771
GCST90199716	HkdyBm	Keloid	10-undecenoate (11:1n1) levels	Weighted median	5	0.0805162	0.298361	0.787267	-0.504271	0.665303	1.08385	0.603946	1.94508
GCST90199716	HkdyBm	Keloid	10-undecenoate (11:1n1) levels	Inverse variance weighted	5	0.162858	0.277472	0.557246	-0.380987	0.706704	1.17687	0.683187	2.0273
GCST90199716	HkdyBm	Keloid	10-undecenoate (11:1n1) levels	Simple mode	5	0.211642	0.595613	0.740284	-0.955759	1.37904	1.23571	0.38452	3.9711
GCST90199716	HkdyBm	Keloid	10-undecenoate (11:1n1) levels	Weighted mode	5	0.0837515	0.314309	0.803055	-0.532294	0.699797	1.08736	0.587256	2.01334
GCST90199717	HkdyBm	Keloid	1-methyl-4-imidazoleacetate levels	Wald ratio	1	-0.241109	0.293295	0.411037	-0.815966	0.333749	0.785756	0.442212	1.39619
GCST90199718	HkdyBm	Keloid	Sebacate (C10-DC) levels	MR Egger	4	-0.0412315	2.02628	0.985613	-4.01274	3.93028	0.959607	0.0180837	50.9212
GCST90199718	HkdyBm	Keloid	Sebacate (C10-DC) levels	Weighted median	4	0.2157	0.597537	0.718113	-0.955471	1.38687	1.24073	0.384631	4.00231
GCST90199718	HkdyBm	Keloid	Sebacate (C10-DC) levels	Inverse variance weighted	4	0.441226	0.515907	0.392416	-0.569951	1.4524	1.55461	0.565553	4.27337
GCST90199718	HkdyBm	Keloid	Sebacate (C10-DC) levels	Simple mode	4	0.241436	0.777011	0.776348	-1.28151	1.76438	1.27308	0.277619	5.83793
GCST90199718	HkdyBm	Keloid	Sebacate (C10-DC) levels	Weighted mode	4	0.226439	0.741696	0.780095	-1.22728	1.68016	1.25413	0.293087	5.36643
GCST90199719	HkdyBm	Keloid	Tauro-beta-muricholate levels	MR Egger	3	0.301235	0.517771	0.664549	-0.713595	1.31607	1.35153	0.48988	3.72872
GCST90199719	HkdyBm	Keloid	Tauro-beta-muricholate levels	Weighted median	3	0.321843	0.264593	0.223845	-0.19676	0.840446	1.37967	0.821388	2.3174
GCST90199719	HkdyBm	Keloid	Tauro-beta-muricholate levels	Inverse variance weighted	3	0.290913	0.255386	0.254657	-0.209644	0.79147	1.33765	0.810873	2.20664
GCST90199719	HkdyBm	Keloid	Tauro-beta-muricholate levels	Simple mode	3	0.392922	0.433686	0.460562	-0.457102	1.24295	1.4813	0.633116	3.46581
GCST90199719	HkdyBm	Keloid	Tauro-beta-muricholate levels	Weighted mode	3	0.326221	0.296819	0.386368	-0.255544	0.907986	1.38572	0.774495	2.47933
GCST90199720	HkdyBm	Keloid	Octanoylcarnitine (c8) levels	MR Egger	6	0.814365	0.420048	0.124557	-0.00893003	1.63766	2.25774	0.99111	5.14312
GCST90199720	HkdyBm	Keloid	Octanoylcarnitine (c8) levels	Weighted median	6	0.101407	0.261204	0.697846	-0.410552	0.613366	1.10673	0.663284	1.84664
GCST90199720	HkdyBm	Keloid	Octanoylcarnitine (c8) levels	Inverse variance weighted	6	-0.00196318	0.255781	0.993876	-0.503294	0.499368	0.998039	0.604536	1.64768
GCST90199720	HkdyBm	Keloid	Octanoylcarnitine (c8) levels	Simple mode	6	0.265939	0.58741	0.66971	-0.885385	1.41726	1.30465	0.412555	4.12581
GCST90199720	HkdyBm	Keloid	Octanoylcarnitine (c8) levels	Weighted mode	6	0.206031	0.262615	0.468247	-0.308693	0.720756	1.22879	0.734406	2.05599
GCST90199721	HkdyBm	Keloid	Stearidonate (18:4n3) levels	MR Egger	4	-0.722227	2.99589	0.83196	-6.59417	5.14972	0.48567	0.00136832	172.383
GCST90199721	HkdyBm	Keloid	Stearidonate (18:4n3) levels	Weighted median	4	0.599707	0.762033	0.431292	-0.893878	2.09329	1.82159	0.409066	8.11158
GCST90199721	HkdyBm	Keloid	Stearidonate (18:4n3) levels	Inverse variance weighted	4	0.43422	0.920368	0.637077	-1.3697	2.23814	1.54376	0.254183	9.37588
GCST90199721	HkdyBm	Keloid	Stearidonate (18:4n3) levels	Simple mode	4	0.91875	1.39776	0.557916	-1.82087	3.65837	2.50616	0.161885	38.7979
GCST90199721	HkdyBm	Keloid	Stearidonate (18:4n3) levels	Weighted mode	4	1.07367	0.927148	0.33067	-0.743542	2.89088	2.92609	0.475427	18.0091
GCST90199722	HkdyBm	Keloid	Decanoylcarnitine (C10) levels	MR Egger	4	1.36007	0.715768	0.197797	-0.0428381	2.76297	3.89645	0.958067	15.8469
GCST90199722	HkdyBm	Keloid	Decanoylcarnitine (C10) levels	Weighted median	4	0.0557343	0.338852	0.869353	-0.608415	0.719883	1.05732	0.544213	2.05419
GCST90199722	HkdyBm	Keloid	Decanoylcarnitine (C10) levels	Inverse variance weighted	4	-0.0404251	0.369135	0.912796	-0.76393	0.68308	0.960381	0.465832	1.97997
GCST90199722	HkdyBm	Keloid	Decanoylcarnitine (C10) levels	Simple mode	4	0.260786	0.671757	0.723766	-1.05586	1.57743	1.29795	0.347894	4.84249
GCST90199722	HkdyBm	Keloid	Decanoylcarnitine (C10) levels	Weighted mode	4	0.282393	0.354049	0.483393	-0.411543	0.976329	1.3263	0.662627	2.65469
GCST90199723	HkdyBm	Keloid	5-dodecenoate (12:1n7) levels	MR Egger	3	1.46943	1.83551	0.57023	-2.12817	5.06703	4.34676	0.119055	158.703
GCST90199723	HkdyBm	Keloid	5-dodecenoate (12:1n7) levels	Weighted median	3	0.441574	0.886902	0.618566	-1.29675	2.1799	1.55515	0.273418	8.84545
GCST90199723	HkdyBm	Keloid	5-dodecenoate (12:1n7) levels	Inverse variance weighted	3	0.561364	0.73803	0.446881	-0.885175	2.0079	1.75306	0.412642	7.44769
GCST90199723	HkdyBm	Keloid	5-dodecenoate (12:1n7) levels	Simple mode	3	0.37143	1.03027	0.752977	-1.64791	2.39077	1.44981	0.192452	10.9219
GCST90199723	HkdyBm	Keloid	5-dodecenoate (12:1n7) levels	Weighted mode	3	0.26767	1.02463	0.818352	-1.7406	2.27594	1.30692	0.175414	9.7371
GCST90199725	HkdyBm	Keloid	Campesterol levels	MR Egger	4	-0.794849	0.592169	0.311584	-1.9555	0.365802	0.451649	0.141494	1.44167
GCST90199725	HkdyBm	Keloid	Campesterol levels	Weighted median	4	-0.471212	0.262529	0.07267	-0.985769	0.0433441	0.624245	0.373152	1.0443
GCST90199725	HkdyBm	Keloid	Campesterol levels	Inverse variance weighted	4	-0.398967	0.249712	0.110107	-0.888401	0.0904679	0.671013	0.411313	1.09469
GCST90199725	HkdyBm	Keloid	Campesterol levels	Simple mode	4	-0.488824	0.493837	0.395221	-1.45674	0.479096	0.613347	0.232993	1.61461
GCST90199725	HkdyBm	Keloid	Campesterol levels	Weighted mode	4	-0.507148	0.287288	0.175697	-1.07023	0.0559366	0.602211	0.342929	1.05753
GCST90199726	HkdyBm	Keloid	N-acetylthreonine levels	MR Egger	4	1.49698	1.707	0.472994	-1.84874	4.84269	4.46817	0.157436	126.811
GCST90199726	HkdyBm	Keloid	N-acetylthreonine levels	Weighted median	4	-0.204356	0.776926	0.792527	-1.72713	1.31842	0.815172	0.177794	3.73751
GCST90199726	HkdyBm	Keloid	N-acetylthreonine levels	Inverse variance weighted	4	-0.301723	0.645415	0.640152	-1.56674	0.963291	0.739543	0.208725	2.62031
GCST90199726	HkdyBm	Keloid	N-acetylthreonine levels	Simple mode	4	0.0691116	1.1774	0.956884	-2.2386	2.37682	1.07156	0.106608	10.7706
GCST90199726	HkdyBm	Keloid	N-acetylthreonine levels	Weighted mode	4	0.0108146	1.17303	0.993223	-2.28833	2.30996	1.01087	0.101436	10.074
GCST90199727	HkdyBm	Keloid	1-oleoyl-GPC (18:1) levels	Wald ratio	1	0.250951	0.735592	0.732987	-1.19081	1.69271	1.28525	0.303975	5.43419
GCST90199728	HkdyBm	Keloid	10-nonadecenoate (19:1n9) levels	Wald ratio	1	0.69477	1.35179	0.607278	-1.95474	3.34428	2.00325	0.141602	28.3401
GCST90199729	HkdyBm	Keloid	Piperine levels	Inverse variance weighted	2	-0.383159	1.52731	0.801913	-3.37668	2.61036	0.681704	0.0341606	13.604
GCST90199730	HkdyBm	Keloid	Carnitine C14 levels	Wald ratio	1	-0.319667	0.869726	0.713209	-2.02433	1.385	0.726391	0.132082	3.99481
GCST90199732	HkdyBm	Keloid	1-stearoyl-gpc (18:0) levels	MR Egger	7	-2.13725	1.46701	0.204935	-5.01258	0.738091	0.117979	0.0066537	2.09194
GCST90199732	HkdyBm	Keloid	1-stearoyl-gpc (18:0) levels	Weighted median	7	0.365101	0.526485	0.488015	-0.66681	1.39701	1.44066	0.513344	4.0431
GCST90199732	HkdyBm	Keloid	1-stearoyl-gpc (18:0) levels	Inverse variance weighted	7	0.158919	0.405122	0.694856	-0.63512	0.952957	1.17224	0.529872	2.59337
GCST90199732	HkdyBm	Keloid	1-stearoyl-gpc (18:0) levels	Simple mode	7	0.717162	0.819234	0.415019	-0.888537	2.32286	2.04861	0.411257	10.2048
GCST90199732	HkdyBm	Keloid	1-stearoyl-gpc (18:0) levels	Weighted mode	7	0.574963	0.689384	0.436207	-0.776231	1.92616	1.77706	0.460137	6.86308
GCST90199733	HkdyBm	Keloid	1-palmitoyl-GPC (16:0) levels	MR Egger	3	1.7544	7.53479	0.854365	-13.0138	16.5226	5.77995	2.23e-06	1.49853e+07
GCST90199733	HkdyBm	Keloid	1-palmitoyl-GPC (16:0) levels	Weighted median	3	0.174777	0.591324	0.767559	-0.984218	1.33377	1.19098	0.373732	3.79533
GCST90199733	HkdyBm	Keloid	1-palmitoyl-GPC (16:0) levels	Inverse variance weighted	3	-0.0481336	0.512829	0.925221	-1.05328	0.957011	0.953006	0.348792	2.6039
GCST90199733	HkdyBm	Keloid	1-palmitoyl-GPC (16:0) levels	Simple mode	3	0.434164	0.796481	0.640346	-1.12694	1.99527	1.54367	0.324024	7.35417
GCST90199733	HkdyBm	Keloid	1-palmitoyl-GPC (16:0) levels	Weighted mode	3	0.28078	0.671752	0.716563	-1.03585	1.59741	1.32416	0.354923	4.94024
GCST90199735	HkdyBm	Keloid	N-acetylhistidine levels	MR Egger	4	0.0668645	0.362991	0.870839	-0.644597	0.778326	1.06915	0.524874	2.17782
GCST90199735	HkdyBm	Keloid	N-acetylhistidine levels	Weighted median	4	-0.0258196	0.220327	0.906711	-0.45766	0.40602	0.974511	0.632763	1.50083
GCST90199735	HkdyBm	Keloid	N-acetylhistidine levels	Inverse variance weighted	4	0.00930629	0.184883	0.959855	-0.353064	0.371677	1.00935	0.702532	1.45016
GCST90199735	HkdyBm	Keloid	N-acetylhistidine levels	Simple mode	4	-0.18486	0.337512	0.622008	-0.846384	0.476664	0.831221	0.428963	1.61069
GCST90199735	HkdyBm	Keloid	N-acetylhistidine levels	Weighted mode	4	-0.0966403	0.23995	0.714113	-0.566943	0.373662	0.907883	0.567257	1.45305
GCST90199736	HkdyBm	Keloid	Alpha-hydroxyisovalerate levels	MR Egger	7	-0.0797407	0.638256	0.905442	-1.33072	1.17124	0.923356	0.264286	3.22599
GCST90199736	HkdyBm	Keloid	Alpha-hydroxyisovalerate levels	Weighted median	7	-0.103305	0.346694	0.765724	-0.782824	0.576214	0.901852	0.457113	1.77929
GCST90199736	HkdyBm	Keloid	Alpha-hydroxyisovalerate levels	Inverse variance weighted	7	0.020065	0.270533	0.940876	-0.510179	0.550309	1.02027	0.600388	1.73379
GCST90199736	HkdyBm	Keloid	Alpha-hydroxyisovalerate levels	Simple mode	7	-0.410213	0.589171	0.512324	-1.56499	0.744562	0.663509	0.20909	2.10552
GCST90199736	HkdyBm	Keloid	Alpha-hydroxyisovalerate levels	Weighted mode	7	-0.257873	0.384663	0.527557	-1.01181	0.496067	0.772693	0.363559	1.64225
GCST90199737	HkdyBm	Keloid	N-acetylproline levels	Wald ratio	1	0.927685	0.988695	0.348094	-1.01016	2.86553	2.52865	0.364162	17.5583
GCST90199738	HkdyBm	Keloid	Stachydrine levels	Wald ratio	1	1.50383	1.31095	0.251326	-1.06562	4.07329	4.4989	0.344514	58.7498
GCST90199740	HkdyBm	Keloid	P-cresol sulfate levels	Wald ratio	1	-1.28177	1.28261	0.317627	-3.79569	1.23215	0.277545	0.0224674	3.42858
GCST90199741	HkdyBm	Keloid	Gamma-glutamylglycine levels	MR Egger	7	0.340692	0.30631	0.316629	-0.259675	0.941059	1.40592	0.771302	2.56269
GCST90199741	HkdyBm	Keloid	Gamma-glutamylglycine levels	Weighted median	7	0.298651	0.215474	0.165742	-0.123679	0.72098	1.34804	0.883664	2.05645
GCST90199741	HkdyBm	Keloid	Gamma-glutamylglycine levels	Inverse variance weighted	7	0.316006	0.201202	0.116278	-0.0783504	0.710363	1.37164	0.92464	2.03473
GCST90199741	HkdyBm	Keloid	Gamma-glutamylglycine levels	Simple mode	7	-0.140784	0.567713	0.812415	-1.2535	0.971932	0.868677	0.285504	2.64305
GCST90199741	HkdyBm	Keloid	Gamma-glutamylglycine levels	Weighted mode	7	0.294797	0.208113	0.206385	-0.113104	0.702698	1.34285	0.893058	2.01919
GCST90199742	HkdyBm	Keloid	1-linoleoyl-gpc (18:2) levels	MR Egger	3	-2.71167	4.27189	0.639932	-11.0846	5.66123	0.066426	1.53e-05	287.503
GCST90199742	HkdyBm	Keloid	1-linoleoyl-gpc (18:2) levels	Weighted median	3	-0.156818	0.622057	0.800967	-1.37605	1.06241	0.85486	0.252575	2.89334
GCST90199742	HkdyBm	Keloid	1-linoleoyl-gpc (18:2) levels	Inverse variance weighted	3	-0.0830241	0.700099	0.905601	-1.45522	1.28917	0.920329	0.23335	3.62977
GCST90199742	HkdyBm	Keloid	1-linoleoyl-gpc (18:2) levels	Simple mode	3	0.186997	0.924907	0.858476	-1.62582	1.99981	1.20562	0.19675	7.38769
GCST90199742	HkdyBm	Keloid	1-linoleoyl-gpc (18:2) levels	Weighted mode	3	-0.221647	0.817792	0.811778	-1.82452	1.38122	0.801198	0.161295	3.97977
GCST90199743	HkdyBm	Keloid	Stearoylcarnitine levels	MR Egger	6	0.671123	1.3399	0.642765	-1.95507	3.29732	1.95643	0.141554	27.0401
GCST90199743	HkdyBm	Keloid	Stearoylcarnitine levels	Weighted median	6	0.302038	0.423611	0.475841	-0.52824	1.13231	1.35261	0.589642	3.10283
GCST90199743	HkdyBm	Keloid	Stearoylcarnitine levels	Inverse variance weighted	6	0.271904	0.362722	0.453482	-0.43903	0.982839	1.31246	0.644661	2.67203
GCST90199743	HkdyBm	Keloid	Stearoylcarnitine levels	Simple mode	6	0.188162	0.557164	0.749296	-0.90388	1.2802	1.20703	0.404995	3.59737
GCST90199743	HkdyBm	Keloid	Stearoylcarnitine levels	Weighted mode	6	0.263456	0.51287	0.629356	-0.741769	1.26868	1.30142	0.476271	3.55616
GCST90199745	HkdyBm	Keloid	Aconitate [cis or trans] levels	Inverse variance weighted	2	1.02984	0.875843	0.239665	-0.686815	2.74649	2.80061	0.503176	15.5878
GCST90199746	HkdyBm	Keloid	Erythronate levels	MR Egger	7	1.42498	1.03487	0.226978	-0.603364	3.45333	4.15778	0.546969	31.6053
GCST90199746	HkdyBm	Keloid	Erythronate levels	Weighted median	7	0.183676	0.546024	0.736578	-0.886531	1.25388	1.20163	0.412083	3.50392
GCST90199746	HkdyBm	Keloid	Erythronate levels	Inverse variance weighted	7	-0.0484769	0.429793	0.910196	-0.890871	0.793918	0.952679	0.410298	2.21205
GCST90199746	HkdyBm	Keloid	Erythronate levels	Simple mode	7	0.177024	0.799226	0.832054	-1.38946	1.74351	1.19366	0.24921	5.71735
GCST90199746	HkdyBm	Keloid	Erythronate levels	Weighted mode	7	0.278794	0.669403	0.691545	-1.03323	1.59082	1.32154	0.355854	4.90779
GCST90199747	HkdyBm	Keloid	Isovalerylcarnitine (C5) levels	MR Egger	6	-0.40223	1.48545	0.799959	-3.31372	2.50926	0.668827	0.0363807	12.2958
GCST90199747	HkdyBm	Keloid	Isovalerylcarnitine (C5) levels	Weighted median	6	-0.174733	0.453616	0.700089	-1.06382	0.714354	0.839681	0.345135	2.04287
GCST90199747	HkdyBm	Keloid	Isovalerylcarnitine (C5) levels	Inverse variance weighted	6	0.0341569	0.385067	0.929317	-0.720574	0.788888	1.03475	0.486473	2.20095
GCST90199747	HkdyBm	Keloid	Isovalerylcarnitine (C5) levels	Simple mode	6	-0.399064	0.744748	0.615039	-1.85877	1.06064	0.670948	0.155864	2.88823
GCST90199747	HkdyBm	Keloid	Isovalerylcarnitine (C5) levels	Weighted mode	6	-0.104443	0.570662	0.861971	-1.22294	1.01405	0.900826	0.294363	2.75675
GCST90199748	HkdyBm	Keloid	Linolenate [alpha or gamma; (18:3n3 or 6)] levels	Inverse variance weighted	2	0.0366783	1.06581	0.972547	-2.0523	2.12566	1.03736	0.128439	8.37842
GCST90199749	HkdyBm	Keloid	Gamma-glutamylthreonine levels	Inverse variance weighted	2	-0.366632	0.76205	0.630436	-1.86025	1.12699	0.693064	0.155634	3.08634
GCST90199750	HkdyBm	Keloid	Laurylcarnitine levels	MR Egger	3	-1.40675	1.75257	0.569407	-4.84178	2.02828	0.244938	0.00789298	7.60098
GCST90199750	HkdyBm	Keloid	Laurylcarnitine levels	Weighted median	3	-1.48867	0.831418	0.0733705	-3.11825	0.14091	0.225673	0.0442346	1.15132
GCST90199750	HkdyBm	Keloid	Laurylcarnitine levels	Inverse variance weighted	3	-1.5828	0.692501	0.022276	-2.9401	-0.225498	0.205399	0.0528603	0.798119
GCST90199750	HkdyBm	Keloid	Laurylcarnitine levels	Simple mode	3	-1.40498	0.911734	0.263236	-3.19197	0.382024	0.245373	0.0410907	1.46525
GCST90199750	HkdyBm	Keloid	Laurylcarnitine levels	Weighted mode	3	-1.39922	0.935964	0.27355	-3.2337	0.435273	0.24679	0.0394112	1.54539
GCST90199751	HkdyBm	Keloid	Gamma-glutamylmethionine levels	Wald ratio	1	2.53231	1.20633	0.0358011	0.167896	4.89673	12.5826	1.18281	133.851
GCST90199752	HkdyBm	Keloid	Epiandrosterone sulfate levels	MR Egger	8	-0.270339	0.212375	0.250137	-0.686594	0.145915	0.76312	0.503288	1.1571
GCST90199752	HkdyBm	Keloid	Epiandrosterone sulfate levels	Weighted median	8	-0.214596	0.190846	0.260824	-0.588654	0.159462	0.806867	0.555074	1.17288
GCST90199752	HkdyBm	Keloid	Epiandrosterone sulfate levels	Inverse variance weighted	8	-0.0873206	0.186239	0.639168	-0.452349	0.277708	0.916383	0.636132	1.3201
GCST90199752	HkdyBm	Keloid	Epiandrosterone sulfate levels	Simple mode	8	-0.0536889	0.55658	0.925857	-1.14459	1.03721	0.947727	0.318356	2.82133
GCST90199752	HkdyBm	Keloid	Epiandrosterone sulfate levels	Weighted mode	8	-0.212616	0.186269	0.291223	-0.577704	0.152471	0.808466	0.561186	1.16471
GCST90199753	HkdyBm	Keloid	Gamma-glutamyltryptophan levels	MR Egger	7	2.93814	1.75165	0.154316	-0.495087	6.37137	18.8808	0.609518	584.861
GCST90199753	HkdyBm	Keloid	Gamma-glutamyltryptophan levels	Weighted median	7	-0.130248	0.6045	0.829406	-1.31507	1.05457	0.877878	0.268456	2.87075
GCST90199753	HkdyBm	Keloid	Gamma-glutamyltryptophan levels	Inverse variance weighted	7	-0.25814	0.561545	0.645734	-1.35877	0.842488	0.772487	0.256977	2.32214
GCST90199753	HkdyBm	Keloid	Gamma-glutamyltryptophan levels	Simple mode	7	0.00933723	0.888842	0.991959	-1.73279	1.75147	1.00938	0.17679	5.76306
GCST90199753	HkdyBm	Keloid	Gamma-glutamyltryptophan levels	Weighted mode	7	-0.0195638	0.797573	0.981226	-1.58281	1.54368	0.980626	0.205398	4.68178
GCST90199754	HkdyBm	Keloid	7-methylxanthine levels	MR Egger	4	-1.23398	4.04057	0.788917	-9.15348	6.68553	0.291133	0.00010585	800.736
GCST90199754	HkdyBm	Keloid	7-methylxanthine levels	Weighted median	4	-0.236783	0.706218	0.737412	-1.62097	1.1474	0.789163	0.197707	3.15001
GCST90199754	HkdyBm	Keloid	7-methylxanthine levels	Inverse variance weighted	4	-0.00533024	0.744135	0.994285	-1.46384	1.45317	0.994684	0.231347	4.27667
GCST90199754	HkdyBm	Keloid	7-methylxanthine levels	Simple mode	4	-0.622951	1.13251	0.620582	-2.84267	1.59677	0.53636	0.05827	4.93704
GCST90199754	HkdyBm	Keloid	7-methylxanthine levels	Weighted mode	4	-0.420121	1.05954	0.718249	-2.49683	1.65659	0.656968	0.0823458	5.24139
GCST90199755	HkdyBm	Keloid	3,7-dimethylurate levels	MR Egger	3	0.944531	2.3652	0.758121	-3.69125	5.58031	2.57161	0.0249408	265.155
GCST90199755	HkdyBm	Keloid	3,7-dimethylurate levels	Weighted median	3	0.275683	0.864443	0.749792	-1.41863	1.96999	1.31743	0.242046	7.17062
GCST90199755	HkdyBm	Keloid	3,7-dimethylurate levels	Inverse variance weighted	3	0.281918	0.906568	0.755821	-1.49496	2.05879	1.32567	0.224259	7.8365
GCST90199755	HkdyBm	Keloid	3,7-dimethylurate levels	Simple mode	3	-0.14054	1.27193	0.922106	-2.63352	2.35244	0.868889	0.0718254	10.5112
GCST90199755	HkdyBm	Keloid	3,7-dimethylurate levels	Weighted mode	3	0.325022	1.0966	0.794877	-1.82431	2.47436	1.38406	0.161328	11.8741
GCST90199756	HkdyBm	Keloid	1,7-dimethyluric acid levels	MR Egger	3	-1.17446	1.81792	0.634841	-4.73759	2.38867	0.308985	0.00875972	10.899
GCST90199756	HkdyBm	Keloid	1,7-dimethyluric acid levels	Weighted median	3	-1.26643	0.928703	0.172675	-3.08669	0.553825	0.281835	0.0456528	1.7399
GCST90199756	HkdyBm	Keloid	1,7-dimethyluric acid levels	Inverse variance weighted	3	-1.2398	0.717303	0.0839137	-2.64571	0.166116	0.289443	0.0709547	1.18071
GCST90199756	HkdyBm	Keloid	1,7-dimethyluric acid levels	Simple mode	3	-1.57529	1.15751	0.306599	-3.84401	0.693435	0.206949	0.0214077	2.00058
GCST90199756	HkdyBm	Keloid	1,7-dimethyluric acid levels	Weighted mode	3	-1.4521	1.1218	0.324823	-3.65084	0.746637	0.234078	0.0259694	2.10989
GCST90199757	HkdyBm	Keloid	1,3,7-trimethylurate levels	MR Egger	4	1.80907	2.19997	0.497335	-2.50288	6.12102	6.10477	0.0818492	455.328
GCST90199757	HkdyBm	Keloid	1,3,7-trimethylurate levels	Weighted median	4	1.36493	0.715698	0.0565033	-0.0378362	2.7677	3.91545	0.962871	15.922
GCST90199757	HkdyBm	Keloid	1,3,7-trimethylurate levels	Inverse variance weighted	4	1.51424	0.814523	0.0630203	-0.0822277	3.1107	4.54595	0.921062	22.4368
GCST90199757	HkdyBm	Keloid	1,3,7-trimethylurate levels	Simple mode	4	1.73478	1.08403	0.207838	-0.389912	3.85947	5.66767	0.677116	47.4401
GCST90199757	HkdyBm	Keloid	1,3,7-trimethylurate levels	Weighted mode	4	1.30815	0.841487	0.217886	-0.341164	2.95746	3.69932	0.710942	19.2491
GCST90199758	HkdyBm	Keloid	N4-acetylcytidine levels	MR Egger	11	-0.0132849	0.663196	0.984455	-1.31315	1.28658	0.986803	0.268972	3.62038
GCST90199758	HkdyBm	Keloid	N4-acetylcytidine levels	Weighted median	11	-0.159602	0.383268	0.6771	-0.910806	0.591603	0.852483	0.4022	1.80688
GCST90199758	HkdyBm	Keloid	N4-acetylcytidine levels	Inverse variance weighted	11	0.192967	0.310562	0.534371	-0.415734	0.801667	1.21284	0.659856	2.22925
GCST90199758	HkdyBm	Keloid	N4-acetylcytidine levels	Simple mode	11	-0.430052	0.630766	0.510852	-1.66635	0.806251	0.650475	0.188935	2.2395
GCST90199758	HkdyBm	Keloid	N4-acetylcytidine levels	Weighted mode	11	-0.221363	0.419699	0.609394	-1.04397	0.601246	0.801425	0.352053	1.82439
GCST90199759	HkdyBm	Keloid	Indolebutyrate levels	MR Egger	3	1.14418	1.09428	0.485813	-1.00062	3.28897	3.13986	0.367652	26.8153
GCST90199759	HkdyBm	Keloid	Indolebutyrate levels	Weighted median	3	0.750823	0.455873	0.0995578	-0.142688	1.64433	2.11874	0.867025	5.17755
GCST90199759	HkdyBm	Keloid	Indolebutyrate levels	Inverse variance weighted	3	0.799685	0.402814	0.0471169	0.0101703	1.5892	2.22484	1.01022	4.89983
GCST90199759	HkdyBm	Keloid	Indolebutyrate levels	Simple mode	3	0.708435	0.526424	0.310646	-0.323356	1.74023	2.03081	0.723716	5.69863
GCST90199759	HkdyBm	Keloid	Indolebutyrate levels	Weighted mode	3	0.73244	0.521582	0.295393	-0.28986	1.75474	2.08015	0.748368	5.78194
GCST90199760	HkdyBm	Keloid	5-acetylamino-6-amino-3-methyluracil levels	MR Egger	5	0.779677	0.571166	0.26559	-0.339808	1.89916	2.18077	0.711907	6.68029
GCST90199760	HkdyBm	Keloid	5-acetylamino-6-amino-3-methyluracil levels	Weighted median	5	0.334378	0.292151	0.2524	-0.238237	0.906993	1.39707	0.788016	2.47686
GCST90199760	HkdyBm	Keloid	5-acetylamino-6-amino-3-methyluracil levels	Inverse variance weighted	5	0.351721	0.273564	0.198547	-0.184464	0.887906	1.42151	0.83155	2.43003
GCST90199760	HkdyBm	Keloid	5-acetylamino-6-amino-3-methyluracil levels	Simple mode	5	-0.182646	0.566451	0.76327	-1.29289	0.927598	0.833063	0.274477	2.52843
GCST90199760	HkdyBm	Keloid	5-acetylamino-6-amino-3-methyluracil levels	Weighted mode	5	0.409047	0.314753	0.263582	-0.20787	1.02596	1.50538	0.812313	2.78978
GCST90199761	HkdyBm	Keloid	N1-methylinosine levels	Inverse variance weighted	2	0.23605	0.890088	0.790857	-1.50852	1.98062	1.26624	0.221237	7.24725
GCST90199762	HkdyBm	Keloid	N6-carbamoylthreonyladenosine levels	Inverse variance weighted	2	0.121436	0.850912	0.886517	-1.54635	1.78922	1.12912	0.213024	5.98481
GCST90199763	HkdyBm	Keloid	1-methylxanthine levels	MR Egger	4	-1.0365	0.74681	0.299562	-2.50025	0.427243	0.354693	0.0820644	1.53303
GCST90199763	HkdyBm	Keloid	1-methylxanthine levels	Weighted median	4	-0.373466	0.299845	0.212937	-0.961163	0.214231	0.688344	0.382448	1.23891
GCST90199763	HkdyBm	Keloid	1-methylxanthine levels	Inverse variance weighted	4	-0.13258	0.412681	0.748009	-0.941434	0.676274	0.875833	0.390068	1.96654
GCST90199763	HkdyBm	Keloid	1-methylxanthine levels	Simple mode	4	-0.189064	0.675418	0.797729	-1.51288	1.13476	0.827734	0.220274	3.11041
GCST90199763	HkdyBm	Keloid	1-methylxanthine levels	Weighted mode	4	-0.391207	0.287416	0.266696	-0.954542	0.172128	0.67624	0.384988	1.18783
GCST90199764	HkdyBm	Keloid	N2,n2-dimethylguanosine levels	Wald ratio	1	-1.33392	1.27868	0.296856	-3.84013	1.17229	0.263443	0.0214907	3.22939
GCST90199766	HkdyBm	Keloid	3-(3-amino-3-carboxypropyl)uridine levels	MR Egger	3	0.0435848	1.9126	0.985495	-3.70511	3.79228	1.04455	0.0245975	44.3574
GCST90199766	HkdyBm	Keloid	3-(3-amino-3-carboxypropyl)uridine levels	Weighted median	3	-0.803294	0.78947	0.308911	-2.35066	0.744068	0.447851	0.0953066	2.10448
GCST90199766	HkdyBm	Keloid	3-(3-amino-3-carboxypropyl)uridine levels	Inverse variance weighted	3	-0.694512	0.721993	0.336081	-2.10962	0.720595	0.499318	0.121284	2.05566
GCST90199766	HkdyBm	Keloid	3-(3-amino-3-carboxypropyl)uridine levels	Simple mode	3	-0.862354	0.973836	0.469294	-2.77107	1.04636	0.422167	0.0625948	2.84728
GCST90199766	HkdyBm	Keloid	3-(3-amino-3-carboxypropyl)uridine levels	Weighted mode	3	-0.889586	0.96531	0.454047	-2.78159	1.00242	0.410826	0.0619398	2.72487
GCST90199767	HkdyBm	Keloid	5,6-dihydrouridine levels	MR Egger	4	0.704176	0.876173	0.505914	-1.01312	2.42148	2.02218	0.363083	11.2625
GCST90199767	HkdyBm	Keloid	5,6-dihydrouridine levels	Weighted median	4	-0.11625	0.558413	0.83509	-1.21074	0.978241	0.890253	0.297977	2.65977
GCST90199767	HkdyBm	Keloid	5,6-dihydrouridine levels	Inverse variance weighted	4	0.222882	0.477776	0.640858	-0.713558	1.15932	1.24967	0.489898	3.18777
GCST90199767	HkdyBm	Keloid	5,6-dihydrouridine levels	Simple mode	4	-0.195703	0.885777	0.839323	-1.93183	1.54042	0.822257	0.144883	4.66655
GCST90199767	HkdyBm	Keloid	5,6-dihydrouridine levels	Weighted mode	4	-0.135275	0.561552	0.825162	-1.23592	0.965367	0.873476	0.290568	2.62575
GCST90199769	HkdyBm	Keloid	3-hydroxydodecanedioate levels	Wald ratio	1	0.262589	0.989574	0.790735	-1.67698	2.20216	1.30029	0.186938	9.04449
GCST90199770	HkdyBm	Keloid	1-arachidonylglycerol (20:4) levels	Inverse variance weighted	2	0.277831	0.767959	0.717518	-1.22737	1.78303	1.32026	0.293063	5.94785
GCST90199771	HkdyBm	Keloid	7-methylguanine levels	Inverse variance weighted	2	-0.26522	0.754746	0.725286	-1.74452	1.21408	0.767037	0.174728	3.3672
GCST90199772	HkdyBm	Keloid	1-stearoyl-GPE (18:0) levels	MR Egger	9	-0.331059	0.731793	0.664672	-1.76537	1.10325	0.718163	0.171123	3.01396
GCST90199772	HkdyBm	Keloid	1-stearoyl-GPE (18:0) levels	Weighted median	9	0.184782	0.34645	0.593787	-0.494261	0.863824	1.20296	0.610022	2.37221
GCST90199772	HkdyBm	Keloid	1-stearoyl-GPE (18:0) levels	Inverse variance weighted	9	0.221883	0.273779	0.417685	-0.314724	0.758489	1.24842	0.72999	2.13505
GCST90199772	HkdyBm	Keloid	1-stearoyl-GPE (18:0) levels	Simple mode	9	0.218469	0.464109	0.650403	-0.691185	1.12812	1.24417	0.500982	3.08985
GCST90199772	HkdyBm	Keloid	1-stearoyl-GPE (18:0) levels	Weighted mode	9	0.161277	0.386703	0.687603	-0.596661	0.919215	1.17501	0.550647	2.50732
GCST90199773	HkdyBm	Keloid	Phenol sulfate levels	Wald ratio	1	-0.114597	1.32107	0.930874	-2.70389	2.4747	0.891726	0.0669447	11.8781
GCST90199774	HkdyBm	Keloid	Oleoylcarnitine levels	Inverse variance weighted	2	0.351133	0.523399	0.502304	-0.67473	1.377	1.42068	0.509294	3.96298
GCST90199776	HkdyBm	Keloid	Malonylcarnitine levels	Inverse variance weighted	2	0.0703928	0.788902	0.9289	-1.47586	1.61664	1.07293	0.228583	5.03615
GCST90199777	HkdyBm	Keloid	1-palmitoleoyl-GPC (16:1) levels	MR Egger	6	-0.695985	1.59502	0.685102	-3.82222	2.43025	0.498583	0.0218792	11.3617
GCST90199777	HkdyBm	Keloid	1-palmitoleoyl-GPC (16:1) levels	Weighted median	6	0.102564	0.508592	0.84018	-0.894276	1.0994	1.10801	0.408904	3.00238
GCST90199777	HkdyBm	Keloid	1-palmitoleoyl-GPC (16:1) levels	Inverse variance weighted	6	0.297519	0.421056	0.479814	-0.527751	1.12279	1.34651	0.58993	3.07341
GCST90199777	HkdyBm	Keloid	1-palmitoleoyl-GPC (16:1) levels	Simple mode	6	0.722228	0.72629	0.365681	-0.7013	2.14576	2.05902	0.49594	8.5485
GCST90199777	HkdyBm	Keloid	1-palmitoleoyl-GPC (16:1) levels	Weighted mode	6	0.00728146	0.678689	0.991855	-1.32295	1.33751	1.00731	0.266349	3.80955
GCST90199778	HkdyBm	Keloid	N-methyl-2-pyridone-5-carboxamide levels	Wald ratio	1	-0.550592	1.18528	0.642273	-2.87375	1.77256	0.576608	0.0564869	5.88592
GCST90199779	HkdyBm	Keloid	Gamma-glutamyl-2-aminobutyrate levels	MR Egger	6	-0.899896	0.919392	0.383102	-2.7019	0.902112	0.406612	0.0670777	2.4648
GCST90199779	HkdyBm	Keloid	Gamma-glutamyl-2-aminobutyrate levels	Weighted median	6	-0.284858	0.579678	0.623138	-1.42103	0.851311	0.752121	0.241466	2.34272
GCST90199779	HkdyBm	Keloid	Gamma-glutamyl-2-aminobutyrate levels	Inverse variance weighted	6	-0.429922	0.488969	0.37927	-1.3883	0.528457	0.65056	0.249499	1.69631
GCST90199779	HkdyBm	Keloid	Gamma-glutamyl-2-aminobutyrate levels	Simple mode	6	-1.17651	1.01543	0.298932	-3.16675	0.81373	0.308354	0.0421405	2.25631
GCST90199779	HkdyBm	Keloid	Gamma-glutamyl-2-aminobutyrate levels	Weighted mode	6	0.220962	0.962971	0.827604	-1.66646	2.10838	1.24728	0.188914	8.23492
GCST90199780	HkdyBm	Keloid	1-stearoyl-GPG (18:0) levels	MR Egger	4	0.10756	1.44697	0.94751	-2.72851	2.94363	1.11356	0.0653167	18.9846
GCST90199780	HkdyBm	Keloid	1-stearoyl-GPG (18:0) levels	Weighted median	4	0.278256	0.485407	0.56648	-0.673141	1.22965	1.32082	0.510104	3.42004
GCST90199780	HkdyBm	Keloid	1-stearoyl-GPG (18:0) levels	Inverse variance weighted	4	0.407709	0.417798	0.329138	-0.411175	1.22659	1.50337	0.662871	3.40959
GCST90199780	HkdyBm	Keloid	1-stearoyl-GPG (18:0) levels	Simple mode	4	0.248713	0.626627	0.717986	-0.979475	1.4769	1.28237	0.375508	4.37935
GCST90199780	HkdyBm	Keloid	1-stearoyl-GPG (18:0) levels	Weighted mode	4	0.231709	0.567598	0.710496	-0.880784	1.3442	1.26075	0.414458	3.83512
GCST90199781	HkdyBm	Keloid	Hexanoylglycine levels	MR Egger	4	0.90445	1.5566	0.619967	-2.14649	3.95539	2.47057	0.116894	52.216
GCST90199781	HkdyBm	Keloid	Hexanoylglycine levels	Weighted median	4	0.380363	0.248393	0.125697	-0.106487	0.867212	1.46281	0.898987	2.38027
GCST90199781	HkdyBm	Keloid	Hexanoylglycine levels	Inverse variance weighted	4	0.375369	0.232973	0.107134	-0.0812588	0.831996	1.45553	0.921955	2.2979
GCST90199781	HkdyBm	Keloid	Hexanoylglycine levels	Simple mode	4	0.32847	0.327763	0.390112	-0.313946	0.970886	1.38884	0.730558	2.64028
GCST90199781	HkdyBm	Keloid	Hexanoylglycine levels	Weighted mode	4	0.407208	0.284817	0.248149	-0.151034	0.96545	1.50262	0.859819	2.62597
GCST90199782	HkdyBm	Keloid	Glutamine degradant levels	MR Egger	6	0.729395	1.02168	0.514724	-1.2731	2.73189	2.07383	0.279963	15.3619
GCST90199782	HkdyBm	Keloid	Glutamine degradant levels	Weighted median	6	-0.23263	0.454101	0.608449	-1.12267	0.657407	0.792446	0.32541	1.92978
GCST90199782	HkdyBm	Keloid	Glutamine degradant levels	Inverse variance weighted	6	-0.100549	0.417082	0.809496	-0.918029	0.716932	0.904341	0.399305	2.04814
GCST90199782	HkdyBm	Keloid	Glutamine degradant levels	Simple mode	6	0.141411	0.618949	0.828331	-1.07173	1.35455	1.1519	0.342416	3.87502
GCST90199782	HkdyBm	Keloid	Glutamine degradant levels	Weighted mode	6	-0.324937	0.5209	0.560112	-1.3459	0.696027	0.722573	0.260305	2.00577
GCST90199783	HkdyBm	Keloid	5-methyluridine (ribothymidine) levels	MR Egger	4	-0.66483	0.428344	0.260823	-1.50438	0.174724	0.514361	0.222154	1.19092
GCST90199783	HkdyBm	Keloid	5-methyluridine (ribothymidine) levels	Weighted median	4	-0.723732	0.202248	0.000345666	-1.12014	-0.327325	0.484939	0.326235	0.72085
GCST90199783	HkdyBm	Keloid	5-methyluridine (ribothymidine) levels	Inverse variance weighted	4	-0.676791	0.221346	0.00223112	-1.11063	-0.242951	0.508246	0.329352	0.78431
GCST90199783	HkdyBm	Keloid	5-methyluridine (ribothymidine) levels	Simple mode	4	-1.00724	0.388665	0.080966	-1.76902	-0.245458	0.365226	0.1705	0.782346
GCST90199783	HkdyBm	Keloid	5-methyluridine (ribothymidine) levels	Weighted mode	4	-0.70625	0.227717	0.0532356	-1.15257	-0.259925	0.493492	0.315823	0.771109
GCST90199784	HkdyBm	Keloid	Cysteine-glutathione disulfide levels	MR Egger	3	0.676493	0.759565	0.536785	-0.812254	2.16524	1.96697	0.443857	8.71669
GCST90199784	HkdyBm	Keloid	Cysteine-glutathione disulfide levels	Weighted median	3	-0.319898	0.353045	0.364878	-1.01187	0.372071	0.726223	0.36354	1.45074
GCST90199784	HkdyBm	Keloid	Cysteine-glutathione disulfide levels	Inverse variance weighted	3	-0.365577	0.35417	0.301974	-1.05975	0.328596	0.693796	0.346542	1.38902
GCST90199784	HkdyBm	Keloid	Cysteine-glutathione disulfide levels	Simple mode	3	-1.26094	0.823224	0.265274	-2.87446	0.352576	0.283387	0.0564465	1.42273
GCST90199784	HkdyBm	Keloid	Cysteine-glutathione disulfide levels	Weighted mode	3	-0.160655	0.371288	0.707426	-0.888378	0.567069	0.851586	0.411322	1.76309
GCST90199785	HkdyBm	Keloid	Isovalerylglycine levels	MR Egger	5	0.963123	1.04297	0.423885	-1.0811	3.00735	2.61987	0.339222	20.2336
GCST90199785	HkdyBm	Keloid	Isovalerylglycine levels	Weighted median	5	0.435422	0.421603	0.301708	-0.39092	1.26176	1.54562	0.676434	3.53165
GCST90199785	HkdyBm	Keloid	Isovalerylglycine levels	Inverse variance weighted	5	0.411311	0.368802	0.264739	-0.311542	1.13416	1.50879	0.732317	3.10857
GCST90199785	HkdyBm	Keloid	Isovalerylglycine levels	Simple mode	5	0.0141013	0.651761	0.983775	-1.26335	1.29155	1.0142	0.282706	3.63843
GCST90199785	HkdyBm	Keloid	Isovalerylglycine levels	Weighted mode	5	0.67409	0.459139	0.215976	-0.225822	1.574	1.96225	0.79786	4.82592
GCST90199786	HkdyBm	Keloid	2-hydroxy-3-methylvalerate levels	MR Egger	4	-4.27144	2.8581	0.273652	-9.87331	1.33044	0.0139617	5.15e-05	3.78269
GCST90199786	HkdyBm	Keloid	2-hydroxy-3-methylvalerate levels	Weighted median	4	0.749208	0.631862	0.235735	-0.489241	1.98766	2.11532	0.613091	7.29841
GCST90199786	HkdyBm	Keloid	2-hydroxy-3-methylvalerate levels	Inverse variance weighted	4	0.81456	0.642734	0.205036	-0.4452	2.07432	2.25818	0.640696	7.95912
GCST90199786	HkdyBm	Keloid	2-hydroxy-3-methylvalerate levels	Simple mode	4	1.94151	1.11651	0.180435	-0.246852	4.12988	6.9693	0.781257	62.1705
GCST90199786	HkdyBm	Keloid	2-hydroxy-3-methylvalerate levels	Weighted mode	4	0.776019	0.863995	0.435283	-0.917411	2.46945	2.17281	0.399552	11.8159
GCST90199787	HkdyBm	Keloid	Homostachydrine levels	Inverse variance weighted	2	0.432166	0.487927	0.375769	-0.52417	1.3885	1.54059	0.592046	4.00884
GCST90199788	HkdyBm	Keloid	1-arachidonoyl-gpc (20:4n6) levels	MR Egger	7	0.279755	0.333633	0.439977	-0.374166	0.933676	1.32281	0.687862	2.54384
GCST90199788	HkdyBm	Keloid	1-arachidonoyl-gpc (20:4n6) levels	Weighted median	7	0.272852	0.182267	0.134396	-0.0843919	0.630096	1.31371	0.919071	1.87779
GCST90199788	HkdyBm	Keloid	1-arachidonoyl-gpc (20:4n6) levels	Inverse variance weighted	7	0.331528	0.209013	0.112703	-0.078138	0.741194	1.3931	0.924837	2.09844
GCST90199788	HkdyBm	Keloid	1-arachidonoyl-gpc (20:4n6) levels	Simple mode	7	0.324742	0.562952	0.585014	-0.778644	1.42813	1.38367	0.459028	4.17088
GCST90199788	HkdyBm	Keloid	1-arachidonoyl-gpc (20:4n6) levels	Weighted mode	7	0.271917	0.183092	0.188048	-0.0869434	0.630777	1.31248	0.916729	1.87907
GCST90199789	HkdyBm	Keloid	2-palmitoyl-GPC (16:0) levels	Wald ratio	1	0.0957814	0.877335	0.913065	-1.6238	1.81536	1.10052	0.197149	6.14328
GCST90199790	HkdyBm	Keloid	2-palmitoleoyl-GPC (16:1) levels	Wald ratio	1	-0.0538227	0.904552	0.952552	-1.82674	1.7191	0.9476	0.160937	5.57949
GCST90199791	HkdyBm	Keloid	1-arachidonoyl-GPE (20:4n6) levels	MR Egger	9	0.511771	0.380852	0.220951	-0.2347	1.25824	1.66824	0.790808	3.51923
GCST90199791	HkdyBm	Keloid	1-arachidonoyl-GPE (20:4n6) levels	Weighted median	9	0.281893	0.248589	0.256805	-0.205341	0.769127	1.32564	0.81437	2.15788
GCST90199791	HkdyBm	Keloid	1-arachidonoyl-GPE (20:4n6) levels	Inverse variance weighted	9	0.202018	0.214655	0.346638	-0.218705	0.622741	1.22387	0.803558	1.86403
GCST90199791	HkdyBm	Keloid	1-arachidonoyl-GPE (20:4n6) levels	Simple mode	9	0.11696	0.438971	0.796638	-0.743422	0.977342	1.12407	0.475484	2.65738
GCST90199791	HkdyBm	Keloid	1-arachidonoyl-GPE (20:4n6) levels	Weighted mode	9	0.304854	0.249635	0.256776	-0.184431	0.794139	1.35643	0.831577	2.21254
GCST90199792	HkdyBm	Keloid	1-palmitoyl-GPE (16:0) levels	MR Egger	8	-0.667186	1.07326	0.557042	-2.77078	1.43641	0.51315	0.0626133	4.20555
GCST90199792	HkdyBm	Keloid	1-palmitoyl-GPE (16:0) levels	Weighted median	8	0.216585	0.368843	0.557068	-0.506346	0.939517	1.24183	0.602694	2.55875
GCST90199792	HkdyBm	Keloid	1-palmitoyl-GPE (16:0) levels	Inverse variance weighted	8	0.131577	0.31097	0.67221	-0.477924	0.741077	1.14063	0.620069	2.09819
GCST90199792	HkdyBm	Keloid	1-palmitoyl-GPE (16:0) levels	Simple mode	8	0.355314	0.527634	0.522292	-0.678849	1.38948	1.42663	0.5072	4.01275
GCST90199792	HkdyBm	Keloid	1-palmitoyl-GPE (16:0) levels	Weighted mode	8	0.195634	0.463897	0.68588	-0.713606	1.10487	1.21608	0.489875	3.01884
GCST90199793	HkdyBm	Keloid	1-linoleoyl-GPE (18:2) levels	MR Egger	7	-0.682181	0.593034	0.302037	-1.84453	0.480166	0.505513	0.1581	1.61634
GCST90199793	HkdyBm	Keloid	1-linoleoyl-GPE (18:2) levels	Weighted median	7	-0.0506501	0.346106	0.883651	-0.729017	0.627717	0.950611	0.482383	1.87333
GCST90199793	HkdyBm	Keloid	1-linoleoyl-GPE (18:2) levels	Inverse variance weighted	7	-0.0132455	0.287403	0.963241	-0.576555	0.550064	0.986842	0.56183	1.73336
GCST90199793	HkdyBm	Keloid	1-linoleoyl-GPE (18:2) levels	Simple mode	7	0.595283	0.814141	0.492225	-1.00043	2.191	1.81354	0.36772	8.94415
GCST90199793	HkdyBm	Keloid	1-linoleoyl-GPE (18:2) levels	Weighted mode	7	-0.478553	0.363647	0.236221	-1.1913	0.234196	0.61968	0.303826	1.26389
GCST90199794	HkdyBm	Keloid	1-oleoyl-GPE (18:1) levels	MR Egger	7	-2.08613	2.28782	0.403674	-6.57026	2.39801	0.124167	0.00140143	11.0012
GCST90199794	HkdyBm	Keloid	1-oleoyl-GPE (18:1) levels	Weighted median	7	0.00313742	0.564103	0.995562	-1.1025	1.10878	1.00314	0.332038	3.03066
GCST90199794	HkdyBm	Keloid	1-oleoyl-GPE (18:1) levels	Inverse variance weighted	7	-0.618959	0.466144	0.184234	-1.5326	0.294682	0.538505	0.215973	1.3427
GCST90199794	HkdyBm	Keloid	1-oleoyl-GPE (18:1) levels	Simple mode	7	0.222321	0.979886	0.828046	-1.69826	2.1429	1.24897	0.183003	8.52409
GCST90199794	HkdyBm	Keloid	1-oleoyl-GPE (18:1) levels	Weighted mode	7	0.222321	0.814872	0.794132	-1.37483	1.81947	1.24897	0.252883	6.16859
GCST90199795	HkdyBm	Keloid	2-hydroxypalmitate levels	MR Egger	3	-1.51196	1.50112	0.49771	-4.45416	1.43024	0.220477	0.01163	4.1797
GCST90199795	HkdyBm	Keloid	2-hydroxypalmitate levels	Weighted median	3	-0.82641	0.889174	0.352675	-2.56919	0.916371	0.437617	0.0765975	2.5002
GCST90199795	HkdyBm	Keloid	2-hydroxypalmitate levels	Inverse variance weighted	3	-0.673281	0.708083	0.341681	-2.06112	0.714562	0.510033	0.127311	2.04329
GCST90199795	HkdyBm	Keloid	2-hydroxypalmitate levels	Simple mode	3	-0.960666	0.997498	0.437126	-2.91576	0.994429	0.382638	0.0541628	2.70318
GCST90199795	HkdyBm	Keloid	2-hydroxypalmitate levels	Weighted mode	3	-0.99542	1.04084	0.439816	-3.03546	1.04462	0.369568	0.0480524	2.84233
GCST90199796	HkdyBm	Keloid	Docosapentaenoate (n6 DPA; 22:5n6) levels	MR Egger	4	1.87064	1.77189	0.401787	-1.60225	5.34354	6.49248	0.201442	209.253
GCST90199796	HkdyBm	Keloid	Docosapentaenoate (n6 DPA; 22:5n6) levels	Weighted median	4	0.810731	0.695747	0.243911	-0.552933	2.1744	2.24955	0.57526	8.79687
GCST90199796	HkdyBm	Keloid	Docosapentaenoate (n6 DPA; 22:5n6) levels	Inverse variance weighted	4	0.407769	0.589188	0.488883	-0.747039	1.56258	1.50346	0.473767	4.7711
GCST90199796	HkdyBm	Keloid	Docosapentaenoate (n6 DPA; 22:5n6) levels	Simple mode	4	0.901578	0.903967	0.392096	-0.870198	2.67335	2.46349	0.418869	14.4885
GCST90199796	HkdyBm	Keloid	Docosapentaenoate (n6 DPA; 22:5n6) levels	Weighted mode	4	0.941222	0.815497	0.332029	-0.657153	2.5396	2.56311	0.518325	12.6746
GCST90199797	HkdyBm	Keloid	Gulonate levels	MR Egger	3	-1.58177	1.8963	0.557416	-5.29853	2.13499	0.205611	0.00499895	8.45695
GCST90199797	HkdyBm	Keloid	Gulonate levels	Weighted median	3	-1.41121	0.867593	0.103826	-3.11169	0.28927	0.243848	0.0445255	1.33545
GCST90199797	HkdyBm	Keloid	Gulonate levels	Inverse variance weighted	3	-1.74205	0.68348	0.0108094	-3.08167	-0.402434	0.17516	0.0458824	0.66869
GCST90199797	HkdyBm	Keloid	Gulonate levels	Simple mode	3	-1.32686	1.01718	0.321993	-3.32053	0.666807	0.265308	0.0361335	1.94801
GCST90199797	HkdyBm	Keloid	Gulonate levels	Weighted mode	3	-1.32164	1.01472	0.322552	-3.31049	0.667214	0.266698	0.0364983	1.9488
GCST90199798	HkdyBm	Keloid	Isobutyrylglycine levels	MR Egger	5	0.636206	0.822227	0.495453	-0.97536	2.24777	1.8893	0.377057	9.46662
GCST90199798	HkdyBm	Keloid	Isobutyrylglycine levels	Weighted median	5	0.481034	0.396589	0.225157	-0.29628	1.25835	1.61775	0.74358	3.5196
GCST90199798	HkdyBm	Keloid	Isobutyrylglycine levels	Inverse variance weighted	5	0.443172	0.344289	0.198022	-0.231635	1.11798	1.55764	0.793236	3.05867
GCST90199798	HkdyBm	Keloid	Isobutyrylglycine levels	Simple mode	5	0.168176	0.660106	0.811462	-1.12563	1.46198	1.18314	0.324448	4.31451
GCST90199798	HkdyBm	Keloid	Isobutyrylglycine levels	Weighted mode	5	0.538561	0.457474	0.304362	-0.358088	1.43521	1.71354	0.699012	4.20052
GCST90199799	HkdyBm	Keloid	Glutarylcarnitine (c5-dc) levels	MR Egger	16	0.238883	0.449813	0.603692	-0.642749	1.12052	1.26983	0.525845	3.06644
GCST90199799	HkdyBm	Keloid	Glutarylcarnitine (c5-dc) levels	Weighted median	16	-0.209231	0.260494	0.421855	-0.719799	0.301338	0.811208	0.48685	1.35167
GCST90199799	HkdyBm	Keloid	Glutarylcarnitine (c5-dc) levels	Inverse variance weighted	16	-0.321621	0.200609	0.108886	-0.714814	0.071573	0.724973	0.489283	1.0742
GCST90199799	HkdyBm	Keloid	Glutarylcarnitine (c5-dc) levels	Simple mode	16	0.180367	0.519096	0.73307	-0.837061	1.1978	1.19766	0.432981	3.31281
GCST90199799	HkdyBm	Keloid	Glutarylcarnitine (c5-dc) levels	Weighted mode	16	-0.152251	0.287866	0.604617	-0.71647	0.411967	0.858772	0.488474	1.50978
GCST90199800	HkdyBm	Keloid	Carnitine C5:1 levels	MR Egger	4	0.398883	2.76258	0.89843	-5.01577	5.81353	1.49016	0.00663254	334.8
GCST90199800	HkdyBm	Keloid	Carnitine C5:1 levels	Weighted median	4	0.500735	0.723378	0.488801	-0.917086	1.91856	1.64993	0.399682	6.81111
GCST90199800	HkdyBm	Keloid	Carnitine C5:1 levels	Inverse variance weighted	4	0.164774	0.671244	0.806089	-1.15087	1.48041	1.17913	0.316363	4.39476
GCST90199800	HkdyBm	Keloid	Carnitine C5:1 levels	Simple mode	4	0.32475	1.14851	0.795749	-1.92632	2.57582	1.38368	0.145683	13.1421
GCST90199800	HkdyBm	Keloid	Carnitine C5:1 levels	Weighted mode	4	0.793361	0.716647	0.349063	-0.611267	2.19799	2.21081	0.542663	9.00688
GCST90199801	HkdyBm	Keloid	Hydroquinone sulfate levels	Wald ratio	1	1.20332	1.16364	0.301087	-1.0774	3.48405	3.33117	0.340478	32.5916
GCST90199802	HkdyBm	Keloid	Beta-hydroxyisovaleroylcarnitine levels	MR Egger	3	-0.309543	1.01421	0.811417	-2.2974	1.67831	0.733782	0.10052	5.35652
GCST90199802	HkdyBm	Keloid	Beta-hydroxyisovaleroylcarnitine levels	Weighted median	3	0.0885165	0.365289	0.808533	-0.62745	0.804483	1.09255	0.533952	2.23554
GCST90199802	HkdyBm	Keloid	Beta-hydroxyisovaleroylcarnitine levels	Inverse variance weighted	3	0.161543	0.3496	0.644025	-0.523674	0.84676	1.17532	0.59234	2.33208
GCST90199802	HkdyBm	Keloid	Beta-hydroxyisovaleroylcarnitine levels	Simple mode	3	0.10029	0.454312	0.845773	-0.790162	0.990742	1.10549	0.453771	2.69323
GCST90199802	HkdyBm	Keloid	Beta-hydroxyisovaleroylcarnitine levels	Weighted mode	3	0.0748266	0.430774	0.87809	-0.769491	0.919144	1.0777	0.463249	2.50714
GCST90199803	HkdyBm	Keloid	Catechol sulfate levels	MR Egger	3	-0.908281	1.56145	0.664598	-3.96872	2.15216	0.403217	0.0188975	8.60343
GCST90199803	HkdyBm	Keloid	Catechol sulfate levels	Weighted median	3	-0.569113	0.803902	0.478983	-2.14476	1.00653	0.566027	0.117096	2.7361
GCST90199803	HkdyBm	Keloid	Catechol sulfate levels	Inverse variance weighted	3	-0.569049	0.716649	0.427171	-1.97368	0.835583	0.566063	0.138944	2.30616
GCST90199803	HkdyBm	Keloid	Catechol sulfate levels	Simple mode	3	-0.648789	0.977076	0.57499	-2.56386	1.26628	0.522678	0.077007	3.54763
GCST90199803	HkdyBm	Keloid	Catechol sulfate levels	Weighted mode	3	-0.566512	0.987553	0.624114	-2.50212	1.36909	0.567502	0.0819115	3.93178
GCST90199804	HkdyBm	Keloid	7-alpha-hydroxy-3-oxo-4-cholestenoate (7-hoca) levels	MR Egger	3	1.86556	1.70715	0.471792	-1.48046	5.21158	6.45955	0.227532	183.384
GCST90199804	HkdyBm	Keloid	7-alpha-hydroxy-3-oxo-4-cholestenoate (7-hoca) levels	Weighted median	3	-0.520647	0.779495	0.50418	-2.04846	1.00716	0.594136	0.128934	2.73783
GCST90199804	HkdyBm	Keloid	7-alpha-hydroxy-3-oxo-4-cholestenoate (7-hoca) levels	Inverse variance weighted	3	-0.153525	0.741739	0.836025	-1.60733	1.30028	0.857679	0.200421	3.67033
GCST90199804	HkdyBm	Keloid	7-alpha-hydroxy-3-oxo-4-cholestenoate (7-hoca) levels	Simple mode	3	-0.940113	1.02361	0.455348	-2.94638	1.06616	0.390584	0.0525294	2.9042
GCST90199804	HkdyBm	Keloid	7-alpha-hydroxy-3-oxo-4-cholestenoate (7-hoca) levels	Weighted mode	3	-0.874221	0.990763	0.470653	-2.81612	1.06767	0.417187	0.0598379	2.90861
GCST90199805	HkdyBm	Keloid	Octadecanedioate levels	MR Egger	4	0.854091	1.45034	0.615588	-1.98858	3.69676	2.34924	0.13689	40.3163
GCST90199805	HkdyBm	Keloid	Octadecanedioate levels	Weighted median	4	0.263292	0.469523	0.574958	-0.656973	1.18356	1.30121	0.518418	3.26597
GCST90199805	HkdyBm	Keloid	Octadecanedioate levels	Inverse variance weighted	4	0.178684	0.400528	0.655511	-0.606352	0.963719	1.19564	0.545337	2.62143
GCST90199805	HkdyBm	Keloid	Octadecanedioate levels	Simple mode	4	0.215613	0.591175	0.739515	-0.94309	1.37432	1.24062	0.389423	3.95237
GCST90199805	HkdyBm	Keloid	Octadecanedioate levels	Weighted mode	4	0.298744	0.530692	0.612809	-0.741413	1.3389	1.34816	0.47644	3.81485
GCST90199806	HkdyBm	Keloid	Tetradecanedioate (C14-DC) levels	MR Egger	4	-0.174046	0.419043	0.718211	-0.995371	0.647279	0.840259	0.369586	1.91034
GCST90199806	HkdyBm	Keloid	Tetradecanedioate (C14-DC) levels	Weighted median	4	0.154306	0.234587	0.510681	-0.305485	0.614097	1.16685	0.736766	1.84799
GCST90199806	HkdyBm	Keloid	Tetradecanedioate (C14-DC) levels	Inverse variance weighted	4	0.220656	0.235203	0.348167	-0.240342	0.681654	1.24689	0.786359	1.97714
GCST90199806	HkdyBm	Keloid	Tetradecanedioate (C14-DC) levels	Simple mode	4	0.263389	0.407346	0.563952	-0.535009	1.06179	1.30133	0.585664	2.89154
GCST90199806	HkdyBm	Keloid	Tetradecanedioate (C14-DC) levels	Weighted mode	4	0.124132	0.273319	0.680556	-0.411573	0.659836	1.13216	0.662607	1.93447
GCST90199807	HkdyBm	Keloid	Hexadecanedioate (C16-DC) levels	MR Egger	5	-0.126582	0.370339	0.755043	-0.852448	0.599283	0.881101	0.42637	1.82081
GCST90199807	HkdyBm	Keloid	Hexadecanedioate (C16-DC) levels	Weighted median	5	0.0946948	0.248221	0.702837	-0.391819	0.581208	1.09932	0.675827	1.7882
GCST90199807	HkdyBm	Keloid	Hexadecanedioate (C16-DC) levels	Inverse variance weighted	5	0.179176	0.2277	0.431343	-0.267116	0.625468	1.19623	0.765584	1.86912
GCST90199807	HkdyBm	Keloid	Hexadecanedioate (C16-DC) levels	Simple mode	5	0.21602	0.415852	0.630857	-0.59905	1.03109	1.24113	0.549333	2.80412
GCST90199807	HkdyBm	Keloid	Hexadecanedioate (C16-DC) levels	Weighted mode	5	0.0872961	0.279544	0.770429	-0.46061	0.635202	1.09122	0.630899	1.8874
GCST90199808	HkdyBm	Keloid	Glycerophosphoethanolamine levels	MR Egger	4	0.592172	1.27944	0.688959	-1.91553	3.09987	1.80791	0.147264	22.1951
GCST90199808	HkdyBm	Keloid	Glycerophosphoethanolamine levels	Weighted median	4	0.519483	0.601729	0.387963	-0.659905	1.69887	1.68116	0.5169	5.46777
GCST90199808	HkdyBm	Keloid	Glycerophosphoethanolamine levels	Inverse variance weighted	4	0.547831	0.534764	0.30563	-0.500307	1.59597	1.7295	0.606345	4.9331
GCST90199808	HkdyBm	Keloid	Glycerophosphoethanolamine levels	Simple mode	4	0.411167	0.790418	0.638881	-1.13805	1.96039	1.50858	0.320442	7.10207
GCST90199808	HkdyBm	Keloid	Glycerophosphoethanolamine levels	Weighted mode	4	0.542502	0.715618	0.503512	-0.860109	1.94511	1.72031	0.423116	6.99443
GCST90199809	HkdyBm	Keloid	Taurolithocholate 3-sulfate levels	MR Egger	4	-0.0963496	0.913998	0.925666	-1.88778	1.69509	0.908147	0.151407	5.44711
GCST90199809	HkdyBm	Keloid	Taurolithocholate 3-sulfate levels	Weighted median	4	0.102834	0.500797	0.837306	-0.878728	1.0844	1.10831	0.415311	2.95766
GCST90199809	HkdyBm	Keloid	Taurolithocholate 3-sulfate levels	Inverse variance weighted	4	-0.0164898	0.436111	0.969838	-0.871267	0.838287	0.983645	0.418421	2.3124
GCST90199809	HkdyBm	Keloid	Taurolithocholate 3-sulfate levels	Simple mode	4	0.133318	0.704082	0.861905	-1.24668	1.51332	1.14261	0.287457	4.54178
GCST90199809	HkdyBm	Keloid	Taurolithocholate 3-sulfate levels	Weighted mode	4	0.154336	0.572429	0.804937	-0.967624	1.2763	1.16688	0.379985	3.58334
GCST90199810	HkdyBm	Keloid	1-palmitoyl-GPI (16:0) levels	Wald ratio	1	1.25411	1.19948	0.295772	-1.09688	3.6051	3.50473	0.333913	36.7855
GCST90199811	HkdyBm	Keloid	Glycolithocholate sulfate levels	MR Egger	3	0.368145	1.45895	0.842643	-2.49139	3.22768	1.44505	0.0827947	25.2211
GCST90199811	HkdyBm	Keloid	Glycolithocholate sulfate levels	Weighted median	3	0.172748	0.452654	0.702733	-0.714453	1.05995	1.18857	0.48946	2.88622
GCST90199811	HkdyBm	Keloid	Glycolithocholate sulfate levels	Inverse variance weighted	3	0.120551	0.42235	0.775315	-0.707255	0.948358	1.12812	0.492996	2.58147
GCST90199811	HkdyBm	Keloid	Glycolithocholate sulfate levels	Simple mode	3	0.18339	0.517903	0.757111	-0.8317	1.19848	1.20128	0.435309	3.31507
GCST90199811	HkdyBm	Keloid	Glycolithocholate sulfate levels	Weighted mode	3	0.18339	0.500612	0.749241	-0.79781	1.16459	1.20128	0.450314	3.20461
GCST90199812	HkdyBm	Keloid	3-(3-hydroxyphenyl)propionate levels	Wald ratio	1	0.528076	1.19752	0.659233	-1.81907	2.87522	1.69567	0.162176	17.7294
GCST90199813	HkdyBm	Keloid	Deoxycarnitine levels	MR Egger	7	-0.360463	0.514639	0.514909	-1.36915	0.648229	0.697354	0.254322	1.91215
GCST90199813	HkdyBm	Keloid	Deoxycarnitine levels	Weighted median	7	-0.208302	0.289915	0.472452	-0.776536	0.359931	0.811961	0.459997	1.43323
GCST90199813	HkdyBm	Keloid	Deoxycarnitine levels	Inverse variance weighted	7	-0.0771096	0.27212	0.776896	-0.610465	0.456245	0.925788	0.543098	1.57814
GCST90199813	HkdyBm	Keloid	Deoxycarnitine levels	Simple mode	7	-0.160605	0.576343	0.789859	-1.29024	0.969028	0.851628	0.275205	2.63538
GCST90199813	HkdyBm	Keloid	Deoxycarnitine levels	Weighted mode	7	-0.233636	0.302603	0.469372	-0.826737	0.359466	0.79165	0.437474	1.43256
GCST90199814	HkdyBm	Keloid	Alpha-hydroxycaproate levels	Inverse variance weighted	2	-0.699626	0.646058	0.278846	-1.9659	0.566648	0.496771	0.14003	1.76235
GCST90199815	HkdyBm	Keloid	1-ribosyl-imidazoleacetate levels	MR Egger	6	-0.0166717	2.16391	0.994222	-4.25793	4.22458	0.983467	0.0141516	68.346
GCST90199815	HkdyBm	Keloid	1-ribosyl-imidazoleacetate levels	Weighted median	6	-0.349251	0.541514	0.518957	-1.41062	0.712116	0.705216	0.243992	2.0383
GCST90199815	HkdyBm	Keloid	1-ribosyl-imidazoleacetate levels	Inverse variance weighted	6	-0.278505	0.592548	0.638346	-1.4399	0.882889	0.756914	0.236952	2.41788
GCST90199815	HkdyBm	Keloid	1-ribosyl-imidazoleacetate levels	Simple mode	6	-0.477065	0.76473	0.56009	-1.97594	1.02181	0.620602	0.138631	2.77821
GCST90199815	HkdyBm	Keloid	1-ribosyl-imidazoleacetate levels	Weighted mode	6	-0.574504	0.65992	0.423808	-1.86795	0.718938	0.562984	0.15444	2.05225
GCST90199816	HkdyBm	Keloid	3,4-dihydroxybutyrate levels	MR Egger	3	3.64574	2.41775	0.372791	-1.09304	8.38452	38.311	0.335195	4378.75
GCST90199816	HkdyBm	Keloid	3,4-dihydroxybutyrate levels	Weighted median	3	0.510341	0.513792	0.320572	-0.496692	1.51737	1.66586	0.608541	4.56023
GCST90199816	HkdyBm	Keloid	3,4-dihydroxybutyrate levels	Inverse variance weighted	3	0.347296	0.47988	0.46924	-0.593268	1.28786	1.41524	0.552519	3.62502
GCST90199816	HkdyBm	Keloid	3,4-dihydroxybutyrate levels	Simple mode	3	0.306557	0.902198	0.766382	-1.46175	2.07487	1.35874	0.23183	7.96348
GCST90199816	HkdyBm	Keloid	3,4-dihydroxybutyrate levels	Weighted mode	3	0.641204	0.536653	0.354631	-0.410636	1.69304	1.89877	0.663228	5.43601
GCST90199817	HkdyBm	Keloid	Indoleacetylglutamine levels	MR Egger	7	-0.0197135	1.08193	0.986167	-2.14029	2.10087	0.980479	0.11762	8.17325
GCST90199817	HkdyBm	Keloid	Indoleacetylglutamine levels	Weighted median	7	-0.72091	0.407362	0.0767769	-1.51934	0.0775205	0.48631	0.218856	1.0806
GCST90199817	HkdyBm	Keloid	Indoleacetylglutamine levels	Inverse variance weighted	7	-0.69356	0.305787	0.0233222	-1.2929	-0.0942174	0.499793	0.274473	0.910085
GCST90199817	HkdyBm	Keloid	Indoleacetylglutamine levels	Simple mode	7	-0.601851	0.555895	0.320535	-1.69141	0.487703	0.547796	0.18426	1.62857
GCST90199817	HkdyBm	Keloid	Indoleacetylglutamine levels	Weighted mode	7	-0.635974	0.43298	0.192265	-1.48462	0.212668	0.52942	0.226589	1.23697
GCST90199818	HkdyBm	Keloid	Mannitol/sorbitol levels	Wald ratio	1	0.154915	1.30925	0.905811	-2.41121	2.72104	1.16756	0.0897065	15.1962
GCST90199819	HkdyBm	Keloid	Tryptophan betaine levels	MR Egger	4	-2.24256	2.45823	0.457928	-7.06069	2.57557	0.106186	0.000858187	13.1388
GCST90199819	HkdyBm	Keloid	Tryptophan betaine levels	Weighted median	4	-0.139412	0.440485	0.751625	-1.00276	0.723938	0.869869	0.366864	2.06254
GCST90199819	HkdyBm	Keloid	Tryptophan betaine levels	Inverse variance weighted	4	-0.218489	0.407342	0.591698	-1.01688	0.579902	0.803732	0.361722	1.78586
GCST90199819	HkdyBm	Keloid	Tryptophan betaine levels	Simple mode	4	-0.325947	0.783958	0.705528	-1.86251	1.21061	0.721843	0.155283	3.35553
GCST90199819	HkdyBm	Keloid	Tryptophan betaine levels	Weighted mode	4	-0.068007	0.444171	0.88803	-0.938583	0.802569	0.934254	0.391182	2.23127
GCST90199820	HkdyBm	Keloid	Dihomo-linolenate (20:3n3 or n6) levels	Inverse variance weighted	2	-0.341852	0.678836	0.614553	-1.67237	0.988666	0.710453	0.187801	2.68765
GCST90199821	HkdyBm	Keloid	1-linoleoyl-GPI (18:2) levels	MR Egger	6	0.325693	1.81388	0.86623	-3.2295	3.88089	1.38499	0.0395771	48.4673
GCST90199821	HkdyBm	Keloid	1-linoleoyl-GPI (18:2) levels	Weighted median	6	-0.13996	0.454148	0.757945	-1.03009	0.75017	0.869393	0.356975	2.11736
GCST90199821	HkdyBm	Keloid	1-linoleoyl-GPI (18:2) levels	Inverse variance weighted	6	-0.102865	0.357067	0.773282	-0.802717	0.596986	0.902249	0.44811	1.81664
GCST90199821	HkdyBm	Keloid	1-linoleoyl-GPI (18:2) levels	Simple mode	6	-0.377065	0.76389	0.642496	-1.87429	1.12016	0.685872	0.153464	3.06534
GCST90199821	HkdyBm	Keloid	1-linoleoyl-GPI (18:2) levels	Weighted mode	6	-0.39918	0.664359	0.574137	-1.70132	0.902965	0.67087	0.182442	2.46691
GCST90199822	HkdyBm	Keloid	1-oleoyl-GPI (18:1) levels	MR Egger	6	-2.24007	1.75418	0.270696	-5.67826	1.19811	0.106451	0.00341952	3.31386
GCST90199822	HkdyBm	Keloid	1-oleoyl-GPI (18:1) levels	Weighted median	6	-0.713741	0.609725	0.241762	-1.9088	0.481321	0.489808	0.148258	1.61821
GCST90199822	HkdyBm	Keloid	1-oleoyl-GPI (18:1) levels	Inverse variance weighted	6	-0.715996	0.471117	0.128565	-1.63939	0.207393	0.488705	0.194099	1.23047
GCST90199822	HkdyBm	Keloid	1-oleoyl-GPI (18:1) levels	Simple mode	6	-1.41109	0.978405	0.208815	-3.32876	0.506583	0.243877	0.0358374	1.65961
GCST90199822	HkdyBm	Keloid	1-oleoyl-GPI (18:1) levels	Weighted mode	6	-0.9784	0.872632	0.313142	-2.68876	0.731959	0.375912	0.0679652	2.07915
GCST90199823	HkdyBm	Keloid	O-cresol sulfate levels	Inverse variance weighted	2	0.135617	0.87328	0.876588	-1.57601	1.84725	1.14524	0.206798	6.34233
GCST90199824	HkdyBm	Keloid	4-vinylphenol sulfate levels	Wald ratio	1	0.328397	1.14541	0.774337	-1.91661	2.5734	1.38874	0.147105	13.1103
GCST90199825	HkdyBm	Keloid	Pyrraline levels	Inverse variance weighted	2	0.433721	1.18465	0.714277	-1.88819	2.75563	1.54299	0.151345	15.731
GCST90199826	HkdyBm	Keloid	N6-acetyllysine levels	Inverse variance weighted	2	0.137644	0.2994	0.645709	-0.44918	0.724467	1.14757	0.638151	2.06363
GCST90199827	HkdyBm	Keloid	Thymol sulfate levels	MR Egger	3	2.92342	1.964	0.376598	-0.926021	6.77286	18.6048	0.396127	873.809
GCST90199827	HkdyBm	Keloid	Thymol sulfate levels	Weighted median	3	0.621097	0.703491	0.377302	-0.757746	1.99994	1.86097	0.468722	7.38861
GCST90199827	HkdyBm	Keloid	Thymol sulfate levels	Inverse variance weighted	3	0.56622	0.584082	0.332336	-0.578581	1.71102	1.7616	0.560693	5.53461
GCST90199827	HkdyBm	Keloid	Thymol sulfate levels	Simple mode	3	0.846458	0.924038	0.456346	-0.964656	2.65757	2.33137	0.381114	14.2616
GCST90199827	HkdyBm	Keloid	Thymol sulfate levels	Weighted mode	3	0.995391	0.93735	0.399544	-0.841816	2.8326	2.70578	0.430927	16.9895
GCST90199828	HkdyBm	Keloid	N-acetylserine levels	MR Egger	3	0.0937279	1.28422	0.953619	-2.42334	2.61079	1.09826	0.0886253	13.6098
GCST90199828	HkdyBm	Keloid	N-acetylserine levels	Weighted median	3	-0.281927	0.727724	0.698453	-1.70827	1.14441	0.754329	0.18118	3.14059
GCST90199828	HkdyBm	Keloid	N-acetylserine levels	Inverse variance weighted	3	-0.416497	0.65536	0.525087	-1.701	0.868009	0.659352	0.1825	2.38216
GCST90199828	HkdyBm	Keloid	N-acetylserine levels	Simple mode	3	-0.208962	0.933363	0.843639	-2.03835	1.62043	0.811426	0.130243	5.05526
GCST90199828	HkdyBm	Keloid	N-acetylserine levels	Weighted mode	3	-0.175295	0.924012	0.867045	-1.98636	1.63577	0.83921	0.137194	5.1334
GCST90199829	HkdyBm	Keloid	3-methyladipate levels	MR Egger	4	0.419625	1.57602	0.814979	-2.66938	3.50863	1.52139	0.0692952	33.4025
GCST90199829	HkdyBm	Keloid	3-methyladipate levels	Weighted median	4	0.285339	0.723633	0.693349	-1.13298	1.70366	1.33021	0.322072	5.49401
GCST90199829	HkdyBm	Keloid	3-methyladipate levels	Inverse variance weighted	4	0.343134	0.614193	0.576384	-0.860684	1.54695	1.40936	0.422873	4.69713
GCST90199829	HkdyBm	Keloid	3-methyladipate levels	Simple mode	4	0.114574	0.878234	0.90446	-1.60676	1.83591	1.1214	0.200535	6.27085
GCST90199829	HkdyBm	Keloid	3-methyladipate levels	Weighted mode	4	0.0911952	0.99862	0.932993	-1.8661	2.04849	1.09548	0.154726	7.75618
GCST90199830	HkdyBm	Keloid	4-ethylphenylsulfate levels	Inverse variance weighted	2	0.737639	0.864328	0.393424	-0.956445	2.43172	2.09099	0.384256	11.3785
GCST90199831	HkdyBm	Keloid	1-stearoyl-2-oleoyl-GPE (18:0/18:1) levels	MR Egger	7	0.0732885	0.699712	0.920653	-1.29815	1.44472	1.07604	0.273037	4.24068
GCST90199831	HkdyBm	Keloid	1-stearoyl-2-oleoyl-GPE (18:0/18:1) levels	Weighted median	7	0.00508871	0.337278	0.987962	-0.655976	0.666153	1.0051	0.518935	1.94673
GCST90199831	HkdyBm	Keloid	1-stearoyl-2-oleoyl-GPE (18:0/18:1) levels	Inverse variance weighted	7	0.0565997	0.266311	0.831692	-0.46537	0.578569	1.05823	0.627903	1.78348
GCST90199831	HkdyBm	Keloid	1-stearoyl-2-oleoyl-GPE (18:0/18:1) levels	Simple mode	7	0.598908	0.51316	0.287452	-0.406887	1.6047	1.82013	0.66572	4.97638
GCST90199831	HkdyBm	Keloid	1-stearoyl-2-oleoyl-GPE (18:0/18:1) levels	Weighted mode	7	-0.00836257	0.374272	0.982898	-0.741937	0.725211	0.991672	0.476191	2.06517
GCST90199832	HkdyBm	Keloid	Dimethylarginine (sdma + adma) levels	Inverse variance weighted	2	-0.559459	0.568632	0.32518	-1.67398	0.55506	0.571518	0.1875	1.74205
GCST90199833	HkdyBm	Keloid	Hexanoylglutamine levels	MR Egger	5	-0.0610928	0.607901	0.926289	-1.25258	1.13039	0.940736	0.285767	3.09687
GCST90199833	HkdyBm	Keloid	Hexanoylglutamine levels	Weighted median	5	0.278957	0.247841	0.260357	-0.206812	0.764726	1.32175	0.813173	2.14841
GCST90199833	HkdyBm	Keloid	Hexanoylglutamine levels	Inverse variance weighted	5	0.149341	0.228587	0.513548	-0.298689	0.597371	1.16107	0.74179	1.81733
GCST90199833	HkdyBm	Keloid	Hexanoylglutamine levels	Simple mode	5	0.400284	0.386301	0.358641	-0.356867	1.15743	1.49225	0.699866	3.18176
GCST90199833	HkdyBm	Keloid	Hexanoylglutamine levels	Weighted mode	5	0.169367	0.253851	0.541169	-0.328182	0.666915	1.18455	0.720232	1.94822
GCST90199834	HkdyBm	Keloid	Gamma-glutamylalanine levels	Inverse variance weighted	2	-0.992337	2.91889	0.733879	-6.71336	4.72869	0.370709	0.00121457	113.147
GCST90199835	HkdyBm	Keloid	5alpha-androstan-3beta,17beta-diol disulfate levels	MR Egger	9	-0.473641	0.420384	0.297012	-1.29759	0.350312	0.622731	0.273188	1.41951
GCST90199835	HkdyBm	Keloid	5alpha-androstan-3beta,17beta-diol disulfate levels	Weighted median	9	0.0785931	0.363494	0.82882	-0.633855	0.791042	1.08176	0.530542	2.20569
GCST90199835	HkdyBm	Keloid	5alpha-androstan-3beta,17beta-diol disulfate levels	Inverse variance weighted	9	0.110608	0.285846	0.698794	-0.449651	0.670867	1.11696	0.637851	1.95593
GCST90199835	HkdyBm	Keloid	5alpha-androstan-3beta,17beta-diol disulfate levels	Simple mode	9	0.846084	0.74373	0.288201	-0.611627	2.3038	2.3305	0.542467	10.0121
GCST90199835	HkdyBm	Keloid	5alpha-androstan-3beta,17beta-diol disulfate levels	Weighted mode	9	-0.425989	0.368396	0.280906	-1.14804	0.296068	0.653124	0.317256	1.34456
GCST90199836	HkdyBm	Keloid	N-methylproline levels	Inverse variance weighted	2	0.12514	1.06451	0.906419	-1.9613	2.21158	1.13331	0.140676	9.1301
GCST90199837	HkdyBm	Keloid	Carotenoid levels (cryptoxanthin)	MR Egger	4	-3.55195	1.98442	0.215357	-7.44142	0.337523	0.0286687	0.000586453	1.40147
GCST90199837	HkdyBm	Keloid	Carotenoid levels (cryptoxanthin)	Weighted median	4	-2.56308	0.818167	0.00173201	-4.16669	-0.959472	0.077067	0.0155035	0.383095
GCST90199837	HkdyBm	Keloid	Carotenoid levels (cryptoxanthin)	Inverse variance weighted	4	-2.44507	0.666235	0.000242564	-3.7509	-1.13925	0.0867197	0.0234967	0.320058
GCST90199837	HkdyBm	Keloid	Carotenoid levels (cryptoxanthin)	Simple mode	4	-2.79742	1.12123	0.0880972	-4.99503	-0.599816	0.060967	0.00677152	0.548913
GCST90199837	HkdyBm	Keloid	Carotenoid levels (cryptoxanthin)	Weighted mode	4	-2.82601	1.06837	0.0773131	-4.92002	-0.732009	0.0592486	0.007299	0.480942
GCST90199838	HkdyBm	Keloid	5alpha-pregnan-3beta,20alpha-diol disulfate levels	MR Egger	6	0.822287	0.724773	0.319945	-0.598269	2.24284	2.2757	0.549763	9.42007
GCST90199838	HkdyBm	Keloid	5alpha-pregnan-3beta,20alpha-diol disulfate levels	Weighted median	6	0.28775	0.352179	0.413896	-0.402521	0.978021	1.33342	0.668633	2.65919
GCST90199838	HkdyBm	Keloid	5alpha-pregnan-3beta,20alpha-diol disulfate levels	Inverse variance weighted	6	0.373892	0.292556	0.201243	-0.199517	0.947301	1.45338	0.819126	2.57874
GCST90199838	HkdyBm	Keloid	5alpha-pregnan-3beta,20alpha-diol disulfate levels	Simple mode	6	0.271771	0.512821	0.618825	-0.733358	1.2769	1.31229	0.480294	3.58551
GCST90199838	HkdyBm	Keloid	5alpha-pregnan-3beta,20alpha-diol disulfate levels	Weighted mode	6	0.568525	0.442139	0.254822	-0.298067	1.43512	1.76566	0.742251	4.20014
GCST90199839	HkdyBm	Keloid	Taurocholenate sulfate levels	MR Egger	11	0.396002	0.40627	0.355165	-0.400287	1.19229	1.48587	0.670128	3.29462
GCST90199839	HkdyBm	Keloid	Taurocholenate sulfate levels	Weighted median	11	0.157193	0.287165	0.584106	-0.40565	0.720037	1.17022	0.666543	2.05451
GCST90199839	HkdyBm	Keloid	Taurocholenate sulfate levels	Inverse variance weighted	11	-0.140974	0.237101	0.55213	-0.605693	0.323745	0.868512	0.545696	1.38229
GCST90199839	HkdyBm	Keloid	Taurocholenate sulfate levels	Simple mode	11	0.200959	0.51913	0.706787	-0.816535	1.21845	1.22257	0.44196	3.38195
GCST90199839	HkdyBm	Keloid	Taurocholenate sulfate levels	Weighted mode	11	0.190882	0.291503	0.527358	-0.380464	0.762227	1.21032	0.683544	2.14304
GCST90199840	HkdyBm	Keloid	Pregnenediol disulfate (C21H34O8S2) levels	MR Egger	10	0.404494	0.335629	0.262571	-0.25334	1.06233	1.49854	0.776204	2.8931
GCST90199840	HkdyBm	Keloid	Pregnenediol disulfate (C21H34O8S2) levels	Weighted median	10	0.376569	0.239338	0.115632	-0.0925336	0.845671	1.45728	0.911619	2.32954
GCST90199840	HkdyBm	Keloid	Pregnenediol disulfate (C21H34O8S2) levels	Inverse variance weighted	10	0.391606	0.208757	0.0606705	-0.0175587	0.80077	1.47935	0.982595	2.22726
GCST90199840	HkdyBm	Keloid	Pregnenediol disulfate (C21H34O8S2) levels	Simple mode	10	0.0937554	0.461424	0.843508	-0.810636	0.998146	1.09829	0.444575	2.71325
GCST90199840	HkdyBm	Keloid	Pregnenediol disulfate (C21H34O8S2) levels	Weighted mode	10	0.330377	0.262002	0.239025	-0.183147	0.843901	1.39149	0.832646	2.32542
GCST90199841	HkdyBm	Keloid	Glycocholenate sulfate levels	MR Egger	12	-0.172708	0.269771	0.536434	-0.70146	0.356044	0.841383	0.495861	1.42767
GCST90199841	HkdyBm	Keloid	Glycocholenate sulfate levels	Weighted median	12	0.0935429	0.20398	0.64653	-0.306259	0.493345	1.09806	0.736196	1.63778
GCST90199841	HkdyBm	Keloid	Glycocholenate sulfate levels	Inverse variance weighted	12	0.156159	0.165406	0.345123	-0.168037	0.480355	1.16901	0.845322	1.61665
GCST90199841	HkdyBm	Keloid	Glycocholenate sulfate levels	Simple mode	12	0.230894	0.332222	0.501473	-0.420261	0.88205	1.25973	0.656875	2.41585
GCST90199841	HkdyBm	Keloid	Glycocholenate sulfate levels	Weighted mode	12	0.100521	0.19412	0.614833	-0.279954	0.480996	1.10575	0.755818	1.61768
GCST90199842	HkdyBm	Keloid	Androstenediol (3beta,17beta) disulfate (1) levels	MR Egger	6	0.127575	0.5507	0.828171	-0.951796	1.20695	1.13607	0.386047	3.34326
GCST90199842	HkdyBm	Keloid	Androstenediol (3beta,17beta) disulfate (1) levels	Weighted median	6	0.464842	0.324279	0.151725	-0.170744	1.10043	1.59176	0.843037	3.00545
GCST90199842	HkdyBm	Keloid	Androstenediol (3beta,17beta) disulfate (1) levels	Inverse variance weighted	6	0.395657	0.294442	0.179029	-0.18145	0.972764	1.48536	0.83406	2.64525
GCST90199842	HkdyBm	Keloid	Androstenediol (3beta,17beta) disulfate (1) levels	Simple mode	6	0.38419	0.705581	0.609491	-0.998749	1.76713	1.46842	0.36834	5.85403
GCST90199842	HkdyBm	Keloid	Androstenediol (3beta,17beta) disulfate (1) levels	Weighted mode	6	0.474733	0.328798	0.208384	-0.16971	1.11918	1.60759	0.84391	3.06233
GCST90199844	HkdyBm	Keloid	1-palmitoyl-2-linoleoyl-GPE (16:0/18:2) levels	MR Egger	9	-0.231036	0.415844	0.595797	-1.04609	0.584017	0.793711	0.351309	1.79323
GCST90199844	HkdyBm	Keloid	1-palmitoyl-2-linoleoyl-GPE (16:0/18:2) levels	Weighted median	9	-0.0738201	0.202724	0.715753	-0.47116	0.32352	0.928839	0.624278	1.38198
GCST90199844	HkdyBm	Keloid	1-palmitoyl-2-linoleoyl-GPE (16:0/18:2) levels	Inverse variance weighted	9	-0.149324	0.192707	0.438414	-0.527029	0.228382	0.86129	0.590356	1.25656
GCST90199844	HkdyBm	Keloid	1-palmitoyl-2-linoleoyl-GPE (16:0/18:2) levels	Simple mode	9	0.0190434	0.325556	0.954789	-0.619046	0.657133	1.01923	0.538458	1.92925
GCST90199844	HkdyBm	Keloid	1-palmitoyl-2-linoleoyl-GPE (16:0/18:2) levels	Weighted mode	9	-0.140838	0.184866	0.468019	-0.503174	0.221499	0.86863	0.604608	1.24795
GCST90199845	HkdyBm	Keloid	Sphinganine-1-phosphate levels	Wald ratio	1	1.36018	0.962961	0.157803	-0.527222	3.24758	3.8969	0.590243	25.7281
GCST90199846	HkdyBm	Keloid	Glycosyl-N-stearoyl-sphingosine (d18:1/18:0) levels	MR Egger	6	1.03749	1.16419	0.4232	-1.24432	3.31929	2.82211	0.288137	27.6407
GCST90199846	HkdyBm	Keloid	Glycosyl-N-stearoyl-sphingosine (d18:1/18:0) levels	Weighted median	6	0.235355	0.426939	0.581454	-0.601445	1.07216	1.26536	0.548019	2.92167
GCST90199846	HkdyBm	Keloid	Glycosyl-N-stearoyl-sphingosine (d18:1/18:0) levels	Inverse variance weighted	6	-0.0815261	0.390387	0.834578	-0.846685	0.683633	0.921709	0.428834	1.98106
GCST90199846	HkdyBm	Keloid	Glycosyl-N-stearoyl-sphingosine (d18:1/18:0) levels	Simple mode	6	0.184676	0.763108	0.818389	-1.31102	1.68037	1.20283	0.269546	5.36752
GCST90199846	HkdyBm	Keloid	Glycosyl-N-stearoyl-sphingosine (d18:1/18:0) levels	Weighted mode	6	0.524587	0.498196	0.340556	-0.451878	1.50105	1.68976	0.636432	4.48641
GCST90199847	HkdyBm	Keloid	4-allylphenol sulfate levels	MR Egger	4	-1.5178	1.93355	0.514685	-5.30756	2.27196	0.219194	0.00495402	9.69838
GCST90199847	HkdyBm	Keloid	4-allylphenol sulfate levels	Weighted median	4	0.54443	0.712208	0.444613	-0.851497	1.94036	1.72363	0.426776	6.96123
GCST90199847	HkdyBm	Keloid	4-allylphenol sulfate levels	Inverse variance weighted	4	0.0561055	0.594649	0.924831	-1.10941	1.22162	1.05771	0.329755	3.39267
GCST90199847	HkdyBm	Keloid	4-allylphenol sulfate levels	Simple mode	4	0.500484	1.03814	0.662722	-1.53426	2.53523	1.64952	0.215615	12.6193
GCST90199847	HkdyBm	Keloid	4-allylphenol sulfate levels	Weighted mode	4	0.665068	0.777819	0.455379	-0.859458	2.18959	1.94462	0.423392	8.93159
GCST90199848	HkdyBm	Keloid	Succinylcarnitine levels	MR Egger	10	0.588778	0.519884	0.290217	-0.430195	1.60775	1.80178	0.650382	4.99157
GCST90199848	HkdyBm	Keloid	Succinylcarnitine levels	Weighted median	10	0.1457	0.277142	0.599081	-0.397499	0.688898	1.15685	0.671999	1.99152
GCST90199848	HkdyBm	Keloid	Succinylcarnitine levels	Inverse variance weighted	10	0.200139	0.230685	0.38562	-0.252003	0.652282	1.22157	0.777242	1.91992
GCST90199848	HkdyBm	Keloid	Succinylcarnitine levels	Simple mode	10	0.70082	0.554619	0.23812	-0.386234	1.78787	2.0154	0.679612	5.97673
GCST90199848	HkdyBm	Keloid	Succinylcarnitine levels	Weighted mode	10	0.176283	0.284491	0.550856	-0.381319	0.733884	1.19278	0.68296	2.08316
GCST90199849	HkdyBm	Keloid	21-hydroxypregnenolone disulfate levels	MR Egger	12	-0.109599	0.926534	0.908181	-1.92561	1.70641	0.896193	0.145787	5.50913
GCST90199849	HkdyBm	Keloid	21-hydroxypregnenolone disulfate levels	Weighted median	12	-0.0202767	0.38768	0.958288	-0.78013	0.739577	0.979928	0.458346	2.09505
GCST90199849	HkdyBm	Keloid	21-hydroxypregnenolone disulfate levels	Inverse variance weighted	12	-0.199587	0.316287	0.528021	-0.819509	0.420336	0.819069	0.440648	1.52247
GCST90199849	HkdyBm	Keloid	21-hydroxypregnenolone disulfate levels	Simple mode	12	-0.180888	0.722718	0.806977	-1.59741	1.23564	0.834529	0.202419	3.44058
GCST90199849	HkdyBm	Keloid	21-hydroxypregnenolone disulfate levels	Weighted mode	12	0.0108774	0.451515	0.981212	-0.874092	0.895846	1.01094	0.417241	2.44941
GCST90199850	HkdyBm	Keloid	5alpha-androstan-3alpha,17alpha-diol monosulfate levels	MR Egger	6	-0.81929	0.46758	0.15462	-1.73575	0.0971662	0.440745	0.176269	1.10204
GCST90199850	HkdyBm	Keloid	5alpha-androstan-3alpha,17alpha-diol monosulfate levels	Weighted median	6	-0.194577	0.274896	0.479057	-0.733374	0.34422	0.823183	0.480286	1.41089
GCST90199850	HkdyBm	Keloid	5alpha-androstan-3alpha,17alpha-diol monosulfate levels	Inverse variance weighted	6	-0.0299054	0.220328	0.892034	-0.461749	0.401938	0.970537	0.63018	1.49472
GCST90199850	HkdyBm	Keloid	5alpha-androstan-3alpha,17alpha-diol monosulfate levels	Simple mode	6	-0.0166576	0.418716	0.969806	-0.83734	0.804025	0.98348	0.43286	2.23452
GCST90199850	HkdyBm	Keloid	5alpha-androstan-3alpha,17alpha-diol monosulfate levels	Weighted mode	6	-0.142489	0.314716	0.669696	-0.759333	0.474356	0.867197	0.467979	1.60698
GCST90199851	HkdyBm	Keloid	Androstenediol (3beta,17beta) disulfate (2) levels	MR Egger	8	-0.35376	1.29626	0.794074	-2.89444	2.18692	0.702043	0.0553302	8.90769
GCST90199851	HkdyBm	Keloid	Androstenediol (3beta,17beta) disulfate (2) levels	Weighted median	8	0.133656	0.509124	0.792919	-0.864227	1.13154	1.143	0.421377	3.10043
GCST90199851	HkdyBm	Keloid	Androstenediol (3beta,17beta) disulfate (2) levels	Inverse variance weighted	8	0.11074	0.446102	0.80395	-0.763621	0.985101	1.1171	0.465976	2.67808
GCST90199851	HkdyBm	Keloid	Androstenediol (3beta,17beta) disulfate (2) levels	Simple mode	8	-0.250293	0.770151	0.754684	-1.75979	1.2592	0.778572	0.172081	3.52261
GCST90199851	HkdyBm	Keloid	Androstenediol (3beta,17beta) disulfate (2) levels	Weighted mode	8	-0.0148988	0.572844	0.979977	-1.13767	1.10788	0.985212	0.320564	3.02792
GCST90199852	HkdyBm	Keloid	5alpha-androstan-3beta,17alpha-diol disulfate levels	MR Egger	4	-1.33221	1.36437	0.431831	-4.00638	1.34196	0.263894	0.0181992	3.82654
GCST90199852	HkdyBm	Keloid	5alpha-androstan-3beta,17alpha-diol disulfate levels	Weighted median	4	-0.174224	0.528515	0.741665	-1.21011	0.861665	0.840109	0.298164	2.3671
GCST90199852	HkdyBm	Keloid	5alpha-androstan-3beta,17alpha-diol disulfate levels	Inverse variance weighted	4	0.0688744	0.525887	0.895801	-0.961865	1.09961	1.0713	0.382179	3.00301
GCST90199852	HkdyBm	Keloid	5alpha-androstan-3beta,17alpha-diol disulfate levels	Simple mode	4	0.995247	0.948711	0.371213	-0.864227	2.85472	2.70539	0.421377	17.3696
GCST90199852	HkdyBm	Keloid	5alpha-androstan-3beta,17alpha-diol disulfate levels	Weighted mode	4	-0.663306	0.807202	0.47145	-2.24542	0.91881	0.515145	0.105883	2.50631
GCST90199853	HkdyBm	Keloid	5alpha-pregnan-3beta,20beta-diol monosulfate (1) levels	MR Egger	7	0.0533934	0.38322	0.894629	-0.697717	0.804504	1.05484	0.49772	2.23559
GCST90199853	HkdyBm	Keloid	5alpha-pregnan-3beta,20beta-diol monosulfate (1) levels	Weighted median	7	-0.0162198	0.247718	0.947794	-0.501747	0.469307	0.983911	0.605472	1.59889
GCST90199853	HkdyBm	Keloid	5alpha-pregnan-3beta,20beta-diol monosulfate (1) levels	Inverse variance weighted	7	-0.106738	0.229966	0.642542	-0.557471	0.343995	0.898761	0.572655	1.41057
GCST90199853	HkdyBm	Keloid	5alpha-pregnan-3beta,20beta-diol monosulfate (1) levels	Simple mode	7	0.238876	0.530336	0.668223	-0.800583	1.27834	1.26982	0.449067	3.59066
GCST90199853	HkdyBm	Keloid	5alpha-pregnan-3beta,20beta-diol monosulfate (1) levels	Weighted mode	7	0.044785	0.281336	0.878745	-0.506633	0.596203	1.0458	0.602521	1.81521
GCST90199854	HkdyBm	Keloid	5alpha-pregnan-3beta,20alpha-diol monosulfate (2) levels	MR Egger	11	0.31538	0.628593	0.627906	-0.916662	1.54742	1.37078	0.399851	4.69934
GCST90199854	HkdyBm	Keloid	5alpha-pregnan-3beta,20alpha-diol monosulfate (2) levels	Weighted median	11	0.0992919	0.409042	0.808205	-0.70243	0.901014	1.10439	0.49538	2.4621
GCST90199854	HkdyBm	Keloid	5alpha-pregnan-3beta,20alpha-diol monosulfate (2) levels	Inverse variance weighted	11	-0.109284	0.296794	0.712713	-0.691	0.472432	0.896476	0.501075	1.60389
GCST90199854	HkdyBm	Keloid	5alpha-pregnan-3beta,20alpha-diol monosulfate (2) levels	Simple mode	11	0.299745	0.650541	0.654826	-0.975314	1.5748	1.34952	0.377074	4.8298
GCST90199854	HkdyBm	Keloid	5alpha-pregnan-3beta,20alpha-diol monosulfate (2) levels	Weighted mode	11	0.170834	0.490931	0.73507	-0.791392	1.13306	1.18629	0.453214	3.10514
GCST90199855	HkdyBm	Keloid	5alpha-androstan-3beta,17beta-diol monosulfate (2) levels	MR Egger	4	-0.277482	0.28454	0.432317	-0.835181	0.280217	0.75769	0.433796	1.32342
GCST90199855	HkdyBm	Keloid	5alpha-androstan-3beta,17beta-diol monosulfate (2) levels	Weighted median	4	-0.220849	0.222969	0.321935	-0.657868	0.216171	0.801838	0.517955	1.24131
GCST90199855	HkdyBm	Keloid	5alpha-androstan-3beta,17beta-diol monosulfate (2) levels	Inverse variance weighted	4	-0.197283	0.220719	0.371418	-0.629891	0.235326	0.820958	0.53265	1.26532
GCST90199855	HkdyBm	Keloid	5alpha-androstan-3beta,17beta-diol monosulfate (2) levels	Simple mode	4	0.463052	0.488307	0.412946	-0.49403	1.42013	1.58892	0.610163	4.13767
GCST90199855	HkdyBm	Keloid	5alpha-androstan-3beta,17beta-diol monosulfate (2) levels	Weighted mode	4	-0.264145	0.235242	0.343249	-0.72522	0.196929	0.767862	0.484218	1.21766
GCST90199856	HkdyBm	Keloid	Androstenediol (3alpha, 17alpha) monosulfate (3) levels	MR Egger	11	-0.0526702	0.313951	0.870477	-0.668015	0.562675	0.948693	0.512725	1.75536
GCST90199856	HkdyBm	Keloid	Androstenediol (3alpha, 17alpha) monosulfate (3) levels	Weighted median	11	0.165082	0.278034	0.552682	-0.379866	0.71003	1.17949	0.683953	2.03405
GCST90199856	HkdyBm	Keloid	Androstenediol (3alpha, 17alpha) monosulfate (3) levels	Inverse variance weighted	11	0.135786	0.194732	0.485618	-0.245889	0.517461	1.14544	0.782009	1.67776
GCST90199856	HkdyBm	Keloid	Androstenediol (3alpha, 17alpha) monosulfate (3) levels	Simple mode	11	0.525627	0.453699	0.273563	-0.363623	1.41488	1.69152	0.695153	4.11598
GCST90199856	HkdyBm	Keloid	Androstenediol (3alpha, 17alpha) monosulfate (3) levels	Weighted mode	11	0.0888662	0.291531	0.766748	-0.482534	0.660266	1.09293	0.617217	1.93531
GCST90199857	HkdyBm	Keloid	5alpha-pregnan-diol disulfate levels	MR Egger	3	-0.398296	2.69488	0.906585	-5.68026	4.88367	0.671463	0.00341267	132.114
GCST90199857	HkdyBm	Keloid	5alpha-pregnan-diol disulfate levels	Weighted median	3	0.130666	0.356172	0.713721	-0.56743	0.828763	1.13959	0.566981	2.29048
GCST90199857	HkdyBm	Keloid	5alpha-pregnan-diol disulfate levels	Inverse variance weighted	3	0.070033	0.476722	0.883207	-0.864342	1.00441	1.07254	0.421329	2.73029
GCST90199857	HkdyBm	Keloid	5alpha-pregnan-diol disulfate levels	Simple mode	3	0.249218	0.575853	0.707374	-0.879455	1.37789	1.28302	0.415009	3.96652
GCST90199857	HkdyBm	Keloid	5alpha-pregnan-diol disulfate levels	Weighted mode	3	0.137327	0.437527	0.783332	-0.720225	0.994879	1.1472	0.486643	2.7044
GCST90199858	HkdyBm	Keloid	5alpha-androstan-3alpha,17beta-diol monosulfate (1) levels	MR Egger	8	-0.20965	0.216813	0.370907	-0.634603	0.215304	0.810868	0.530146	1.24024
GCST90199858	HkdyBm	Keloid	5alpha-androstan-3alpha,17beta-diol monosulfate (1) levels	Weighted median	8	-0.147129	0.176445	0.404363	-0.49296	0.198702	0.863183	0.610815	1.21982
GCST90199858	HkdyBm	Keloid	5alpha-androstan-3alpha,17beta-diol monosulfate (1) levels	Inverse variance weighted	8	-0.0273632	0.163358	0.866973	-0.347545	0.292819	0.973008	0.70642	1.3402
GCST90199858	HkdyBm	Keloid	5alpha-androstan-3alpha,17beta-diol monosulfate (1) levels	Simple mode	8	0.224845	0.48865	0.659371	-0.73291	1.1826	1.25213	0.480509	3.26284
GCST90199858	HkdyBm	Keloid	5alpha-androstan-3alpha,17beta-diol monosulfate (1) levels	Weighted mode	8	-0.180256	0.194729	0.385415	-0.561925	0.201412	0.835056	0.570111	1.22313
GCST90199859	HkdyBm	Keloid	5alpha-androstan-3alpha,17beta-diol disulfate levels	MR Egger	7	0.426357	0.935452	0.667662	-1.40713	2.25984	1.53167	0.244845	9.58157
GCST90199859	HkdyBm	Keloid	5alpha-androstan-3alpha,17beta-diol disulfate levels	Weighted median	7	0.205691	0.46455	0.657929	-0.704827	1.11621	1.22837	0.494194	3.05325
GCST90199859	HkdyBm	Keloid	5alpha-androstan-3alpha,17beta-diol disulfate levels	Inverse variance weighted	7	0.0802242	0.384947	0.834914	-0.674272	0.834721	1.08353	0.509527	2.30417
GCST90199859	HkdyBm	Keloid	5alpha-androstan-3alpha,17beta-diol disulfate levels	Simple mode	7	0.351839	0.690328	0.628481	-1.0012	1.70488	1.42168	0.367437	5.50074
GCST90199859	HkdyBm	Keloid	5alpha-androstan-3alpha,17beta-diol disulfate levels	Weighted mode	7	0.292175	0.614418	0.651226	-0.912084	1.49643	1.33934	0.401686	4.46574
GCST90199860	HkdyBm	Keloid	Andro steroid monosulfate C19H28O6S (1) levels	MR Egger	5	0.361918	0.376541	0.407374	-0.376102	1.09994	1.43608	0.686532	3.00398
GCST90199860	HkdyBm	Keloid	Andro steroid monosulfate C19H28O6S (1) levels	Weighted median	5	0.362519	0.275521	0.188255	-0.177502	0.90254	1.43694	0.837359	2.46586
GCST90199860	HkdyBm	Keloid	Andro steroid monosulfate C19H28O6S (1) levels	Inverse variance weighted	5	0.429266	0.250104	0.0860982	-0.0609382	0.91947	1.53613	0.940881	2.50796
GCST90199860	HkdyBm	Keloid	Andro steroid monosulfate C19H28O6S (1) levels	Simple mode	5	0.345186	0.410788	0.448032	-0.459958	1.15033	1.41225	0.63131	3.15924
GCST90199860	HkdyBm	Keloid	Andro steroid monosulfate C19H28O6S (1) levels	Weighted mode	5	0.355989	0.301398	0.302983	-0.234751	0.946729	1.42759	0.790767	2.57727
GCST90199861	HkdyBm	Keloid	Pregnenediol sulfate (C21H34O5S) levels	MR Egger	9	0.4433	1.08557	0.695214	-1.68442	2.57102	1.55784	0.185553	13.0791
GCST90199861	HkdyBm	Keloid	Pregnenediol sulfate (C21H34O5S) levels	Weighted median	9	0.0845014	0.466893	0.856378	-0.830609	0.999612	1.08817	0.435784	2.71723
GCST90199861	HkdyBm	Keloid	Pregnenediol sulfate (C21H34O5S) levels	Inverse variance weighted	9	0.258084	0.462558	0.576879	-0.64853	1.1647	1.29445	0.522814	3.20495
GCST90199861	HkdyBm	Keloid	Pregnenediol sulfate (C21H34O5S) levels	Simple mode	9	0.959853	0.842286	0.28743	-0.691028	2.61073	2.61131	0.501061	13.609
GCST90199861	HkdyBm	Keloid	Pregnenediol sulfate (C21H34O5S) levels	Weighted mode	9	0.284644	0.504668	0.588198	-0.704506	1.27379	1.32929	0.494353	3.57439
GCST90199862	HkdyBm	Keloid	4-hydroxycoumarin levels	MR Egger	4	0.724373	2.4631	0.796402	-4.1033	5.55204	2.06344	0.0165181	257.763
GCST90199862	HkdyBm	Keloid	4-hydroxycoumarin levels	Weighted median	4	0.208152	0.667289	0.755089	-1.09973	1.51604	1.2314	0.33296	4.55415
GCST90199862	HkdyBm	Keloid	4-hydroxycoumarin levels	Inverse variance weighted	4	0.15454	0.585425	0.791796	-0.992894	1.30197	1.16712	0.370503	3.67655
GCST90199862	HkdyBm	Keloid	4-hydroxycoumarin levels	Simple mode	4	0.240683	0.861392	0.798085	-1.44765	1.92901	1.27212	0.235123	6.8827
GCST90199862	HkdyBm	Keloid	4-hydroxycoumarin levels	Weighted mode	4	0.23852	0.902837	0.808743	-1.53104	2.00808	1.26937	0.216311	7.44901
GCST90199863	HkdyBm	Keloid	16a-hydroxy DHEA 3-sulfate levels	MR Egger	7	0.177608	0.285815	0.561562	-0.382589	0.737804	1.19436	0.682093	2.09134
GCST90199863	HkdyBm	Keloid	16a-hydroxy DHEA 3-sulfate levels	Weighted median	7	0.27845	0.227698	0.221371	-0.167839	0.724738	1.32108	0.84549	2.06419
GCST90199863	HkdyBm	Keloid	16a-hydroxy DHEA 3-sulfate levels	Inverse variance weighted	7	0.266086	0.216882	0.219871	-0.159003	0.691175	1.30485	0.852994	1.99606
GCST90199863	HkdyBm	Keloid	16a-hydroxy DHEA 3-sulfate levels	Simple mode	7	0.444592	0.559836	0.45736	-0.652685	1.54187	1.55985	0.520646	4.67332
GCST90199863	HkdyBm	Keloid	16a-hydroxy DHEA 3-sulfate levels	Weighted mode	7	0.29736	0.239657	0.261003	-0.172368	0.767087	1.3463	0.841669	2.15348
GCST90199864	HkdyBm	Keloid	Gamma-CEHC levels	MR Egger	4	0.0479064	0.702676	0.951847	-1.32934	1.42515	1.04907	0.264652	4.15849
GCST90199864	HkdyBm	Keloid	Gamma-CEHC levels	Weighted median	4	0.210442	0.330738	0.524593	-0.437804	0.858688	1.23422	0.645452	2.36006
GCST90199864	HkdyBm	Keloid	Gamma-CEHC levels	Inverse variance weighted	4	0.106297	0.319213	0.739136	-0.519361	0.731956	1.11215	0.594901	2.07914
GCST90199864	HkdyBm	Keloid	Gamma-CEHC levels	Simple mode	4	0.229825	0.560018	0.70907	-0.86781	1.32746	1.25838	0.41987	3.77145
GCST90199864	HkdyBm	Keloid	Gamma-CEHC levels	Weighted mode	4	0.229825	0.35409	0.56256	-0.464191	0.923841	1.25838	0.628643	2.51895
GCST90199865	HkdyBm	Keloid	2-hydroxyglutarate levels	MR Egger	3	7.02069	2.92193	0.251072	1.29372	12.7477	1119.56	3.64632	343750
GCST90199865	HkdyBm	Keloid	2-hydroxyglutarate levels	Weighted median	3	0.317171	0.676652	0.639258	-1.00907	1.64341	1.37324	0.364559	5.17278
GCST90199865	HkdyBm	Keloid	2-hydroxyglutarate levels	Inverse variance weighted	3	0.276652	0.909844	0.761078	-1.50664	2.05995	1.31871	0.221653	7.84555
GCST90199865	HkdyBm	Keloid	2-hydroxyglutarate levels	Simple mode	3	-0.712801	1.22825	0.62036	-3.12017	1.69457	0.490269	0.0441497	5.44429
GCST90199865	HkdyBm	Keloid	2-hydroxyglutarate levels	Weighted mode	3	0.909377	0.708697	0.328039	-0.47967	2.29842	2.48277	0.618988	9.95846
GCST90199866	HkdyBm	Keloid	N-acetyl-beta-alanine levels	MR Egger	4	-5.93371	3.58382	0.23962	-12.958	1.09057	0.00264864	2.36e-06	2.97597
GCST90199866	HkdyBm	Keloid	N-acetyl-beta-alanine levels	Weighted median	4	-0.438449	0.472456	0.353397	-1.36446	0.487566	0.645036	0.255518	1.62835
GCST90199866	HkdyBm	Keloid	N-acetyl-beta-alanine levels	Inverse variance weighted	4	-0.261654	0.435011	0.547515	-1.11428	0.590968	0.769777	0.328153	1.80574
GCST90199866	HkdyBm	Keloid	N-acetyl-beta-alanine levels	Simple mode	4	-0.507819	0.820662	0.579863	-2.11632	1.10068	0.601807	0.120475	3.00621
GCST90199866	HkdyBm	Keloid	N-acetyl-beta-alanine levels	Weighted mode	4	-0.536527	0.512237	0.371855	-1.54051	0.467456	0.584776	0.214272	1.59593
GCST90199867	HkdyBm	Keloid	Tridecenedioate (C13:1-DC) levels	MR Egger	4	-0.644084	2.02148	0.780211	-4.60618	3.31801	0.525143	0.0099899	27.6055
GCST90199867	HkdyBm	Keloid	Tridecenedioate (C13:1-DC) levels	Weighted median	4	0.582927	0.619028	0.346356	-0.630368	1.79622	1.79127	0.532396	6.02684
GCST90199867	HkdyBm	Keloid	Tridecenedioate (C13:1-DC) levels	Inverse variance weighted	4	0.348403	0.551676	0.527691	-0.732882	1.42969	1.4168	0.480522	4.17739
GCST90199867	HkdyBm	Keloid	Tridecenedioate (C13:1-DC) levels	Simple mode	4	0.558249	0.894374	0.576755	-1.19472	2.31122	1.74761	0.302787	10.0867
GCST90199867	HkdyBm	Keloid	Tridecenedioate (C13:1-DC) levels	Weighted mode	4	0.683925	0.797233	0.454034	-0.878651	2.2465	1.98164	0.415343	9.45461
GCST90199868	HkdyBm	Keloid	N-acetyl-3-methylhistidine levels	MR Egger	3	1.09172	0.597295	0.318708	-0.0789791	2.26242	2.97939	0.924059	9.60628
GCST90199868	HkdyBm	Keloid	N-acetyl-3-methylhistidine levels	Weighted median	3	0.245151	0.273821	0.37063	-0.291539	0.781841	1.27781	0.747113	2.18549
GCST90199868	HkdyBm	Keloid	N-acetyl-3-methylhistidine levels	Inverse variance weighted	3	0.213751	0.315921	0.498661	-0.405453	0.832956	1.23831	0.666675	2.30011
GCST90199868	HkdyBm	Keloid	N-acetyl-3-methylhistidine levels	Simple mode	3	-0.761996	0.72004	0.400867	-2.17327	0.649282	0.466734	0.113804	1.91417
GCST90199868	HkdyBm	Keloid	N-acetyl-3-methylhistidine levels	Weighted mode	3	0.360765	0.28009	0.326646	-0.188212	0.909742	1.43443	0.828439	2.48368
GCST90199869	HkdyBm	Keloid	2-hydroxyhippurate levels	Wald ratio	1	-1.71783	1.24597	0.167987	-4.15994	0.724283	0.179456	0.0156086	2.06325
GCST90199870	HkdyBm	Keloid	4-cholesten-3-one levels	Inverse variance weighted	2	0.178859	0.772983	0.817014	-1.33619	1.69391	1.19585	0.262846	5.44069
GCST90199871	HkdyBm	Keloid	Androstenediol (3beta,17beta) monosulfate (2) levels	MR Egger	4	-1.45802	1.06427	0.304215	-3.54399	0.627939	0.232695	0.0288978	1.87375
GCST90199871	HkdyBm	Keloid	Androstenediol (3beta,17beta) monosulfate (2) levels	Weighted median	4	-0.593315	0.650692	0.361863	-1.86867	0.682042	0.552493	0.154328	1.97791
GCST90199871	HkdyBm	Keloid	Androstenediol (3beta,17beta) monosulfate (2) levels	Inverse variance weighted	4	-0.0115531	0.575006	0.98397	-1.13857	1.11546	0.988513	0.320278	3.05097
GCST90199871	HkdyBm	Keloid	Androstenediol (3beta,17beta) monosulfate (2) levels	Simple mode	4	-0.475329	1.01884	0.672618	-2.47225	1.52159	0.62168	0.0843951	4.57949
GCST90199871	HkdyBm	Keloid	Androstenediol (3beta,17beta) monosulfate (2) levels	Weighted mode	4	-0.681322	0.753077	0.432305	-2.15735	0.794708	0.505948	0.115631	2.21379
GCST90199872	HkdyBm	Keloid	Androstenediol (3beta,17beta) monosulfate (1) levels	MR Egger	4	-0.413277	1.39875	0.795493	-3.15484	2.32828	0.661479	0.0426454	10.2603
GCST90199872	HkdyBm	Keloid	Androstenediol (3beta,17beta) monosulfate (1) levels	Weighted median	4	-0.494329	0.584397	0.397621	-1.63975	0.651089	0.60998	0.194029	1.91763
GCST90199872	HkdyBm	Keloid	Androstenediol (3beta,17beta) monosulfate (1) levels	Inverse variance weighted	4	-0.271756	0.593221	0.646879	-1.43447	0.890957	0.76204	0.238242	2.43746
GCST90199872	HkdyBm	Keloid	Androstenediol (3beta,17beta) monosulfate (1) levels	Simple mode	4	-0.712625	0.951233	0.508153	-2.57704	1.15179	0.490355	0.0759985	3.16386
GCST90199872	HkdyBm	Keloid	Androstenediol (3beta,17beta) monosulfate (1) levels	Weighted mode	4	-0.730095	0.679357	0.361258	-2.06164	0.601445	0.481863	0.127246	1.82475
GCST90199873	HkdyBm	Keloid	Pregnenolone sulfate levels	MR Egger	11	-1.33654	0.804564	0.13104	-2.91349	0.2404	0.262752	0.054286	1.27176
GCST90199873	HkdyBm	Keloid	Pregnenolone sulfate levels	Weighted median	11	0.186717	0.460017	0.684823	-0.714917	1.08835	1.20529	0.489233	2.96937
GCST90199873	HkdyBm	Keloid	Pregnenolone sulfate levels	Inverse variance weighted	11	0.320828	0.394332	0.415874	-0.452062	1.09372	1.37827	0.636315	2.98536
GCST90199873	HkdyBm	Keloid	Pregnenolone sulfate levels	Simple mode	11	0.228606	0.701646	0.75128	-1.14662	1.60383	1.25685	0.317709	4.97205
GCST90199873	HkdyBm	Keloid	Pregnenolone sulfate levels	Weighted mode	11	0.193631	0.550774	0.732462	-0.885886	1.27315	1.21365	0.412349	3.57208
GCST90199874	HkdyBm	Keloid	S-methylmethionine levels	Wald ratio	1	-1.08828	1.27344	0.392772	-3.58422	1.40766	0.336794	0.0277582	4.08637
GCST90199875	HkdyBm	Keloid	13-HODE + 9-HODE levels	Wald ratio	1	0.0966769	1.44061	0.946496	-2.72692	2.92028	1.1015	0.0654203	18.5464
GCST90199876	HkdyBm	Keloid	Palmitoyl sphingomyelin (d18:1/16:0) levels	MR Egger	7	1.11318	1.25639	0.416185	-1.34936	3.57571	3.04401	0.259407	35.72
GCST90199876	HkdyBm	Keloid	Palmitoyl sphingomyelin (d18:1/16:0) levels	Weighted median	7	-0.260116	0.579642	0.65361	-1.39622	0.875983	0.770962	0.247532	2.40123
GCST90199876	HkdyBm	Keloid	Palmitoyl sphingomyelin (d18:1/16:0) levels	Inverse variance weighted	7	-0.298439	0.438425	0.496058	-1.15775	0.560875	0.741976	0.314192	1.7522
GCST90199876	HkdyBm	Keloid	Palmitoyl sphingomyelin (d18:1/16:0) levels	Simple mode	7	-0.200685	0.924509	0.835345	-2.01272	1.61135	0.81817	0.133624	5.00958
GCST90199876	HkdyBm	Keloid	Palmitoyl sphingomyelin (d18:1/16:0) levels	Weighted mode	7	-0.188921	0.904315	0.84143	-1.96138	1.58354	0.827852	0.140664	4.87215
GCST90199877	HkdyBm	Keloid	Indole-3-carboxylate levels	Wald ratio	1	-1.14428	0.89918	0.203165	-2.90668	0.618109	0.318452	0.054657	1.85542
GCST90199878	HkdyBm	Keloid	Sphingomyelin (d18:1/18:1, d18:2/18:0) levels	MR Egger	6	-0.906419	2.17182	0.697847	-5.16319	3.35036	0.403968	0.00572339	28.5129
GCST90199878	HkdyBm	Keloid	Sphingomyelin (d18:1/18:1, d18:2/18:0) levels	Weighted median	6	0.170392	0.489669	0.72786	-0.789359	1.13014	1.18577	0.454136	3.0961
GCST90199878	HkdyBm	Keloid	Sphingomyelin (d18:1/18:1, d18:2/18:0) levels	Inverse variance weighted	6	-0.268145	0.649165	0.679562	-1.54051	1.00422	0.764797	0.214272	2.72978
GCST90199878	HkdyBm	Keloid	Sphingomyelin (d18:1/18:1, d18:2/18:0) levels	Simple mode	6	0.843113	0.825206	0.353787	-0.774292	2.46052	2.32359	0.46103	11.7109
GCST90199878	HkdyBm	Keloid	Sphingomyelin (d18:1/18:1, d18:2/18:0) levels	Weighted mode	6	0.301007	0.597812	0.635997	-0.870705	1.47272	1.35122	0.418656	4.36107
GCST90199879	HkdyBm	Keloid	Ergothioneine levels	MR Egger	3	-0.851331	1.38233	0.648582	-3.56069	1.85803	0.426846	0.0284192	6.41109
GCST90199879	HkdyBm	Keloid	Ergothioneine levels	Weighted median	3	-0.366346	0.476018	0.441533	-1.29934	0.566649	0.693263	0.272711	1.76235
GCST90199879	HkdyBm	Keloid	Ergothioneine levels	Inverse variance weighted	3	-0.308437	0.421478	0.464292	-1.13453	0.517659	0.734595	0.321572	1.6781
GCST90199879	HkdyBm	Keloid	Ergothioneine levels	Simple mode	3	-0.406578	0.569866	0.549579	-1.52352	0.71036	0.665925	0.217944	2.03472
GCST90199879	HkdyBm	Keloid	Ergothioneine levels	Weighted mode	3	-0.387457	0.571013	0.567414	-1.50664	0.731728	0.678781	0.221653	2.07867
GCST90199880	HkdyBm	Keloid	Cis-4-decenoylcarnitine (C10:1) levels	MR Egger	4	0.995277	0.480516	0.174141	0.053466	1.93709	2.70547	1.05492	6.93852
GCST90199880	HkdyBm	Keloid	Cis-4-decenoylcarnitine (C10:1) levels	Weighted median	4	0.0929242	0.259057	0.719819	-0.414828	0.600677	1.09738	0.660454	1.82335
GCST90199880	HkdyBm	Keloid	Cis-4-decenoylcarnitine (C10:1) levels	Inverse variance weighted	4	0.0105204	0.335709	0.975	-0.64747	0.66851	1.01058	0.523368	1.95133
GCST90199880	HkdyBm	Keloid	Cis-4-decenoylcarnitine (C10:1) levels	Simple mode	4	0.191537	0.73478	0.811214	-1.24863	1.63171	1.21111	0.286897	5.11259
GCST90199880	HkdyBm	Keloid	Cis-4-decenoylcarnitine (C10:1) levels	Weighted mode	4	0.24815	0.275464	0.434068	-0.291761	0.78806	1.28165	0.746947	2.19913
GCST90199881	HkdyBm	Keloid	5-(galactosylhydroxy)-L-lysine levels	Inverse variance weighted	2	-1.18454	0.781851	0.129762	-2.71696	0.347892	0.305888	0.066075	1.41608
GCST90199882	HkdyBm	Keloid	2s,3R-dihydroxybutyrate levels	Inverse variance weighted	2	0.539217	0.62281	0.38661	-0.68149	1.75992	1.71466	0.505862	5.812
GCST90199883	HkdyBm	Keloid	Cysteinylglycine disulfide levels	MR Egger	7	-0.5913	0.597365	0.367701	-1.76214	0.579536	0.553607	0.171678	1.78521
GCST90199883	HkdyBm	Keloid	Cysteinylglycine disulfide levels	Weighted median	7	-0.329515	0.292293	0.259597	-0.90241	0.24338	0.719272	0.405591	1.27555
GCST90199883	HkdyBm	Keloid	Cysteinylglycine disulfide levels	Inverse variance weighted	7	-0.399777	0.257057	0.119897	-0.903609	0.104055	0.67047	0.405105	1.10966
GCST90199883	HkdyBm	Keloid	Cysteinylglycine disulfide levels	Simple mode	7	-0.337237	0.58042	0.582377	-1.47486	0.800387	0.71374	0.228811	2.2264
GCST90199883	HkdyBm	Keloid	Cysteinylglycine disulfide levels	Weighted mode	7	-0.297259	0.321524	0.390876	-0.927446	0.332927	0.742851	0.395563	1.39505
GCST90199885	HkdyBm	Keloid	Alpha-ketoglutaramate levels	Inverse variance weighted	2	-0.0258219	0.491288	0.958083	-0.988747	0.937103	0.974509	0.372043	2.55258
GCST90199886	HkdyBm	Keloid	3-methylglutaconate levels	MR Egger	7	0.366883	0.367064	0.363434	-0.352562	1.08633	1.44323	0.702885	2.96337
GCST90199886	HkdyBm	Keloid	3-methylglutaconate levels	Weighted median	7	0.36593	0.240044	0.127402	-0.104557	0.836416	1.44185	0.900724	2.30808
GCST90199886	HkdyBm	Keloid	3-methylglutaconate levels	Inverse variance weighted	7	0.404992	0.203657	0.046745	0.00582532	0.804159	1.49929	1.00584	2.23482
GCST90199886	HkdyBm	Keloid	3-methylglutaconate levels	Simple mode	7	0.357621	0.361595	0.36085	-0.351106	1.06635	1.42992	0.703909	2.90475
GCST90199886	HkdyBm	Keloid	3-methylglutaconate levels	Weighted mode	7	0.367841	0.241034	0.177836	-0.104586	0.840268	1.44461	0.900698	2.31699
GCST90199887	HkdyBm	Keloid	(16 or 17)-methylstearate (a19:0 or i19:0) levels	Inverse variance weighted	2	-1.07071	1.23355	0.385397	-3.48847	1.34704	0.342764	0.0305476	3.84604
GCST90199888	HkdyBm	Keloid	Cinnamoylglycine levels	MR Egger	3	2.54018	2.23303	0.45909	-1.83655	6.91692	12.682	0.159367	1009.2
GCST90199888	HkdyBm	Keloid	Cinnamoylglycine levels	Weighted median	3	0.69811	0.475922	0.142415	-0.234698	1.63092	2.00995	0.79081	5.10856
GCST90199888	HkdyBm	Keloid	Cinnamoylglycine levels	Inverse variance weighted	3	0.694691	0.450132	0.122757	-0.187568	1.57695	2.00309	0.828973	4.84017
GCST90199888	HkdyBm	Keloid	Cinnamoylglycine levels	Simple mode	3	0.821976	0.667268	0.343183	-0.485869	2.12982	2.27499	0.615162	8.41336
GCST90199888	HkdyBm	Keloid	Cinnamoylglycine levels	Weighted mode	3	0.721088	0.53652	0.311114	-0.330492	1.77267	2.05667	0.71857	5.88654
GCST90199889	HkdyBm	Keloid	2R,3R-dihydroxybutyrate levels	MR Egger	9	-0.609052	0.64583	0.377055	-1.87488	0.656775	0.543866	0.153374	1.92856
GCST90199889	HkdyBm	Keloid	2R,3R-dihydroxybutyrate levels	Weighted median	9	-0.222442	0.351188	0.526474	-0.91077	0.465887	0.800562	0.402215	1.59343
GCST90199889	HkdyBm	Keloid	2R,3R-dihydroxybutyrate levels	Inverse variance weighted	9	-0.0939808	0.267053	0.7249	-0.617405	0.429443	0.9103	0.539342	1.5364
GCST90199889	HkdyBm	Keloid	2R,3R-dihydroxybutyrate levels	Simple mode	9	-0.403053	0.605017	0.524034	-1.58889	0.782779	0.668277	0.204153	2.18754
GCST90199889	HkdyBm	Keloid	2R,3R-dihydroxybutyrate levels	Weighted mode	9	-0.278203	0.416907	0.523358	-1.09534	0.538935	0.757143	0.334426	1.71418
GCST90199890	HkdyBm	Keloid	4-hydroxyglutamate levels	MR Egger	3	-1.66636	2.50171	0.625921	-6.56972	3.23699	0.188933	0.00140219	25.457
GCST90199890	HkdyBm	Keloid	4-hydroxyglutamate levels	Weighted median	3	-0.259207	0.680652	0.703335	-1.59328	1.07487	0.771663	0.203257	2.92961
GCST90199890	HkdyBm	Keloid	4-hydroxyglutamate levels	Inverse variance weighted	3	-0.573194	0.575854	0.319551	-1.70187	0.55548	0.563722	0.182343	1.74278
GCST90199890	HkdyBm	Keloid	4-hydroxyglutamate levels	Simple mode	3	-0.257551	0.882127	0.797813	-1.98652	1.47142	0.772942	0.137172	4.35541
GCST90199890	HkdyBm	Keloid	4-hydroxyglutamate levels	Weighted mode	3	-0.251832	0.758684	0.771498	-1.73885	1.23519	0.777376	0.175722	3.43903
GCST90199891	HkdyBm	Keloid	S-methylcysteine levels	Inverse variance weighted	2	0.32472	0.394309	0.410215	-0.448126	1.09757	1.38364	0.638824	2.99686
GCST90199892	HkdyBm	Keloid	Isoursodeoxycholate levels	Wald ratio	1	0.148883	1.08858	0.891215	-1.98474	2.2825	1.16054	0.137417	9.80116
GCST90199893	HkdyBm	Keloid	Cis-4-decenoate (10:1n6) levels	MR Egger	5	1.01074	0.436613	0.10356	0.154978	1.8665	2.74763	1.16763	6.46564
GCST90199893	HkdyBm	Keloid	Cis-4-decenoate (10:1n6) levels	Weighted median	5	0.272192	0.212303	0.199811	-0.143923	0.688307	1.31284	0.865955	1.99034
GCST90199893	HkdyBm	Keloid	Cis-4-decenoate (10:1n6) levels	Inverse variance weighted	5	0.202837	0.212539	0.339907	-0.21374	0.619414	1.22487	0.807558	1.85784
GCST90199893	HkdyBm	Keloid	Cis-4-decenoate (10:1n6) levels	Simple mode	5	0.311809	0.293769	0.348339	-0.263978	0.887596	1.36589	0.76799	2.42928
GCST90199893	HkdyBm	Keloid	Cis-4-decenoate (10:1n6) levels	Weighted mode	5	0.276737	0.220239	0.2773	-0.154932	0.708405	1.31882	0.856473	2.03075
GCST90199894	HkdyBm	Keloid	4-oxo-retinoic acid levels	MR Egger	3	-2.73644	1.94636	0.393592	-6.55132	1.07843	0.0648004	0.00142823	2.94006
GCST90199894	HkdyBm	Keloid	4-oxo-retinoic acid levels	Weighted median	3	-0.679692	0.689252	0.324069	-2.03063	0.671242	0.506773	0.131253	1.95667
GCST90199894	HkdyBm	Keloid	4-oxo-retinoic acid levels	Inverse variance weighted	3	-0.320851	0.742925	0.665832	-1.77698	1.13528	0.725531	0.169147	3.11205
GCST90199894	HkdyBm	Keloid	4-oxo-retinoic acid levels	Simple mode	3	-0.865776	0.871715	0.425281	-2.57434	0.842786	0.420725	0.0762042	2.32283
GCST90199894	HkdyBm	Keloid	4-oxo-retinoic acid levels	Weighted mode	3	-0.825296	0.829242	0.424486	-2.45061	0.800018	0.438105	0.086241	2.22558
GCST90199895	HkdyBm	Keloid	1-lignoceroyl-GPC (24:0) levels	Wald ratio	1	0.989237	0.793496	0.212515	-0.566016	2.54449	2.68918	0.567783	12.7367
GCST90199896	HkdyBm	Keloid	Sulfate levels	Wald ratio	1	-0.192161	1.13806	0.865915	-2.42275	2.03843	0.825174	0.088677	7.67856
GCST90199897	HkdyBm	Keloid	4-hydroxy-2-oxoglutaric acid levels	Wald ratio	1	0.419376	1.23732	0.734655	-2.00577	2.84452	1.52101	0.134557	17.1933
GCST90199899	HkdyBm	Keloid	1-(1-enyl-palmitoyl)-GPC (p-16:0) levels	MR Egger	3	1.94945	2.01174	0.51001	-1.99356	5.89245	7.02479	0.13621	362.292
GCST90199899	HkdyBm	Keloid	1-(1-enyl-palmitoyl)-GPC (p-16:0) levels	Weighted median	3	0.365335	0.507591	0.471683	-0.629544	1.36021	1.441	0.532835	3.89703
GCST90199899	HkdyBm	Keloid	1-(1-enyl-palmitoyl)-GPC (p-16:0) levels	Inverse variance weighted	3	0.415878	0.451591	0.357094	-0.46924	1.301	1.5157	0.625477	3.67295
GCST90199899	HkdyBm	Keloid	1-(1-enyl-palmitoyl)-GPC (p-16:0) levels	Simple mode	3	0.00500274	0.677299	0.994777	-1.3225	1.33251	1.00502	0.266467	3.79054
GCST90199899	HkdyBm	Keloid	1-(1-enyl-palmitoyl)-GPC (p-16:0) levels	Weighted mode	3	0.776888	0.567594	0.304541	-0.335596	1.88937	2.17469	0.714912	6.61522
GCST90199900	HkdyBm	Keloid	Argininate levels	MR Egger	7	-1.04829	1.1174	0.391239	-3.23839	1.14182	0.350538	0.0392269	3.13246
GCST90199900	HkdyBm	Keloid	Argininate levels	Weighted median	7	-0.458242	0.406699	0.259855	-1.25537	0.338889	0.632395	0.28497	1.40339
GCST90199900	HkdyBm	Keloid	Argininate levels	Inverse variance weighted	7	-0.48019	0.323033	0.137146	-1.11333	0.152954	0.618666	0.328462	1.16527
GCST90199900	HkdyBm	Keloid	Argininate levels	Simple mode	7	-0.278077	0.534686	0.621634	-1.32606	0.769907	0.757239	0.265521	2.15957
GCST90199900	HkdyBm	Keloid	Argininate levels	Weighted mode	7	-0.396003	0.463082	0.425294	-1.30364	0.511638	0.673005	0.271541	1.66802
GCST90199901	HkdyBm	Keloid	1-methyl-5-imidazoleacetate levels	Inverse variance weighted	2	-0.420315	2.09904	0.841292	-4.53443	3.6938	0.65684	0.010733	40.1973
GCST90199902	HkdyBm	Keloid	Hydantoin-5-propionate levels	MR Egger	3	1.31584	3.63674	0.778989	-5.81217	8.44385	3.72786	0.00299092	4646.39
GCST90199902	HkdyBm	Keloid	Hydantoin-5-propionate levels	Weighted median	3	0.366555	0.69466	0.597725	-0.994979	1.72809	1.44276	0.369731	5.62988
GCST90199902	HkdyBm	Keloid	Hydantoin-5-propionate levels	Inverse variance weighted	3	0.367312	0.579729	0.526346	-0.768956	1.50358	1.44385	0.463497	4.49776
GCST90199902	HkdyBm	Keloid	Hydantoin-5-propionate levels	Simple mode	3	0.465913	0.809013	0.622848	-1.11975	2.05158	1.59347	0.326361	7.78016
GCST90199902	HkdyBm	Keloid	Hydantoin-5-propionate levels	Weighted mode	3	0.351967	0.764844	0.690572	-1.14713	1.85106	1.42186	0.317548	6.36658
GCST90199903	HkdyBm	Keloid	2-oxoarginine levels	MR Egger	4	-5.07526	4.15657	0.346485	-13.2221	3.07161	0.00624944	1.81e-06	21.5766
GCST90199903	HkdyBm	Keloid	2-oxoarginine levels	Weighted median	4	-0.51803	0.657444	0.430728	-1.80662	0.77056	0.595693	0.164208	2.16097
GCST90199903	HkdyBm	Keloid	2-oxoarginine levels	Inverse variance weighted	4	-0.407177	0.550221	0.459285	-1.48561	0.671256	0.665527	0.226364	1.95669
GCST90199903	HkdyBm	Keloid	2-oxoarginine levels	Simple mode	4	-0.784028	0.860702	0.429501	-2.471	0.902947	0.456563	0.0845	2.46686
GCST90199903	HkdyBm	Keloid	2-oxoarginine levels	Weighted mode	4	-0.805995	0.825233	0.400755	-2.42345	0.811462	0.446643	0.0886152	2.2512
GCST90199904	HkdyBm	Keloid	Pantoate levels	Inverse variance weighted	2	-0.85036	0.917665	0.354105	-2.64898	0.948263	0.427261	0.0707231	2.58122
GCST90199905	HkdyBm	Keloid	Formiminoglutamate levels	MR Egger	5	1.91258	1.33795	0.24821	-0.709809	4.53497	6.77052	0.491738	93.2203
GCST90199905	HkdyBm	Keloid	Formiminoglutamate levels	Weighted median	5	1.22675	0.80555	0.127791	-0.352128	2.80563	3.41012	0.70319	16.5374
GCST90199905	HkdyBm	Keloid	Formiminoglutamate levels	Inverse variance weighted	5	0.762225	0.594055	0.199461	-0.402123	1.92657	2.14304	0.668898	6.86594
GCST90199905	HkdyBm	Keloid	Formiminoglutamate levels	Simple mode	5	1.66618	1.28123	0.263309	-0.845021	4.17739	5.29193	0.429548	65.1953
GCST90199905	HkdyBm	Keloid	Formiminoglutamate levels	Weighted mode	5	1.67913	1.20079	0.234557	-0.674423	4.03269	5.36091	0.50945	56.4126
GCST90199906	HkdyBm	Keloid	1-(1-enyl-palmitoyl)-GPE (p-16:0) levels	MR Egger	4	0.683531	1.81047	0.74207	-2.86499	4.23205	1.98086	0.0569836	68.8585
GCST90199906	HkdyBm	Keloid	1-(1-enyl-palmitoyl)-GPE (p-16:0) levels	Weighted median	4	0.667765	0.679782	0.325941	-0.664607	2.00014	1.94987	0.514476	7.39006
GCST90199906	HkdyBm	Keloid	1-(1-enyl-palmitoyl)-GPE (p-16:0) levels	Inverse variance weighted	4	0.728245	0.588346	0.215797	-0.424914	1.8814	2.07144	0.653826	6.56271
GCST90199906	HkdyBm	Keloid	1-(1-enyl-palmitoyl)-GPE (p-16:0) levels	Simple mode	4	0.601071	0.862417	0.53598	-1.08927	2.29141	1.82407	0.336463	9.88886
GCST90199906	HkdyBm	Keloid	1-(1-enyl-palmitoyl)-GPE (p-16:0) levels	Weighted mode	4	0.590489	0.838606	0.532087	-1.05318	2.23416	1.80487	0.348827	9.3386
GCST90199907	HkdyBm	Keloid	S-methylcysteine sulfoxide levels	Wald ratio	1	0.22732	1.11871	0.838979	-1.96534	2.41998	1.25523	0.140108	11.2457
GCST90199908	HkdyBm	Keloid	2-o-methylascorbic acid levels	MR Egger	4	0.24961	0.439214	0.627125	-0.61125	1.11047	1.28353	0.542672	3.03579
GCST90199908	HkdyBm	Keloid	2-o-methylascorbic acid levels	Weighted median	4	-0.0824087	0.219421	0.707235	-0.512475	0.347657	0.920896	0.599011	1.41575
GCST90199908	HkdyBm	Keloid	2-o-methylascorbic acid levels	Inverse variance weighted	4	-0.0771197	0.214014	0.718586	-0.496587	0.342348	0.925779	0.608604	1.40825
GCST90199908	HkdyBm	Keloid	2-o-methylascorbic acid levels	Simple mode	4	-0.849536	0.551116	0.220859	-1.92972	0.23065	0.427613	0.145188	1.25942
GCST90199908	HkdyBm	Keloid	2-o-methylascorbic acid levels	Weighted mode	4	-0.0614272	0.227344	0.804532	-0.507022	0.384168	0.940421	0.602286	1.46839
GCST90199909	HkdyBm	Keloid	Eicosanedioate (C20-DC) levels	Inverse variance weighted	2	0.403249	0.692126	0.560147	-0.953317	1.75982	1.49668	0.38546	5.81136
GCST90199910	HkdyBm	Keloid	1-(1-enyl-stearoyl)-GPE (p-18:0) levels	MR Egger	4	-2.85321	9.29381	0.787858	-21.0691	15.3627	0.0576589	7.08e-10	4.69805e+06
GCST90199910	HkdyBm	Keloid	1-(1-enyl-stearoyl)-GPE (p-18:0) levels	Weighted median	4	0.689714	0.626019	0.270573	-0.537284	1.91671	1.99314	0.584333	6.79856
GCST90199910	HkdyBm	Keloid	1-(1-enyl-stearoyl)-GPE (p-18:0) levels	Inverse variance weighted	4	0.394395	0.763111	0.605278	-1.1013	1.89009	1.48349	0.332438	6.61999
GCST90199910	HkdyBm	Keloid	1-(1-enyl-stearoyl)-GPE (p-18:0) levels	Simple mode	4	1.08559	0.869823	0.300547	-0.619263	2.79044	2.96119	0.538341	16.2883
GCST90199910	HkdyBm	Keloid	1-(1-enyl-stearoyl)-GPE (p-18:0) levels	Weighted mode	4	0.834767	0.711575	0.325413	-0.55992	2.22945	2.30428	0.571255	9.29478
GCST90199911	HkdyBm	Keloid	Beta-citrylglutamate levels	MR Egger	3	-1.06001	0.536167	0.298121	-2.1109	-0.00912282	0.346452	0.121129	0.990919
GCST90199911	HkdyBm	Keloid	Beta-citrylglutamate levels	Weighted median	3	-0.131317	0.237067	0.579631	-0.595969	0.333335	0.87694	0.551028	1.39561
GCST90199911	HkdyBm	Keloid	Beta-citrylglutamate levels	Inverse variance weighted	3	-0.109258	0.345151	0.751585	-0.785755	0.567239	0.896499	0.455776	1.76339
GCST90199911	HkdyBm	Keloid	Beta-citrylglutamate levels	Simple mode	3	0.886191	0.822181	0.393829	-0.725283	2.49767	2.42587	0.484187	12.1541
GCST90199911	HkdyBm	Keloid	Beta-citrylglutamate levels	Weighted mode	3	-0.323551	0.24545	0.318163	-0.804633	0.157532	0.723575	0.447252	1.17062
GCST90199912	HkdyBm	Keloid	N-oleoyltaurine levels	MR Egger	7	1.05057	0.892563	0.29216	-0.698856	2.79999	2.85928	0.497154	16.4445
GCST90199912	HkdyBm	Keloid	N-oleoyltaurine levels	Weighted median	7	0.370499	0.444893	0.404967	-0.501491	1.24249	1.44846	0.605627	3.46422
GCST90199912	HkdyBm	Keloid	N-oleoyltaurine levels	Inverse variance weighted	7	0.605104	0.346357	0.0806278	-0.0737549	1.28396	1.83144	0.928899	3.61092
GCST90199912	HkdyBm	Keloid	N-oleoyltaurine levels	Simple mode	7	0.197693	0.594303	0.750716	-0.967142	1.36253	1.21859	0.380168	3.90605
GCST90199912	HkdyBm	Keloid	N-oleoyltaurine levels	Weighted mode	7	0.316334	0.464147	0.520955	-0.593395	1.22606	1.37209	0.552449	3.40779
GCST90199913	HkdyBm	Keloid	Docosadioate (C22-DC) levels	Wald ratio	1	-1.46789	1.30517	0.260729	-4.02603	1.09025	0.230412	0.0178451	2.97502
GCST90199914	HkdyBm	Keloid	Oleoyl-linoleoyl-glycerol (18:1/18:2) [2] levels	MR Egger	10	0.271328	0.811973	0.746851	-1.32014	1.8628	1.31171	0.267098	6.44172
GCST90199914	HkdyBm	Keloid	Oleoyl-linoleoyl-glycerol (18:1/18:2) [2] levels	Weighted median	10	0.58611	0.394995	0.137851	-0.188081	1.3603	1.79698	0.828548	3.89737
GCST90199914	HkdyBm	Keloid	Oleoyl-linoleoyl-glycerol (18:1/18:2) [2] levels	Inverse variance weighted	10	0.172027	0.304149	0.571664	-0.424104	0.768159	1.18771	0.654356	2.15579
GCST90199914	HkdyBm	Keloid	Oleoyl-linoleoyl-glycerol (18:1/18:2) [2] levels	Simple mode	10	0.641645	0.573329	0.292052	-0.482079	1.76537	1.8996	0.617498	5.84373
GCST90199914	HkdyBm	Keloid	Oleoyl-linoleoyl-glycerol (18:1/18:2) [2] levels	Weighted mode	10	0.641645	0.446629	0.184657	-0.233748	1.51704	1.8996	0.791561	4.5587
GCST90199915	HkdyBm	Keloid	Imidazole propionate levels	Inverse variance weighted	2	-0.334375	0.652676	0.608431	-1.61362	0.944869	0.715785	0.199166	2.57248
GCST90199916	HkdyBm	Keloid	Carnitine C18:2 levels	MR Egger	8	0.632996	0.665093	0.377977	-0.670586	1.93658	1.88324	0.511409	6.93498
GCST90199916	HkdyBm	Keloid	Carnitine C18:2 levels	Weighted median	8	0.126252	0.329736	0.701802	-0.520031	0.772536	1.13457	0.594502	2.16525
GCST90199916	HkdyBm	Keloid	Carnitine C18:2 levels	Inverse variance weighted	8	0.102991	0.312713	0.741893	-0.509926	0.715909	1.10848	0.60054	2.04604
GCST90199916	HkdyBm	Keloid	Carnitine C18:2 levels	Simple mode	8	-0.123347	0.661249	0.857315	-1.41939	1.1727	0.883957	0.24186	3.23071
GCST90199916	HkdyBm	Keloid	Carnitine C18:2 levels	Weighted mode	8	0.127865	0.353056	0.727915	-0.564126	0.819855	1.1364	0.568857	2.27017
GCST90199917	HkdyBm	Keloid	Pregnanediol-3-glucuronide levels	MR Egger	9	0.284933	0.56417	0.629033	-0.820839	1.39071	1.32967	0.440062	4.01769
GCST90199917	HkdyBm	Keloid	Pregnanediol-3-glucuronide levels	Weighted median	9	0.0209471	0.341126	0.951036	-0.64766	0.689554	1.02117	0.523269	1.99283
GCST90199917	HkdyBm	Keloid	Pregnanediol-3-glucuronide levels	Inverse variance weighted	9	-0.094331	0.273814	0.730464	-0.631006	0.442344	0.909981	0.532056	1.55635
GCST90199917	HkdyBm	Keloid	Pregnanediol-3-glucuronide levels	Simple mode	9	0.0841229	0.470384	0.86251	-0.83783	1.00608	1.08776	0.432649	2.73485
GCST90199917	HkdyBm	Keloid	Pregnanediol-3-glucuronide levels	Weighted mode	9	0.0780706	0.39478	0.848168	-0.695699	0.85184	1.0812	0.498726	2.34396
GCST90199918	HkdyBm	Keloid	Carboxyethyl-gaba levels	MR Egger	4	-0.399246	2.14863	0.869729	-4.61057	3.81208	0.670826	0.00994616	45.2443
GCST90199918	HkdyBm	Keloid	Carboxyethyl-gaba levels	Weighted median	4	0.073208	0.49885	0.883326	-0.904538	1.05095	1.07595	0.404729	2.86038
GCST90199918	HkdyBm	Keloid	Carboxyethyl-gaba levels	Inverse variance weighted	4	0.0762769	0.429774	0.85913	-0.76608	0.918634	1.07926	0.464831	2.50587
GCST90199918	HkdyBm	Keloid	Carboxyethyl-gaba levels	Simple mode	4	0.129157	0.605792	0.844834	-1.05819	1.31651	1.13787	0.347082	3.73038
GCST90199918	HkdyBm	Keloid	Carboxyethyl-gaba levels	Weighted mode	4	0.0600058	0.596401	0.926205	-1.10894	1.22895	1.06184	0.329909	3.41764
GCST90199919	HkdyBm	Keloid	Alliin levels	Wald ratio	1	-0.367165	0.279184	0.188463	-0.914365	0.180035	0.692695	0.400771	1.19726
GCST90199920	HkdyBm	Keloid	Trimethylamine n-oxide levels	Wald ratio	1	-1.8708	1.28723	0.146124	-4.39377	0.652164	0.154	0.012354	1.91969
GCST90199922	HkdyBm	Keloid	Prolylglycine levels	MR Egger	3	-3.11455	8.27233	0.770761	-19.3283	13.0992	0.0443983	4.03e-09	488556
GCST90199922	HkdyBm	Keloid	Prolylglycine levels	Weighted median	3	-0.14647	0.766422	0.84844	-1.64866	1.35572	0.863752	0.192308	3.87954
GCST90199922	HkdyBm	Keloid	Prolylglycine levels	Inverse variance weighted	3	-0.0497143	0.636084	0.937703	-1.29644	1.19701	0.951501	0.273504	3.3102
GCST90199922	HkdyBm	Keloid	Prolylglycine levels	Simple mode	3	-0.299751	0.858125	0.760207	-1.98168	1.38217	0.741003	0.137838	3.98355
GCST90199922	HkdyBm	Keloid	Prolylglycine levels	Weighted mode	3	-0.250371	0.901914	0.807383	-2.01812	1.51738	0.778512	0.132905	4.56026
GCST90199923	HkdyBm	Keloid	N-palmitoylglycine levels	MR Egger	3	0.447343	0.958817	0.722092	-1.43194	2.32662	1.56415	0.238845	10.2433
GCST90199923	HkdyBm	Keloid	N-palmitoylglycine levels	Weighted median	3	0.378314	0.281649	0.179203	-0.173717	0.930345	1.45982	0.840535	2.53538
GCST90199923	HkdyBm	Keloid	N-palmitoylglycine levels	Inverse variance weighted	3	0.372132	0.271735	0.170853	-0.160468	0.904732	1.45082	0.851745	2.47127
GCST90199923	HkdyBm	Keloid	N-palmitoylglycine levels	Simple mode	3	0.242721	0.351373	0.561105	-0.445971	0.931413	1.27471	0.640202	2.53809
GCST90199923	HkdyBm	Keloid	N-palmitoylglycine levels	Weighted mode	3	0.36023	0.338182	0.398362	-0.302607	1.02307	1.43366	0.738889	2.78171
GCST90199924	HkdyBm	Keloid	N-methyltaurine levels	Inverse variance weighted	2	-0.329783	0.978351	0.736056	-2.24735	1.58778	0.71908	0.105679	4.8929
GCST90199925	HkdyBm	Keloid	Succinimide levels	Wald ratio	1	-0.548955	0.830904	0.508823	-2.17753	1.07962	0.577553	0.113321	2.94355
GCST90199926	HkdyBm	Keloid	N-acetylcarnosine levels	MR Egger	8	0.0936068	0.987313	0.927553	-1.84153	2.02874	1.09813	0.158575	7.6045
GCST90199926	HkdyBm	Keloid	N-acetylcarnosine levels	Weighted median	8	-0.28095	0.373607	0.452055	-1.01322	0.45132	0.755066	0.363048	1.57038
GCST90199926	HkdyBm	Keloid	N-acetylcarnosine levels	Inverse variance weighted	8	-0.0847757	0.337722	0.801797	-0.746711	0.57716	0.918718	0.473922	1.78097
GCST90199926	HkdyBm	Keloid	N-acetylcarnosine levels	Simple mode	8	-0.765578	0.526684	0.189378	-1.79788	0.266722	0.465065	0.16565	1.30568
GCST90199926	HkdyBm	Keloid	N-acetylcarnosine levels	Weighted mode	8	-0.25957	0.398684	0.535783	-1.04099	0.521851	0.771383	0.353105	1.68514
GCST90199927	HkdyBm	Keloid	Histidine betaine (hercynine) levels	MR Egger	3	-31.0627	37.9865	0.563624	-105.516	43.3909	3.23e-14	1.5e-46	6.98916e+18
GCST90199927	HkdyBm	Keloid	Histidine betaine (hercynine) levels	Weighted median	3	-0.534076	0.652232	0.412876	-1.81245	0.744299	0.586211	0.163254	2.10497
GCST90199927	HkdyBm	Keloid	Histidine betaine (hercynine) levels	Inverse variance weighted	3	-0.454251	0.556042	0.413965	-1.54409	0.635592	0.634923	0.213505	1.88814
GCST90199927	HkdyBm	Keloid	Histidine betaine (hercynine) levels	Simple mode	3	-0.669865	0.82709	0.503036	-2.29096	0.951231	0.511777	0.101169	2.5889
GCST90199927	HkdyBm	Keloid	Histidine betaine (hercynine) levels	Weighted mode	3	-0.696043	0.813838	0.482513	-2.29117	0.89908	0.498554	0.101149	2.45734
GCST90199928	HkdyBm	Keloid	2-stearoyl-GPE (18:0) levels	MR Egger	5	-0.312097	1.84232	0.876258	-3.92305	3.29885	0.731911	0.0197807	27.0816
GCST90199928	HkdyBm	Keloid	2-stearoyl-GPE (18:0) levels	Weighted median	5	-0.247935	0.545745	0.649609	-1.31759	0.821726	0.780411	0.267779	2.27442
GCST90199928	HkdyBm	Keloid	2-stearoyl-GPE (18:0) levels	Inverse variance weighted	5	-0.218121	0.458183	0.634035	-1.11616	0.679918	0.804029	0.327535	1.97372
GCST90199928	HkdyBm	Keloid	2-stearoyl-GPE (18:0) levels	Simple mode	5	-0.248893	0.662309	0.72615	-1.54702	1.04923	0.779664	0.212882	2.85546
GCST90199928	HkdyBm	Keloid	2-stearoyl-GPE (18:0) levels	Weighted mode	5	-0.247087	0.653909	0.72473	-1.52875	1.03458	0.781073	0.216807	2.81391
GCST90199929	HkdyBm	Keloid	Margaroylcarnitine (C17) levels	Inverse variance weighted	2	0.114067	0.696181	0.869851	-1.25045	1.47858	1.12083	0.286377	4.38672
GCST90199930	HkdyBm	Keloid	(R)-3-hydroxybutyrylcarnitine levels	MR Egger	3	0.110946	1.80587	0.960937	-3.42856	3.65045	1.11734	0.0324336	38.4921
GCST90199930	HkdyBm	Keloid	(R)-3-hydroxybutyrylcarnitine levels	Weighted median	3	-0.0669822	0.731686	0.92706	-1.50109	1.36712	0.935212	0.222888	3.92404
GCST90199930	HkdyBm	Keloid	(R)-3-hydroxybutyrylcarnitine levels	Inverse variance weighted	3	0.208047	0.665046	0.754409	-1.09544	1.51154	1.23127	0.334391	4.53369
GCST90199930	HkdyBm	Keloid	(R)-3-hydroxybutyrylcarnitine levels	Simple mode	3	-0.229508	0.959069	0.833159	-2.10928	1.65027	0.794925	0.121325	5.20837
GCST90199930	HkdyBm	Keloid	(R)-3-hydroxybutyrylcarnitine levels	Weighted mode	3	-0.229508	1.00138	0.840025	-2.19222	1.7332	0.794925	0.111669	5.65875
GCST90199931	HkdyBm	Keloid	Lanthionine levels	Wald ratio	1	0.722443	1.26581	0.568179	-1.75855	3.20343	2.05946	0.172295	24.6169
GCST90199932	HkdyBm	Keloid	Mannonate levels	MR Egger	3	-0.764172	1.44573	0.690448	-3.5978	2.06945	0.465719	0.027384	7.92049
GCST90199932	HkdyBm	Keloid	Mannonate levels	Weighted median	3	-0.286968	0.461074	0.533686	-1.19067	0.616737	0.750536	0.304017	1.85287
GCST90199932	HkdyBm	Keloid	Mannonate levels	Inverse variance weighted	3	-0.143322	0.500385	0.774554	-1.12408	0.837433	0.866475	0.324952	2.31043
GCST90199932	HkdyBm	Keloid	Mannonate levels	Simple mode	3	-0.657967	0.763933	0.479849	-2.15528	0.839342	0.517903	0.115871	2.31484
GCST90199932	HkdyBm	Keloid	Mannonate levels	Weighted mode	3	-0.338865	0.483344	0.555841	-1.28622	0.608489	0.712579	0.276314	1.83765
GCST90199933	HkdyBm	Keloid	3b-hydroxy-5-cholenoic acid levels	MR Egger	6	1.1031	1.62419	0.534297	-2.08031	4.28652	3.01351	0.124891	72.7132
GCST90199933	HkdyBm	Keloid	3b-hydroxy-5-cholenoic acid levels	Weighted median	6	-0.978879	0.573306	0.0877425	-2.10256	0.144801	0.375732	0.122143	1.15581
GCST90199933	HkdyBm	Keloid	3b-hydroxy-5-cholenoic acid levels	Inverse variance weighted	6	-0.431144	0.476514	0.365579	-1.36511	0.502825	0.649766	0.255352	1.65339
GCST90199933	HkdyBm	Keloid	3b-hydroxy-5-cholenoic acid levels	Simple mode	6	-0.992715	0.842814	0.291857	-2.64463	0.659202	0.370569	0.0710316	1.93325
GCST90199933	HkdyBm	Keloid	3b-hydroxy-5-cholenoic acid levels	Weighted mode	6	-1.05318	0.742995	0.215535	-2.50945	0.403089	0.348826	0.0813127	1.49644
GCST90199934	HkdyBm	Keloid	2-hydroxydecanoate levels	Inverse variance weighted	2	0.133775	0.676153	0.843164	-1.19148	1.45903	1.14314	0.30377	4.30181
GCST90199935	HkdyBm	Keloid	Glycohyocholate levels	MR Egger	7	0.558014	0.9672	0.588983	-1.3377	2.45373	1.7472	0.262449	11.6316
GCST90199935	HkdyBm	Keloid	Glycohyocholate levels	Weighted median	7	-0.598127	0.540755	0.268685	-1.65801	0.461752	0.54984	0.190518	1.58685
GCST90199935	HkdyBm	Keloid	Glycohyocholate levels	Inverse variance weighted	7	-0.479802	0.41777	0.25077	-1.29863	0.339028	0.618906	0.272905	1.40358
GCST90199935	HkdyBm	Keloid	Glycohyocholate levels	Simple mode	7	-0.963036	0.799903	0.273949	-2.53085	0.604774	0.381732	0.0795917	1.83084
GCST90199935	HkdyBm	Keloid	Glycohyocholate levels	Weighted mode	7	-1.01383	0.783088	0.243028	-2.54868	0.521026	0.362828	0.0781847	1.68375
GCST90199937	HkdyBm	Keloid	2-aminooctanoate levels	MR Egger	4	-0.482363	0.449964	0.395917	-1.36429	0.399566	0.617323	0.255561	1.49118
GCST90199937	HkdyBm	Keloid	2-aminooctanoate levels	Weighted median	4	-0.251136	0.216479	0.246011	-0.675435	0.173163	0.777917	0.508935	1.18906
GCST90199937	HkdyBm	Keloid	2-aminooctanoate levels	Inverse variance weighted	4	-0.203492	0.236697	0.389945	-0.667419	0.260434	0.815876	0.513031	1.29749
GCST90199937	HkdyBm	Keloid	2-aminooctanoate levels	Simple mode	4	-0.303491	0.559685	0.625331	-1.40047	0.793491	0.738237	0.246481	2.2111
GCST90199937	HkdyBm	Keloid	2-aminooctanoate levels	Weighted mode	4	-0.251867	0.226112	0.34653	-0.695046	0.191312	0.777348	0.499051	1.21084
GCST90199938	HkdyBm	Keloid	3-methyl catechol sulfate (1) levels	Inverse variance weighted	2	0.269678	0.871285	0.756928	-1.43804	1.9774	1.30954	0.237392	7.22392
GCST90199939	HkdyBm	Keloid	4-methylcatechol sulfate levels	MR Egger	4	-3.12599	1.74309	0.214777	-6.54245	0.290467	0.0438935	0.00144096	1.33705
GCST90199939	HkdyBm	Keloid	4-methylcatechol sulfate levels	Weighted median	4	-0.155484	0.82324	0.850196	-1.76903	1.45807	0.856001	0.170498	4.29764
GCST90199939	HkdyBm	Keloid	4-methylcatechol sulfate levels	Inverse variance weighted	4	-0.12416	0.845123	0.8832	-1.7806	1.53228	0.883238	0.168537	4.62873
GCST90199939	HkdyBm	Keloid	4-methylcatechol sulfate levels	Simple mode	4	-0.166383	1.23894	0.901673	-2.59471	2.26195	0.846722	0.0746673	9.60175
GCST90199939	HkdyBm	Keloid	4-methylcatechol sulfate levels	Weighted mode	4	-0.166383	1.27976	0.904785	-2.67471	2.34195	0.846722	0.0689265	10.4015
GCST90199941	HkdyBm	Keloid	Gamma-CEHC glucuronide levels	Wald ratio	1	0.329022	0.513953	0.522056	-0.678327	1.33637	1.38961	0.507466	3.80521
GCST90199942	HkdyBm	Keloid	Dimethyl sulfone levels	MR Egger	4	4.41007	2.7221	0.246646	-0.925233	9.74538	82.2755	0.396439	17075.1
GCST90199942	HkdyBm	Keloid	Dimethyl sulfone levels	Weighted median	4	0.625045	0.705893	0.375905	-0.758506	2.0086	1.86833	0.468365	7.45284
GCST90199942	HkdyBm	Keloid	Dimethyl sulfone levels	Inverse variance weighted	4	0.446241	0.645378	0.489289	-0.818701	1.71118	1.56243	0.441004	5.5355
GCST90199942	HkdyBm	Keloid	Dimethyl sulfone levels	Simple mode	4	1.16152	1.20353	0.405688	-1.1974	3.52044	3.19479	0.301979	33.7994
GCST90199942	HkdyBm	Keloid	Dimethyl sulfone levels	Weighted mode	4	1.22446	1.15373	0.366422	-1.03686	3.48578	3.40233	0.354568	32.6477
GCST90199943	HkdyBm	Keloid	2-piperidinone levels	MR Egger	3	-2.68883	3.76779	0.605411	-10.0737	4.69604	0.0679606	4.22e-05	109.513
GCST90199943	HkdyBm	Keloid	2-piperidinone levels	Weighted median	3	-0.787001	1.03842	0.448521	-2.8223	1.2483	0.455208	0.0594688	3.48442
GCST90199943	HkdyBm	Keloid	2-piperidinone levels	Inverse variance weighted	3	-1.67844	1.17587	0.153465	-3.98315	0.626272	0.186665	0.0186269	1.87062
GCST90199943	HkdyBm	Keloid	2-piperidinone levels	Simple mode	3	-0.553643	1.18969	0.687425	-2.88544	1.77815	0.574852	0.0558302	5.91893
GCST90199943	HkdyBm	Keloid	2-piperidinone levels	Weighted mode	3	-0.59942	0.997401	0.608892	-2.55433	1.35549	0.54913	0.0777446	3.87865
GCST90199944	HkdyBm	Keloid	Indolin-2-one levels	Inverse variance weighted	2	0.310748	0.534586	0.561047	-0.737041	1.35854	1.36445	0.478528	3.8905
GCST90199945	HkdyBm	Keloid	Sphingomyelin (d18:1/14:0, d16:1/16:0) levels	MR Egger	3	0.207265	0.923431	0.85944	-1.60266	2.01719	1.23031	0.20136	7.51717
GCST90199945	HkdyBm	Keloid	Sphingomyelin (d18:1/14:0, d16:1/16:0) levels	Weighted median	3	0.10268	0.304062	0.735594	-0.493282	0.698642	1.10814	0.610619	2.01102
GCST90199945	HkdyBm	Keloid	Sphingomyelin (d18:1/14:0, d16:1/16:0) levels	Inverse variance weighted	3	0.183941	0.350045	0.599251	-0.502147	0.870029	1.20194	0.60523	2.38698
GCST90199945	HkdyBm	Keloid	Sphingomyelin (d18:1/14:0, d16:1/16:0) levels	Simple mode	3	-0.114748	0.458318	0.825674	-1.01305	0.783555	0.891591	0.363109	2.18924
GCST90199945	HkdyBm	Keloid	Sphingomyelin (d18:1/14:0, d16:1/16:0) levels	Weighted mode	3	0.0941157	0.328147	0.801242	-0.549053	0.737285	1.09869	0.577496	2.09025
GCST90199946	HkdyBm	Keloid	3-acetylphenol sulfate levels	Wald ratio	1	1.42516	1.10646	0.197733	-0.7435	3.59382	4.15853	0.475447	36.3729
GCST90199947	HkdyBm	Keloid	Sphingomyelin (d18:2/16:0, d18:1/16:1) levels	MR Egger	3	1.23471	9.91511	0.921129	-18.1989	20.6683	3.43738	1.25e-08	9.46536e+08
GCST90199947	HkdyBm	Keloid	Sphingomyelin (d18:2/16:0, d18:1/16:1) levels	Weighted median	3	0.573573	0.962468	0.551216	-1.31287	2.46001	1.7746	0.269048	11.7049
GCST90199947	HkdyBm	Keloid	Sphingomyelin (d18:2/16:0, d18:1/16:1) levels	Inverse variance weighted	3	0.498091	0.779148	0.522643	-1.02904	2.02522	1.64558	0.35735	7.57779
GCST90199947	HkdyBm	Keloid	Sphingomyelin (d18:2/16:0, d18:1/16:1) levels	Simple mode	3	0.691027	1.13336	0.604092	-1.53035	2.9124	1.99576	0.21646	18.401
GCST90199947	HkdyBm	Keloid	Sphingomyelin (d18:2/16:0, d18:1/16:1) levels	Weighted mode	3	0.734619	1.08992	0.569765	-1.40162	2.87085	2.08469	0.246199	17.6521
GCST90199948	HkdyBm	Keloid	S-allylcysteine levels	MR Egger	4	-0.027232	2.6558	0.99275	-5.2326	5.17813	0.973135	0.00533963	177.352
GCST90199948	HkdyBm	Keloid	S-allylcysteine levels	Weighted median	4	0.413022	0.620506	0.505654	-0.803171	1.62921	1.51138	0.447907	5.09987
GCST90199948	HkdyBm	Keloid	S-allylcysteine levels	Inverse variance weighted	4	0.26146	0.525372	0.618719	-0.768269	1.29119	1.29883	0.463815	3.63711
GCST90199948	HkdyBm	Keloid	S-allylcysteine levels	Simple mode	4	0.451605	0.910231	0.653867	-1.33245	2.23566	1.57083	0.26383	9.35264
GCST90199948	HkdyBm	Keloid	S-allylcysteine levels	Weighted mode	4	0.554616	0.764236	0.520505	-0.943287	2.05252	1.74127	0.389346	7.7875
GCST90199949	HkdyBm	Keloid	6-oxopiperidine-2-carboxylate levels	Inverse variance weighted	2	0.122251	0.336763	0.716591	-0.537804	0.782306	1.13004	0.58403	2.18651
GCST90199950	HkdyBm	Keloid	2-aminophenol sulfate levels	Wald ratio	1	-0.423797	1.30688	0.745725	-2.98528	2.13768	0.654557	0.0505255	8.47978
GCST90199951	HkdyBm	Keloid	N-acetylalliin levels	MR Egger	3	-0.273153	1.436	0.880333	-3.08771	2.5414	0.760976	0.0456063	12.6975
GCST90199951	HkdyBm	Keloid	N-acetylalliin levels	Weighted median	3	0.36194	0.479015	0.449893	-0.576929	1.30081	1.43611	0.561621	3.67227
GCST90199951	HkdyBm	Keloid	N-acetylalliin levels	Inverse variance weighted	3	0.237179	0.416708	0.569238	-0.579568	1.05393	1.26767	0.56014	2.86889
GCST90199951	HkdyBm	Keloid	N-acetylalliin levels	Simple mode	3	0.321424	0.669586	0.678577	-0.990964	1.63381	1.37909	0.371219	5.12337
GCST90199951	HkdyBm	Keloid	N-acetylalliin levels	Weighted mode	3	0.440028	0.476821	0.453514	-0.49454	1.3746	1.55275	0.609851	3.95348
GCST90199952	HkdyBm	Keloid	2-aminoheptanoate levels	Wald ratio	1	-0.312187	1.26128	0.804509	-2.7843	2.15992	0.731845	0.0617726	8.67045
GCST90199953	HkdyBm	Keloid	3-methoxytyramine sulfate levels	Wald ratio	1	-1.17185	0.940943	0.212987	-3.0161	0.672403	0.309795	0.0489922	1.95894
GCST90199954	HkdyBm	Keloid	N2,N5-diacetylornithine levels	MR Egger	4	0.285255	0.417818	0.56525	-0.533668	1.10418	1.3301	0.58645	3.01674
GCST90199954	HkdyBm	Keloid	N2,N5-diacetylornithine levels	Weighted median	4	0.262715	0.269912	0.330386	-0.266312	0.791741	1.30046	0.7662	2.20724
GCST90199954	HkdyBm	Keloid	N2,N5-diacetylornithine levels	Inverse variance weighted	4	0.242086	0.26171	0.354957	-0.270865	0.755036	1.2739	0.76272	2.12769
GCST90199954	HkdyBm	Keloid	N2,N5-diacetylornithine levels	Simple mode	4	0.274186	0.519845	0.634409	-0.744711	1.29308	1.31546	0.474872	3.644
GCST90199954	HkdyBm	Keloid	N2,N5-diacetylornithine levels	Weighted mode	4	0.270135	0.282669	0.409747	-0.283897	0.824167	1.31014	0.752844	2.27998
GCST90199955	HkdyBm	Keloid	Ferulic acid 4-sulfate levels	Inverse variance weighted	2	-0.131491	0.421769	0.755223	-0.958157	0.695176	0.876788	0.383599	2.00406
GCST90199956	HkdyBm	Keloid	1H-indole-7-acetic acid levels	Wald ratio	1	0.0338495	1.06695	0.974691	-2.05736	2.12506	1.03443	0.12779	8.37343
GCST90199957	HkdyBm	Keloid	3-(3-hydroxyphenyl)propionate sulfate levels	Wald ratio	1	1.34562	1.20269	0.26321	-1.01166	3.7029	3.84056	0.363614	40.5648
GCST90199958	HkdyBm	Keloid	1-linolenoyl-GPC (18:3) levels	MR Egger	5	0.757408	1.35314	0.61473	-1.89475	3.40956	2.13274	0.150356	30.252
GCST90199958	HkdyBm	Keloid	1-linolenoyl-GPC (18:3) levels	Weighted median	5	0.949326	0.687431	0.167286	-0.398039	2.29669	2.58397	0.671636	9.94124
GCST90199958	HkdyBm	Keloid	1-linolenoyl-GPC (18:3) levels	Inverse variance weighted	5	1.07923	0.519016	0.0375835	0.0619543	2.0965	2.9424	1.06391	8.13761
GCST90199958	HkdyBm	Keloid	1-linolenoyl-GPC (18:3) levels	Simple mode	5	0.929106	0.8375	0.329468	-0.712393	2.57061	2.53224	0.490469	13.0737
GCST90199958	HkdyBm	Keloid	1-linolenoyl-GPC (18:3) levels	Weighted mode	5	0.929106	0.883887	0.352495	-0.803312	2.66152	2.53224	0.447843	14.3181
GCST90199959	HkdyBm	Keloid	O-sulfo-l-tyrosine levels	MR Egger	6	0.530437	0.926484	0.597608	-1.28547	2.34635	1.69968	0.27652	10.4473
GCST90199959	HkdyBm	Keloid	O-sulfo-l-tyrosine levels	Weighted median	6	-0.0751108	0.534314	0.888206	-1.12237	0.972145	0.927641	0.325509	2.64361
GCST90199959	HkdyBm	Keloid	O-sulfo-l-tyrosine levels	Inverse variance weighted	6	0.0223406	0.427878	0.958359	-0.816301	0.860982	1.02259	0.442064	2.36548
GCST90199959	HkdyBm	Keloid	O-sulfo-l-tyrosine levels	Simple mode	6	-0.452289	0.821389	0.605578	-2.06221	1.15763	0.636171	0.127172	3.18239
GCST90199959	HkdyBm	Keloid	O-sulfo-l-tyrosine levels	Weighted mode	6	-0.0631997	0.63469	0.92455	-1.30719	1.18079	0.938756	0.270579	3.25695
GCST90199960	HkdyBm	Keloid	N-formylanthranilic acid levels	Inverse variance weighted	2	-0.0700456	0.199902	0.726039	-0.461854	0.321763	0.932351	0.630114	1.37956
GCST90199961	HkdyBm	Keloid	Methionine sulfone levels	MR Egger	8	-0.511855	0.407744	0.256033	-1.31103	0.287323	0.599382	0.269541	1.33285
GCST90199961	HkdyBm	Keloid	Methionine sulfone levels	Weighted median	8	-0.294941	0.248295	0.234887	-0.781599	0.191718	0.744576	0.457673	1.21133
GCST90199961	HkdyBm	Keloid	Methionine sulfone levels	Inverse variance weighted	8	-0.217426	0.214698	0.311202	-0.638235	0.203383	0.804587	0.528224	1.22554
GCST90199961	HkdyBm	Keloid	Methionine sulfone levels	Simple mode	8	-0.232027	0.417853	0.595992	-1.05102	0.586966	0.792925	0.349581	1.79852
GCST90199961	HkdyBm	Keloid	Methionine sulfone levels	Weighted mode	8	-0.312792	0.265536	0.277301	-0.833244	0.207659	0.731402	0.434637	1.23079
GCST90199962	HkdyBm	Keloid	Acisoga levels	MR Egger	9	-0.970901	0.847244	0.289475	-2.6315	0.689698	0.378742	0.0719705	1.99311
GCST90199962	HkdyBm	Keloid	Acisoga levels	Weighted median	9	0.0448078	0.391549	0.908891	-0.722629	0.812245	1.04583	0.485474	2.25296
GCST90199962	HkdyBm	Keloid	Acisoga levels	Inverse variance weighted	9	-0.401191	0.340208	0.238297	-1.068	0.265616	0.669522	0.343696	1.30423
GCST90199962	HkdyBm	Keloid	Acisoga levels	Simple mode	9	0.205077	0.557821	0.722678	-0.888251	1.29841	1.22762	0.411375	3.66345
GCST90199962	HkdyBm	Keloid	Acisoga levels	Weighted mode	9	0.301167	0.519506	0.578061	-0.717064	1.3194	1.35143	0.488183	3.74117
GCST90199963	HkdyBm	Keloid	17alpha-hydroxypregnanolone glucuronide levels	MR Egger	5	-0.2051	0.366257	0.61458	-0.922965	0.512764	0.814566	0.397339	1.6699
GCST90199963	HkdyBm	Keloid	17alpha-hydroxypregnanolone glucuronide levels	Weighted median	5	0.0108997	0.291942	0.970218	-0.561307	0.583106	1.01096	0.570463	1.7916
GCST90199963	HkdyBm	Keloid	17alpha-hydroxypregnanolone glucuronide levels	Inverse variance weighted	5	0.0850694	0.266466	0.749536	-0.437203	0.607342	1.08879	0.64584	1.83555
GCST90199963	HkdyBm	Keloid	17alpha-hydroxypregnanolone glucuronide levels	Simple mode	5	0.141476	0.588009	0.821693	-1.01102	1.29397	1.15197	0.363847	3.64725
GCST90199963	HkdyBm	Keloid	17alpha-hydroxypregnanolone glucuronide levels	Weighted mode	5	-0.00982449	0.304325	0.975793	-0.606301	0.586652	0.990224	0.545364	1.79796
GCST90199964	HkdyBm	Keloid	Etiocholanolone glucuronide levels	MR Egger	6	-0.110431	0.290131	0.722833	-0.679088	0.458227	0.895448	0.507079	1.58127
GCST90199964	HkdyBm	Keloid	Etiocholanolone glucuronide levels	Weighted median	6	-0.0296601	0.219058	0.892297	-0.459014	0.399694	0.970775	0.631906	1.49137
GCST90199964	HkdyBm	Keloid	Etiocholanolone glucuronide levels	Inverse variance weighted	6	-0.00971846	0.206414	0.962447	-0.414289	0.394852	0.990329	0.66081	1.48416
GCST90199964	HkdyBm	Keloid	Etiocholanolone glucuronide levels	Simple mode	6	-0.372272	0.475555	0.469171	-1.30436	0.559816	0.689167	0.271346	1.75035
GCST90199964	HkdyBm	Keloid	Etiocholanolone glucuronide levels	Weighted mode	6	-0.0359805	0.254579	0.893125	-0.534956	0.462995	0.964659	0.585695	1.58882
GCST90199965	HkdyBm	Keloid	Fructosyllysine levels	MR Egger	3	3.06494	2.76857	0.467684	-2.36146	8.49134	21.4333	0.0942827	4872.41
GCST90199965	HkdyBm	Keloid	Fructosyllysine levels	Weighted median	3	0.311596	0.937692	0.739662	-1.52628	2.14947	1.3656	0.217342	8.58033
GCST90199965	HkdyBm	Keloid	Fructosyllysine levels	Inverse variance weighted	3	0.0733263	0.733535	0.920374	-1.3644	1.51105	1.07608	0.255533	4.53151
GCST90199965	HkdyBm	Keloid	Fructosyllysine levels	Simple mode	3	0.686601	1.08217	0.590672	-1.43446	2.80766	1.98695	0.238244	16.5711
GCST90199965	HkdyBm	Keloid	Fructosyllysine levels	Weighted mode	3	0.661925	1.19402	0.635042	-1.67836	3.00221	1.93852	0.18668	20.1299
GCST90199966	HkdyBm	Keloid	1-(1-enyl-oleoyl)-GPE (p-18:1) levels	Wald ratio	1	0.992502	1.72968	0.5661	-2.39768	4.38268	2.69798	0.0909287	80.0526
GCST90199967	HkdyBm	Keloid	N-acetyltaurine levels	MR Egger	6	-0.18238	0.669564	0.798808	-1.49473	1.12997	0.833285	0.22431	3.09555
GCST90199967	HkdyBm	Keloid	N-acetyltaurine levels	Weighted median	6	-0.744765	0.475021	0.116915	-1.67581	0.186277	0.474846	0.187157	1.20476
GCST90199967	HkdyBm	Keloid	N-acetyltaurine levels	Inverse variance weighted	6	-0.701225	0.398711	0.0786231	-1.4827	0.0802479	0.495977	0.227024	1.08356
GCST90199967	HkdyBm	Keloid	N-acetyltaurine levels	Simple mode	6	-0.83607	0.693638	0.281999	-2.1956	0.52346	0.43341	0.111292	1.68786
GCST90199967	HkdyBm	Keloid	N-acetyltaurine levels	Weighted mode	6	-0.745084	0.54941	0.233077	-1.82193	0.33176	0.474694	0.161714	1.39342
GCST90199968	HkdyBm	Keloid	1-palmitoyl-GPG (16:0) levels	Inverse variance weighted	2	0.371588	0.469969	0.42914	-0.549551	1.29273	1.45003	0.577209	3.6427
GCST90199969	HkdyBm	Keloid	1-oleoyl-GPG (18:1) levels	MR Egger	5	0.252148	0.474605	0.632046	-0.678078	1.18237	1.28679	0.507592	3.26211
GCST90199969	HkdyBm	Keloid	1-oleoyl-GPG (18:1) levels	Weighted median	5	0.0777302	0.280703	0.781847	-0.472447	0.627907	1.08083	0.623475	1.87369
GCST90199969	HkdyBm	Keloid	1-oleoyl-GPG (18:1) levels	Inverse variance weighted	5	-0.000910728	0.257098	0.997174	-0.504823	0.503001	0.99909	0.603613	1.65368
GCST90199969	HkdyBm	Keloid	1-oleoyl-GPG (18:1) levels	Simple mode	5	-0.61598	0.528131	0.308275	-1.65112	0.419158	0.540112	0.191835	1.52068
GCST90199969	HkdyBm	Keloid	1-oleoyl-GPG (18:1) levels	Weighted mode	5	0.12226	0.297241	0.701923	-0.460331	0.704852	1.13005	0.631075	2.02355
GCST90199970	HkdyBm	Keloid	Octadecenedioylcarnitine (C18:1-DC) levels	MR Egger	6	0.0997313	0.352391	0.791209	-0.590954	0.790417	1.10487	0.553799	2.20432
GCST90199970	HkdyBm	Keloid	Octadecenedioylcarnitine (C18:1-DC) levels	Weighted median	6	0.131483	0.222342	0.554283	-0.304308	0.567274	1.14052	0.737634	1.76345
GCST90199970	HkdyBm	Keloid	Octadecenedioylcarnitine (C18:1-DC) levels	Inverse variance weighted	6	0.105115	0.207133	0.61182	-0.300866	0.511096	1.11084	0.740177	1.66712
GCST90199970	HkdyBm	Keloid	Octadecenedioylcarnitine (C18:1-DC) levels	Simple mode	6	0.231402	0.380216	0.569372	-0.513821	0.976624	1.26037	0.598206	2.65548
GCST90199970	HkdyBm	Keloid	Octadecenedioylcarnitine (C18:1-DC) levels	Weighted mode	6	0.13208	0.239512	0.605059	-0.337363	0.601523	1.1412	0.71365	1.8249
GCST90199971	HkdyBm	Keloid	3-methylglutarylcarnitine (2) levels	MR Egger	14	0.541349	0.415485	0.217046	-0.273002	1.3557	1.71832	0.761091	3.87947
GCST90199971	HkdyBm	Keloid	3-methylglutarylcarnitine (2) levels	Weighted median	14	0.42902	0.25324	0.0902411	-0.0673295	0.92537	1.53575	0.934887	2.5228
GCST90199971	HkdyBm	Keloid	3-methylglutarylcarnitine (2) levels	Inverse variance weighted	14	0.305467	0.191839	0.111316	-0.070538	0.681471	1.35726	0.931892	1.97678
GCST90199971	HkdyBm	Keloid	3-methylglutarylcarnitine (2) levels	Simple mode	14	0.495498	0.326459	0.153003	-0.144361	1.13536	1.64131	0.865575	3.11228
GCST90199971	HkdyBm	Keloid	3-methylglutarylcarnitine (2) levels	Weighted mode	14	0.445924	0.245627	0.0925816	-0.0355043	0.927352	1.56193	0.965119	2.52781
GCST90199973	HkdyBm	Keloid	Methyl glucopyranoside (alpha + beta) levels	Inverse variance weighted	2	-0.0722392	0.812034	0.929113	-1.66383	1.51935	0.930308	0.189413	4.56925
GCST90199974	HkdyBm	Keloid	9-hydroxystearate levels	MR Egger	4	-1.47108	5.24065	0.805309	-11.7428	8.80059	0.229677	7.95e-06	6638.15
GCST90199974	HkdyBm	Keloid	9-hydroxystearate levels	Weighted median	4	-0.83786	0.744527	0.260437	-2.29713	0.621413	0.432635	0.100547	1.86156
GCST90199974	HkdyBm	Keloid	9-hydroxystearate levels	Inverse variance weighted	4	-0.926751	0.621552	0.135954	-2.14499	0.29149	0.395838	0.117069	1.33842
GCST90199974	HkdyBm	Keloid	9-hydroxystearate levels	Simple mode	4	-1.62104	1.14552	0.251977	-3.86625	0.624173	0.197694	0.0209368	1.8667
GCST90199974	HkdyBm	Keloid	9-hydroxystearate levels	Weighted mode	4	-0.277953	1.07441	0.8126	-2.3838	1.8279	0.757333	0.0921991	6.2208
GCST90199975	HkdyBm	Keloid	Sphingomyelin (d18:2/14:0, d18:1/14:1) levels	Inverse variance weighted	2	-0.377873	2.3406	0.871745	-4.96546	4.20971	0.685318	0.00697476	67.3372
GCST90199976	HkdyBm	Keloid	1-dihomo-linolenylglycerol (20:3) levels	MR Egger	4	-2.71913	3.60716	0.529622	-9.78915	4.3509	0.0659322	5.61e-05	77.5481
GCST90199976	HkdyBm	Keloid	1-dihomo-linolenylglycerol (20:3) levels	Weighted median	4	-0.716925	0.651811	0.271377	-1.99447	0.560624	0.488251	0.136085	1.75177
GCST90199976	HkdyBm	Keloid	1-dihomo-linolenylglycerol (20:3) levels	Inverse variance weighted	4	-0.772019	0.546981	0.158122	-1.8441	0.300064	0.462079	0.158167	1.34995
GCST90199976	HkdyBm	Keloid	1-dihomo-linolenylglycerol (20:3) levels	Simple mode	4	-0.459518	0.942474	0.659266	-2.30677	1.38773	0.631588	0.0995827	4.00575
GCST90199976	HkdyBm	Keloid	1-dihomo-linolenylglycerol (20:3) levels	Weighted mode	4	-0.459518	0.848299	0.625673	-2.12219	1.20315	0.631588	0.11977	3.33059
GCST90199977	HkdyBm	Keloid	4-hydroxychlorothalonil levels	MR Egger	3	0.27111	0.470844	0.667409	-0.651744	1.19396	1.31142	0.521136	3.30014
GCST90199977	HkdyBm	Keloid	4-hydroxychlorothalonil levels	Weighted median	3	-0.14997	0.291868	0.607373	-0.722032	0.422092	0.860734	0.485764	1.52515
GCST90199977	HkdyBm	Keloid	4-hydroxychlorothalonil levels	Inverse variance weighted	3	-0.22072	0.294872	0.454142	-0.798669	0.357229	0.801941	0.449927	1.42936
GCST90199977	HkdyBm	Keloid	4-hydroxychlorothalonil levels	Simple mode	3	0.0723069	0.583977	0.912781	-1.07229	1.2169	1.07499	0.342225	3.37671
GCST90199977	HkdyBm	Keloid	4-hydroxychlorothalonil levels	Weighted mode	3	-0.127151	0.284156	0.698331	-0.684097	0.429794	0.8806	0.504546	1.53694
GCST90199978	HkdyBm	Keloid	Vanillactate levels	MR Egger	5	-0.27288	1.67674	0.881064	-3.55929	3.01353	0.761184	0.028459	20.3591
GCST90199978	HkdyBm	Keloid	Vanillactate levels	Weighted median	5	-0.00190819	0.673192	0.997738	-1.32136	1.31755	0.998094	0.266771	3.73425
GCST90199978	HkdyBm	Keloid	Vanillactate levels	Inverse variance weighted	5	-0.36818	0.539455	0.49492	-1.42551	0.689151	0.691992	0.240385	1.99202
GCST90199978	HkdyBm	Keloid	Vanillactate levels	Simple mode	5	0.161175	0.983532	0.877777	-1.76655	2.0889	1.17489	0.170922	8.07602
GCST90199978	HkdyBm	Keloid	Vanillactate levels	Weighted mode	5	0.165237	0.906656	0.864251	-1.61181	1.94228	1.17967	0.199526	6.97465
GCST90199979	HkdyBm	Keloid	Carnitine C14:1 levels	Wald ratio	1	-0.0593034	1.31199	0.963947	-2.6308	2.5122	0.942421	0.0720206	12.332
GCST90199980	HkdyBm	Keloid	N-formylphenylalanine levels	MR Egger	3	9.83683	5.90829	0.344336	-1.74342	21.4171	18710.2	0.17492	2001326428
GCST90199980	HkdyBm	Keloid	N-formylphenylalanine levels	Weighted median	3	0.228296	0.993095	0.818183	-1.71817	2.17476	1.25646	0.179394	8.80008
GCST90199980	HkdyBm	Keloid	N-formylphenylalanine levels	Inverse variance weighted	3	-0.197635	0.874911	0.821286	-1.91246	1.51719	0.820669	0.147717	4.55939
GCST90199980	HkdyBm	Keloid	N-formylphenylalanine levels	Simple mode	3	0.582002	1.19451	0.674267	-1.75925	2.92325	1.78962	0.172175	18.6016
GCST90199980	HkdyBm	Keloid	N-formylphenylalanine levels	Weighted mode	3	0.582002	1.2227	0.681003	-1.81449	2.97849	1.78962	0.162922	19.6581
GCST90199981	HkdyBm	Keloid	2-acetamidophenol sulfate levels	Inverse variance weighted	2	0.107302	0.841439	0.898528	-1.54192	1.75652	1.11327	0.21397	5.79225
GCST90199983	HkdyBm	Keloid	5alpha-androstan-3alpha,17beta-diol monosulfate (2) levels	MR Egger	3	-0.737733	0.908228	0.565709	-2.51786	1.04239	0.478197	0.080632	2.836
GCST90199983	HkdyBm	Keloid	5alpha-androstan-3alpha,17beta-diol monosulfate (2) levels	Weighted median	3	-0.664221	0.516027	0.19803	-1.67563	0.347191	0.514674	0.18719	1.41509
GCST90199983	HkdyBm	Keloid	5alpha-androstan-3alpha,17beta-diol monosulfate (2) levels	Inverse variance weighted	3	-0.61436	0.479337	0.199952	-1.55386	0.32514	0.540987	0.21143	1.38422
GCST90199983	HkdyBm	Keloid	5alpha-androstan-3alpha,17beta-diol monosulfate (2) levels	Simple mode	3	-0.25267	0.841966	0.792423	-1.90292	1.39758	0.776724	0.149132	4.04541
GCST90199983	HkdyBm	Keloid	5alpha-androstan-3alpha,17beta-diol monosulfate (2) levels	Weighted mode	3	-0.770234	0.541598	0.290917	-1.83177	0.291298	0.462905	0.16013	1.33816
GCST90199984	HkdyBm	Keloid	Vanillic alcohol sulfate levels	Inverse variance weighted	2	1.62718	1.37005	0.234959	-1.05811	4.31247	5.08949	0.34711	74.6243
GCST90199985	HkdyBm	Keloid	Methyl-4-hydroxybenzoate sulfate levels	MR Egger	4	-0.751668	1.35325	0.634422	-3.40404	1.9007	0.471579	0.0332387	6.69061
GCST90199985	HkdyBm	Keloid	Methyl-4-hydroxybenzoate sulfate levels	Weighted median	4	-0.4669	0.702852	0.506503	-1.84449	0.91069	0.626943	0.158106	2.48604
GCST90199985	HkdyBm	Keloid	Methyl-4-hydroxybenzoate sulfate levels	Inverse variance weighted	4	-0.522578	0.622238	0.401001	-1.74217	0.69701	0.59299	0.175141	2.00774
GCST90199985	HkdyBm	Keloid	Methyl-4-hydroxybenzoate sulfate levels	Simple mode	4	-0.0159494	1.06924	0.989035	-2.11167	2.07977	0.984177	0.121036	8.00263
GCST90199985	HkdyBm	Keloid	Methyl-4-hydroxybenzoate sulfate levels	Weighted mode	4	-0.0159494	1.00411	0.988324	-1.984	1.9521	0.984177	0.137518	7.04349
GCST90199986	HkdyBm	Keloid	Eugenol sulfate levels	MR Egger	3	2.3083	1.84764	0.429721	-1.31307	5.92967	10.0573	0.268993	376.032
GCST90199986	HkdyBm	Keloid	Eugenol sulfate levels	Weighted median	3	-0.265904	0.784437	0.734629	-1.8034	1.27159	0.766513	0.164738	3.56653
GCST90199986	HkdyBm	Keloid	Eugenol sulfate levels	Inverse variance weighted	3	-0.105925	0.633821	0.867275	-1.34821	1.13636	0.899492	0.259704	3.11542
GCST90199986	HkdyBm	Keloid	Eugenol sulfate levels	Simple mode	3	-0.74644	1.01147	0.537372	-2.72892	1.23604	0.474051	0.0652897	3.44196
GCST90199986	HkdyBm	Keloid	Eugenol sulfate levels	Weighted mode	3	-0.660536	0.982016	0.570484	-2.58529	1.26422	0.516575	0.0753744	3.54032
GCST90199987	HkdyBm	Keloid	2-methoxyresorcinol sulfate levels	Wald ratio	1	-0.200572	1.03363	0.846139	-2.22648	1.82533	0.818263	0.107908	6.20487
GCST90199990	HkdyBm	Keloid	3-hydroxypyridine sulfate levels	MR Egger	4	-0.495273	1.25802	0.731815	-2.96099	1.97044	0.609405	0.0517678	7.17385
GCST90199990	HkdyBm	Keloid	3-hydroxypyridine sulfate levels	Weighted median	4	-0.362214	0.758884	0.63315	-1.84963	1.1252	0.696133	0.157296	3.08083
GCST90199990	HkdyBm	Keloid	3-hydroxypyridine sulfate levels	Inverse variance weighted	4	-0.397396	0.666635	0.551093	-1.704	0.909208	0.672068	0.181954	2.48236
GCST90199990	HkdyBm	Keloid	3-hydroxypyridine sulfate levels	Simple mode	4	-0.330553	0.992189	0.760942	-2.27524	1.61414	0.718526	0.102772	5.02355
GCST90199990	HkdyBm	Keloid	3-hydroxypyridine sulfate levels	Weighted mode	4	-0.311121	0.971841	0.769867	-2.21593	1.59369	0.732625	0.109052	4.92187
GCST90199991	HkdyBm	Keloid	Arabonate/xylonate levels	MR Egger	3	-0.602919	6.56261	0.941676	-13.4656	12.2598	0.547212	1.42e-06	211039
GCST90199991	HkdyBm	Keloid	Arabonate/xylonate levels	Weighted median	3	0.210016	0.853101	0.805543	-1.46206	1.88209	1.2337	0.231758	6.56725
GCST90199991	HkdyBm	Keloid	Arabonate/xylonate levels	Inverse variance weighted	3	0.330674	1.46401	0.821303	-2.53878	3.20013	1.39191	0.078963	24.5356
GCST90199991	HkdyBm	Keloid	Arabonate/xylonate levels	Simple mode	3	0.0116607	1.52158	0.994581	-2.97063	2.99395	1.01173	0.051271	19.9644
GCST90199991	HkdyBm	Keloid	Arabonate/xylonate levels	Weighted mode	3	0.169353	0.971566	0.87767	-1.73492	2.07362	1.18454	0.176415	7.95359
GCST90199992	HkdyBm	Keloid	Octadecanedioylcarnitine (C18-DC) levels	MR Egger	6	0.246136	0.384476	0.556883	-0.507438	0.999709	1.27907	0.602036	2.71749
GCST90199992	HkdyBm	Keloid	Octadecanedioylcarnitine (C18-DC) levels	Weighted median	6	0.113336	0.225943	0.615941	-0.329512	0.556183	1.12001	0.719274	1.744
GCST90199992	HkdyBm	Keloid	Octadecanedioylcarnitine (C18-DC) levels	Inverse variance weighted	6	0.0688556	0.200861	0.731747	-0.324832	0.462543	1.07128	0.722649	1.58811
GCST90199992	HkdyBm	Keloid	Octadecanedioylcarnitine (C18-DC) levels	Simple mode	6	0.169682	0.334431	0.633472	-0.485803	0.825168	1.18493	0.615203	2.28226
GCST90199992	HkdyBm	Keloid	Octadecanedioylcarnitine (C18-DC) levels	Weighted mode	6	0.127854	0.264351	0.649069	-0.390273	0.645981	1.13639	0.676872	1.90786
GCST90199993	HkdyBm	Keloid	Phenylacetylcarnitine levels	MR Egger	4	0.104868	1.41098	0.947518	-2.66065	2.87039	1.11056	0.0699026	17.6439
GCST90199993	HkdyBm	Keloid	Phenylacetylcarnitine levels	Weighted median	4	0.365067	0.533083	0.493456	-0.679775	1.40991	1.44061	0.506731	4.09558
GCST90199993	HkdyBm	Keloid	Phenylacetylcarnitine levels	Inverse variance weighted	4	0.25677	0.428405	0.54893	-0.582903	1.09644	1.29275	0.558276	2.9935
GCST90199993	HkdyBm	Keloid	Phenylacetylcarnitine levels	Simple mode	4	0.923654	0.749249	0.305456	-0.544874	2.39218	2.51848	0.579915	10.9373
GCST90199993	HkdyBm	Keloid	Phenylacetylcarnitine levels	Weighted mode	4	0.56857	0.624968	0.430024	-0.656368	1.79351	1.76574	0.518732	6.0105
GCST90199995	HkdyBm	Keloid	Sphingomyelin (d18:1/20:2, d18:2/20:1, d16:1/22:2) levels	MR Egger	4	-0.314555	1.27134	0.827665	-2.80638	2.17727	0.730114	0.0604236	8.82216
GCST90199995	HkdyBm	Keloid	Sphingomyelin (d18:1/20:2, d18:2/20:1, d16:1/22:2) levels	Weighted median	4	-0.761776	0.48538	0.116545	-1.71312	0.189569	0.466837	0.180302	1.20873
GCST90199995	HkdyBm	Keloid	Sphingomyelin (d18:1/20:2, d18:2/20:1, d16:1/22:2) levels	Inverse variance weighted	4	-0.521072	0.399596	0.192235	-1.30428	0.262137	0.593884	0.271368	1.2997
GCST90199995	HkdyBm	Keloid	Sphingomyelin (d18:1/20:2, d18:2/20:1, d16:1/22:2) levels	Simple mode	4	-0.823429	0.726703	0.339539	-2.24777	0.60091	0.438924	0.105635	1.82378
GCST90199995	HkdyBm	Keloid	Sphingomyelin (d18:1/20:2, d18:2/20:1, d16:1/22:2) levels	Weighted mode	4	-0.834994	0.539842	0.21966	-1.89308	0.223095	0.433877	0.150607	1.24994
GCST90199996	HkdyBm	Keloid	Sphingomyelin (d18:1/20:1, d18:2/20:0) levels	MR Egger	8	0.940328	1.04975	0.404882	-1.11719	2.99784	2.56082	0.327199	20.0423
GCST90199996	HkdyBm	Keloid	Sphingomyelin (d18:1/20:1, d18:2/20:0) levels	Weighted median	8	0.0890984	0.43903	0.839179	-0.7714	0.949597	1.09319	0.462365	2.58467
GCST90199996	HkdyBm	Keloid	Sphingomyelin (d18:1/20:1, d18:2/20:0) levels	Inverse variance weighted	8	-0.174964	0.460576	0.704034	-1.07769	0.727765	0.839487	0.34038	2.07045
GCST90199996	HkdyBm	Keloid	Sphingomyelin (d18:1/20:1, d18:2/20:0) levels	Simple mode	8	0.877605	0.770284	0.292049	-0.632151	2.38736	2.40513	0.531448	10.8847
GCST90199996	HkdyBm	Keloid	Sphingomyelin (d18:1/20:1, d18:2/20:0) levels	Weighted mode	8	0.171566	0.4824	0.732579	-0.773938	1.11707	1.18716	0.461193	3.05589
GCST90199997	HkdyBm	Keloid	Behenoyl sphingomyelin (d18:1/22:0) levels	Wald ratio	1	1.41534	1.16463	0.224265	-0.867345	3.69802	4.11788	0.420065	40.3674
GCST90199998	HkdyBm	Keloid	Propyl 4-hydroxybenzoate sulfate levels	Wald ratio	1	-2.56862	1.22892	0.0366044	-4.9773	-0.159943	0.0766412	0.00689265	0.852193
GCST90199999	HkdyBm	Keloid	4-methoxyphenol sulfate levels	Inverse variance weighted	2	-0.667453	0.813915	0.412186	-2.26273	0.92782	0.513014	0.104066	2.52899
GCST90200000	HkdyBm	Keloid	Umbelliferone sulfate levels	Wald ratio	1	-0.834185	1.00783	0.407839	-2.80953	1.14116	0.434228	0.0602331	3.13041
GCST90200001	HkdyBm	Keloid	Sphingomyelin (d18:1/20:0, d16:1/22:0) levels	MR Egger	9	-0.873711	1.10951	0.456835	-3.04835	1.30093	0.4174	0.0474371	3.67271
GCST90200001	HkdyBm	Keloid	Sphingomyelin (d18:1/20:0, d16:1/22:0) levels	Weighted median	9	0.187197	0.320346	0.55898	-0.440682	0.815075	1.20586	0.643598	2.25934
GCST90200001	HkdyBm	Keloid	Sphingomyelin (d18:1/20:0, d16:1/22:0) levels	Inverse variance weighted	9	-0.0342497	0.327429	0.916692	-0.676011	0.607511	0.96633	0.508642	1.83586
GCST90200001	HkdyBm	Keloid	Sphingomyelin (d18:1/20:0, d16:1/22:0) levels	Simple mode	9	0.0894984	0.444812	0.84556	-0.782333	0.96133	1.09363	0.457338	2.61517
GCST90200001	HkdyBm	Keloid	Sphingomyelin (d18:1/20:0, d16:1/22:0) levels	Weighted mode	9	0.151214	0.324181	0.653332	-0.484181	0.78661	1.16325	0.616201	2.19594
GCST90200002	HkdyBm	Keloid	6-hydroxyindole sulfate levels	MR Egger	3	2.32507	1.46242	0.357433	-0.541271	5.19141	10.2274	0.582008	179.722
GCST90200002	HkdyBm	Keloid	6-hydroxyindole sulfate levels	Weighted median	3	0.753591	0.77034	0.327947	-0.756275	2.26346	2.12462	0.469412	9.61628
GCST90200002	HkdyBm	Keloid	6-hydroxyindole sulfate levels	Inverse variance weighted	3	0.853493	0.660081	0.196007	-0.440266	2.14725	2.34783	0.643865	8.5613
GCST90200002	HkdyBm	Keloid	6-hydroxyindole sulfate levels	Simple mode	3	1.16583	1.05699	0.385009	-0.905872	3.23753	3.20858	0.404189	25.4707
GCST90200002	HkdyBm	Keloid	6-hydroxyindole sulfate levels	Weighted mode	3	0.38199	0.89741	0.711786	-1.37693	2.14091	1.4652	0.252351	8.50721
GCST90200003	HkdyBm	Keloid	P-cresol glucuronide levels	MR Egger	3	-1.09617	1.21669	0.533142	-3.48088	1.28853	0.334147	0.0307802	3.62746
GCST90200003	HkdyBm	Keloid	P-cresol glucuronide levels	Weighted median	3	-0.0627474	0.721579	0.930705	-1.47704	1.35155	0.939181	0.228312	3.8634
GCST90200003	HkdyBm	Keloid	P-cresol glucuronide levels	Inverse variance weighted	3	-0.234372	0.630535	0.710113	-1.47022	1.00148	0.791067	0.229874	2.7223
GCST90200003	HkdyBm	Keloid	P-cresol glucuronide levels	Simple mode	3	0.14947	0.831936	0.873971	-1.48112	1.78006	1.16122	0.227382	5.93023
GCST90200003	HkdyBm	Keloid	P-cresol glucuronide levels	Weighted mode	3	0.0322431	0.832833	0.972635	-1.60011	1.6646	1.03277	0.201874	5.28354
GCST90200005	HkdyBm	Keloid	Citraconate/glutaconate levels	MR Egger	3	-0.521588	2.59578	0.873761	-5.60931	4.56613	0.593577	0.00366359	96.1717
GCST90200005	HkdyBm	Keloid	Citraconate/glutaconate levels	Weighted median	3	-0.258913	0.797478	0.745435	-1.82197	1.30414	0.771891	0.161707	3.68454
GCST90200005	HkdyBm	Keloid	Citraconate/glutaconate levels	Inverse variance weighted	3	-0.0675603	0.710964	0.924294	-1.46105	1.32593	0.934671	0.231993	3.76568
GCST90200005	HkdyBm	Keloid	Citraconate/glutaconate levels	Simple mode	3	-0.303723	0.955069	0.78061	-2.17566	1.56821	0.738066	0.113534	4.79806
GCST90200005	HkdyBm	Keloid	Citraconate/glutaconate levels	Weighted mode	3	-0.301062	1.00785	0.793336	-2.27646	1.67433	0.740032	0.102647	5.33524
GCST90200007	HkdyBm	Keloid	3-methoxycatechol sulfate (2) levels	MR Egger	4	0.00241917	2.32524	0.999264	-4.55505	4.55988	1.00242	0.010514	95.5723
GCST90200007	HkdyBm	Keloid	3-methoxycatechol sulfate (2) levels	Weighted median	4	1.00495	0.704278	0.153602	-0.375435	2.38534	2.73177	0.686991	10.8627
GCST90200007	HkdyBm	Keloid	3-methoxycatechol sulfate (2) levels	Inverse variance weighted	4	0.898341	0.632418	0.155467	-0.341199	2.13788	2.45552	0.710917	8.48144
GCST90200007	HkdyBm	Keloid	3-methoxycatechol sulfate (2) levels	Simple mode	4	1.0703	1.03074	0.375435	-0.949954	3.09056	2.91626	0.386759	21.9894
GCST90200007	HkdyBm	Keloid	3-methoxycatechol sulfate (2) levels	Weighted mode	4	1.05552	0.958313	0.351148	-0.822775	2.93381	2.87346	0.439211	18.7992
GCST90200008	HkdyBm	Keloid	C-glycosyltryptophan levels	Inverse variance weighted	2	-0.731312	0.818318	0.371495	-2.33521	0.872591	0.481277	0.0967897	2.3931
GCST90200010	HkdyBm	Keloid	Sphingomyelin (d18:1/22:1, d18:2/22:0, d16:1/24:1) levels	MR Egger	6	1.08182	1.10652	0.38359	-1.08696	3.2506	2.95005	0.337242	25.8059
GCST90200010	HkdyBm	Keloid	Sphingomyelin (d18:1/22:1, d18:2/22:0, d16:1/24:1) levels	Weighted median	6	0.390746	0.522812	0.454827	-0.633967	1.41546	1.47808	0.530483	4.11837
GCST90200010	HkdyBm	Keloid	Sphingomyelin (d18:1/22:1, d18:2/22:0, d16:1/24:1) levels	Inverse variance weighted	6	0.331855	0.420963	0.430507	-0.493232	1.15694	1.39355	0.610649	3.18019
GCST90200010	HkdyBm	Keloid	Sphingomyelin (d18:1/22:1, d18:2/22:0, d16:1/24:1) levels	Simple mode	6	0.833389	0.769106	0.328014	-0.674059	2.34084	2.3011	0.509636	10.3899
GCST90200010	HkdyBm	Keloid	Sphingomyelin (d18:1/22:1, d18:2/22:0, d16:1/24:1) levels	Weighted mode	6	0.442714	0.620665	0.507565	-0.773789	1.65922	1.55693	0.461262	5.2552
GCST90200011	HkdyBm	Keloid	Arabitol/xylitol levels	MR Egger	4	3.43784	1.78061	0.193268	-0.0521559	6.92784	31.1197	0.949181	1020.29
GCST90200011	HkdyBm	Keloid	Arabitol/xylitol levels	Weighted median	4	0.890915	0.738202	0.227482	-0.555961	2.33779	2.43736	0.573521	10.3583
GCST90200011	HkdyBm	Keloid	Arabitol/xylitol levels	Inverse variance weighted	4	0.668475	0.616206	0.278	-0.539288	1.87624	1.95126	0.583163	6.52889
GCST90200011	HkdyBm	Keloid	Arabitol/xylitol levels	Simple mode	4	1.20792	1.10286	0.353455	-0.953682	3.36953	3.34653	0.38532	29.0648
GCST90200011	HkdyBm	Keloid	Arabitol/xylitol levels	Weighted mode	4	1.0064	0.958911	0.371025	-0.873061	2.88587	2.73575	0.417671	17.9192
GCST90200012	HkdyBm	Keloid	3-hydroxyhexanoate levels	Wald ratio	1	0.1998	0.805254	0.804042	-1.3785	1.7781	1.22116	0.251956	5.91859
GCST90200013	HkdyBm	Keloid	Sphingomyelin (d18:1/22:2, d18:2/22:1, d16:1/24:2) levels	MR Egger	5	0.652315	1.04123	0.575428	-1.3885	2.69313	1.91998	0.24945	14.7778
GCST90200013	HkdyBm	Keloid	Sphingomyelin (d18:1/22:2, d18:2/22:1, d16:1/24:2) levels	Weighted median	5	-0.0141461	0.474253	0.976204	-0.943681	0.915389	0.985953	0.389193	2.49775
GCST90200013	HkdyBm	Keloid	Sphingomyelin (d18:1/22:2, d18:2/22:1, d16:1/24:2) levels	Inverse variance weighted	5	-0.0709951	0.41451	0.864008	-0.883434	0.741444	0.931466	0.413361	2.09896
GCST90200013	HkdyBm	Keloid	Sphingomyelin (d18:1/22:2, d18:2/22:1, d16:1/24:2) levels	Simple mode	5	-0.250455	0.755347	0.756854	-1.73093	1.23002	0.778446	0.177119	3.42131
GCST90200013	HkdyBm	Keloid	Sphingomyelin (d18:1/22:2, d18:2/22:1, d16:1/24:2) levels	Weighted mode	5	0.0406939	0.564284	0.945972	-1.0653	1.14669	1.04153	0.344624	3.14776
GCST90200014	HkdyBm	Keloid	3beta-hydroxy-5-cholestenoate levels	MR Egger	6	0.152026	0.593827	0.81057	-1.01187	1.31593	1.16419	0.363537	3.7282
GCST90200014	HkdyBm	Keloid	3beta-hydroxy-5-cholestenoate levels	Weighted median	6	0.150931	0.313532	0.63024	-0.463592	0.765454	1.16292	0.62902	2.14997
GCST90200014	HkdyBm	Keloid	3beta-hydroxy-5-cholestenoate levels	Inverse variance weighted	6	-0.00697309	0.268544	0.979284	-0.53332	0.519373	0.993051	0.586654	1.68097
GCST90200014	HkdyBm	Keloid	3beta-hydroxy-5-cholestenoate levels	Simple mode	6	-0.980276	0.559089	0.139918	-2.07609	0.115539	0.375208	0.12542	1.12248
GCST90200014	HkdyBm	Keloid	3beta-hydroxy-5-cholestenoate levels	Weighted mode	6	0.157491	0.319432	0.642876	-0.468596	0.783578	1.17057	0.62588	2.18929
GCST90200015	HkdyBm	Keloid	N-acetylkynurenine (2) levels	MR Egger	7	0.531695	0.357148	0.196732	-0.168316	1.23171	1.70181	0.845086	3.42707
GCST90200015	HkdyBm	Keloid	N-acetylkynurenine (2) levels	Weighted median	7	0.156774	0.180552	0.385227	-0.197108	0.510656	1.16973	0.821102	1.66638
GCST90200015	HkdyBm	Keloid	N-acetylkynurenine (2) levels	Inverse variance weighted	7	0.102982	0.207015	0.618863	-0.302767	0.508731	1.10847	0.738771	1.66318
GCST90200015	HkdyBm	Keloid	N-acetylkynurenine (2) levels	Simple mode	7	-0.486245	0.419428	0.29038	-1.30832	0.335835	0.614931	0.270273	1.39911
GCST90200015	HkdyBm	Keloid	N-acetylkynurenine (2) levels	Weighted mode	7	0.259853	0.191364	0.223338	-0.11522	0.634925	1.29674	0.89117	1.88688
GCST90200016	HkdyBm	Keloid	Dopamine 4-sulfate levels	MR Egger	5	0.791706	1.13603	0.536009	-1.43491	3.01832	2.20716	0.238137	20.4569
GCST90200016	HkdyBm	Keloid	Dopamine 4-sulfate levels	Weighted median	5	0.342048	0.74641	0.646767	-1.12092	1.80501	1.40783	0.325981	6.08004
GCST90200016	HkdyBm	Keloid	Dopamine 4-sulfate levels	Inverse variance weighted	5	0.543273	0.623899	0.383879	-0.679569	1.76611	1.72163	0.506835	5.84809
GCST90200016	HkdyBm	Keloid	Dopamine 4-sulfate levels	Simple mode	5	-0.273752	1.11152	0.817583	-2.45233	1.90483	0.760521	0.0860928	6.71824
GCST90200016	HkdyBm	Keloid	Dopamine 4-sulfate levels	Weighted mode	5	-0.172231	1.11219	0.884434	-2.35213	2.00767	0.841785	0.095166	7.44596
GCST90200017	HkdyBm	Keloid	Sphingomyelin (d17:1/16:0, d18:1/15:0, d16:1/17:0) levels	MR Egger	4	0.79173	0.63814	0.340518	-0.459024	2.04248	2.20721	0.6319	7.70973
GCST90200017	HkdyBm	Keloid	Sphingomyelin (d17:1/16:0, d18:1/15:0, d16:1/17:0) levels	Weighted median	4	0.0329508	0.37818	0.930568	-0.708282	0.774184	1.0335	0.492489	2.16882
GCST90200017	HkdyBm	Keloid	Sphingomyelin (d17:1/16:0, d18:1/15:0, d16:1/17:0) levels	Inverse variance weighted	4	-0.014088	0.349326	0.967831	-0.698768	0.670592	0.986011	0.497198	1.95539
GCST90200017	HkdyBm	Keloid	Sphingomyelin (d17:1/16:0, d18:1/15:0, d16:1/17:0) levels	Simple mode	4	-0.900068	0.676913	0.27569	-2.22682	0.426682	0.406542	0.107871	1.53217
GCST90200017	HkdyBm	Keloid	Sphingomyelin (d17:1/16:0, d18:1/15:0, d16:1/17:0) levels	Weighted mode	4	0.155336	0.389797	0.716925	-0.608666	0.919339	1.16805	0.544076	2.50763
GCST90200018	HkdyBm	Keloid	Adipoylcarnitine (C6-DC) levels	MR Egger	7	-2.20612	1.59786	0.225909	-5.33792	0.92569	0.110128	0.00480585	2.52361
GCST90200018	HkdyBm	Keloid	Adipoylcarnitine (C6-DC) levels	Weighted median	7	-0.325909	0.378239	0.388881	-1.06726	0.41544	0.721871	0.343951	1.51504
GCST90200018	HkdyBm	Keloid	Adipoylcarnitine (C6-DC) levels	Inverse variance weighted	7	-0.255413	0.303045	0.399327	-0.849381	0.338554	0.774596	0.42768	1.40292
GCST90200018	HkdyBm	Keloid	Adipoylcarnitine (C6-DC) levels	Simple mode	7	-0.579941	0.547725	0.330436	-1.65348	0.4936	0.559932	0.191383	1.6382
GCST90200018	HkdyBm	Keloid	Adipoylcarnitine (C6-DC) levels	Weighted mode	7	-0.416846	0.4316	0.371436	-1.26278	0.429091	0.659123	0.282866	1.53586
GCST90200019	HkdyBm	Keloid	Dopamine 3-o-sulfate levels	Inverse variance weighted	2	-0.587485	0.836364	0.482412	-2.22676	1.05179	0.555723	0.107878	2.86276
GCST90200020	HkdyBm	Keloid	Lignoceroyl sphingomyelin (d18:1/24:0) levels	MR Egger	4	-1.91377	3.05875	0.595412	-7.90893	4.08139	0.147523	0.000367448	59.2277
GCST90200020	HkdyBm	Keloid	Lignoceroyl sphingomyelin (d18:1/24:0) levels	Weighted median	4	0.437467	0.777103	0.573472	-1.08566	1.96059	1.54878	0.33768	7.10351
GCST90200020	HkdyBm	Keloid	Lignoceroyl sphingomyelin (d18:1/24:0) levels	Inverse variance weighted	4	-0.531266	0.985589	0.589863	-2.46302	1.40049	0.58786	0.0851772	4.05718
GCST90200020	HkdyBm	Keloid	Lignoceroyl sphingomyelin (d18:1/24:0) levels	Simple mode	4	0.463441	0.927932	0.651803	-1.35531	2.28219	1.58953	0.257868	9.79809
GCST90200020	HkdyBm	Keloid	Lignoceroyl sphingomyelin (d18:1/24:0) levels	Weighted mode	4	0.463441	0.883371	0.63614	-1.26797	2.19485	1.58953	0.281403	8.97864
GCST90200021	HkdyBm	Keloid	N-acetylglucosamine/n-acetylgalactosamine levels	Inverse variance weighted	2	0.179743	0.356636	0.614265	-0.519264	0.878749	1.19691	0.594958	2.40789
GCST90200022	HkdyBm	Keloid	Glycochenodeoxycholate 3-sulfate levels	MR Egger	8	0.358809	0.640733	0.595754	-0.897028	1.61465	1.43162	0.40778	5.0261
GCST90200022	HkdyBm	Keloid	Glycochenodeoxycholate 3-sulfate levels	Weighted median	8	0.417746	0.341582	0.22134	-0.251756	1.08725	1.51853	0.777435	2.9661
GCST90200022	HkdyBm	Keloid	Glycochenodeoxycholate 3-sulfate levels	Inverse variance weighted	8	0.156654	0.302816	0.604929	-0.436865	0.750173	1.16959	0.646059	2.11737
GCST90200022	HkdyBm	Keloid	Glycochenodeoxycholate 3-sulfate levels	Simple mode	8	0.692381	0.556101	0.253171	-0.397577	1.78234	1.99847	0.671946	5.94374
GCST90200022	HkdyBm	Keloid	Glycochenodeoxycholate 3-sulfate levels	Weighted mode	8	0.600916	0.395356	0.172328	-0.173981	1.37581	1.82379	0.840313	3.9583
GCST90200023	HkdyBm	Keloid	Trans 3,4-methyleneheptanoate levels	Wald ratio	1	1.2887	0.976188	0.186791	-0.62463	3.20203	3.62806	0.535459	24.5823
GCST90200024	HkdyBm	Keloid	Taurodeoxycholic acid 3-sulfate levels	MR Egger	8	0.0481589	0.577291	0.936229	-1.08333	1.17965	1.04934	0.338466	3.25323
GCST90200024	HkdyBm	Keloid	Taurodeoxycholic acid 3-sulfate levels	Weighted median	8	0.123818	0.272807	0.649925	-0.410884	0.658521	1.13181	0.663064	1.93193
GCST90200024	HkdyBm	Keloid	Taurodeoxycholic acid 3-sulfate levels	Inverse variance weighted	8	-0.0073461	0.303743	0.980705	-0.602682	0.58799	0.992681	0.547342	1.80037
GCST90200024	HkdyBm	Keloid	Taurodeoxycholic acid 3-sulfate levels	Simple mode	8	0.234694	0.528501	0.670392	-0.801169	1.27056	1.26452	0.448804	3.56283
GCST90200024	HkdyBm	Keloid	Taurodeoxycholic acid 3-sulfate levels	Weighted mode	8	0.1264	0.300419	0.686558	-0.462421	0.71522	1.13474	0.629757	2.04464
GCST90200025	HkdyBm	Keloid	Phenol glucuronide levels	Wald ratio	1	-0.590185	0.964555	0.540622	-2.48071	1.30034	0.554225	0.0836837	3.67055
GCST90200026	HkdyBm	Keloid	Glycodeoxycholate 3-sulfate levels	MR Egger	9	0.521806	0.379034	0.21103	-0.2211	1.26471	1.68507	0.801636	3.54207
GCST90200026	HkdyBm	Keloid	Glycodeoxycholate 3-sulfate levels	Weighted median	9	0.114339	0.227223	0.614822	-0.331018	0.559697	1.12113	0.718192	1.75014
GCST90200026	HkdyBm	Keloid	Glycodeoxycholate 3-sulfate levels	Inverse variance weighted	9	0.102599	0.193587	0.596119	-0.276831	0.482029	1.10805	0.758182	1.61936
GCST90200026	HkdyBm	Keloid	Glycodeoxycholate 3-sulfate levels	Simple mode	9	0.195014	0.375606	0.617677	-0.541174	0.931202	1.21533	0.582064	2.53756
GCST90200026	HkdyBm	Keloid	Glycodeoxycholate 3-sulfate levels	Weighted mode	9	0.13373	0.246514	0.602265	-0.349438	0.616899	1.14308	0.705084	1.85317
GCST90200027	HkdyBm	Keloid	4-hydroxyphenylacetoylcarnitine levels	MR Egger	5	0.156949	1.37316	0.916222	-2.53445	2.84835	1.16994	0.0793051	17.2593
GCST90200027	HkdyBm	Keloid	4-hydroxyphenylacetoylcarnitine levels	Weighted median	5	-0.38479	0.447493	0.389856	-1.26188	0.492297	0.680593	0.283122	1.63607
GCST90200027	HkdyBm	Keloid	4-hydroxyphenylacetoylcarnitine levels	Inverse variance weighted	5	-0.0521217	0.392285	0.894299	-0.821	0.716757	0.949213	0.439991	2.04778
GCST90200027	HkdyBm	Keloid	4-hydroxyphenylacetoylcarnitine levels	Simple mode	5	-0.45831	0.686389	0.540868	-1.80363	0.887012	0.632351	0.1647	2.42786
GCST90200027	HkdyBm	Keloid	4-hydroxyphenylacetoylcarnitine levels	Weighted mode	5	-0.432003	0.487623	0.425701	-1.38774	0.523738	0.649208	0.249638	1.68833
GCST90200028	HkdyBm	Keloid	1-stearoyl-2-oleoyl-gpc (18:0/18:1) levels	MR Egger	3	2.94283	3.95426	0.592697	-4.80753	10.6932	18.9694	0.00816803	44054.5
GCST90200028	HkdyBm	Keloid	1-stearoyl-2-oleoyl-gpc (18:0/18:1) levels	Weighted median	3	0.450167	0.698101	0.519027	-0.91811	1.81844	1.56857	0.399273	6.16226
GCST90200028	HkdyBm	Keloid	1-stearoyl-2-oleoyl-gpc (18:0/18:1) levels	Inverse variance weighted	3	0.517891	0.620204	0.403699	-0.697709	1.73349	1.67848	0.497724	5.66038
GCST90200028	HkdyBm	Keloid	1-stearoyl-2-oleoyl-gpc (18:0/18:1) levels	Simple mode	3	0.134851	0.883472	0.892692	-1.59675	1.86646	1.14437	0.202553	6.46535
GCST90200028	HkdyBm	Keloid	1-stearoyl-2-oleoyl-gpc (18:0/18:1) levels	Weighted mode	3	0.902512	0.839344	0.394754	-0.742602	2.54763	2.46579	0.475874	12.7767
GCST90200029	HkdyBm	Keloid	Linoleoyl ethanolamide levels	Inverse variance weighted	2	0.760952	0.802455	0.342987	-0.811859	2.33376	2.14031	0.444032	10.3167
GCST90200030	HkdyBm	Keloid	1,2-dilinoleoyl-GPC (18:2/18:2) levels	Inverse variance weighted	2	-0.537528	0.343989	0.11814	-1.21175	0.136691	0.584191	0.297677	1.14647
GCST90200031	HkdyBm	Keloid	Nonanoylcarnitine (C9) levels	MR Egger	6	0.601647	0.510846	0.304185	-0.399612	1.60291	1.82512	0.67058	4.96745
GCST90200031	HkdyBm	Keloid	Nonanoylcarnitine (C9) levels	Weighted median	6	0.16864	0.256201	0.510387	-0.333514	0.670795	1.18369	0.716402	1.95579
GCST90200031	HkdyBm	Keloid	Nonanoylcarnitine (C9) levels	Inverse variance weighted	6	0.0936399	0.268595	0.727368	-0.432806	0.620086	1.09816	0.648686	1.85909
GCST90200031	HkdyBm	Keloid	Nonanoylcarnitine (C9) levels	Simple mode	6	0.582333	0.503169	0.299417	-0.403878	1.56854	1.79021	0.667726	4.79966
GCST90200031	HkdyBm	Keloid	Nonanoylcarnitine (C9) levels	Weighted mode	6	0.210453	0.272714	0.475164	-0.324066	0.744972	1.23424	0.723203	2.10638
GCST90200032	HkdyBm	Keloid	2-hydroxybutyrate/2-hydroxyisobutyrate levels	MR Egger	3	2.12704	3.12159	0.619219	-3.99128	8.24536	8.38997	0.018476	3809.89
GCST90200032	HkdyBm	Keloid	2-hydroxybutyrate/2-hydroxyisobutyrate levels	Weighted median	3	0.643246	0.878544	0.464064	-1.0787	2.36519	1.90265	0.340037	10.6461
GCST90200032	HkdyBm	Keloid	2-hydroxybutyrate/2-hydroxyisobutyrate levels	Inverse variance weighted	3	0.530098	0.711845	0.456464	-0.865118	1.92531	1.6991	0.421002	6.8573
GCST90200032	HkdyBm	Keloid	2-hydroxybutyrate/2-hydroxyisobutyrate levels	Simple mode	3	0.766442	0.970602	0.512479	-1.13594	2.66882	2.1521	0.321121	14.423
GCST90200032	HkdyBm	Keloid	2-hydroxybutyrate/2-hydroxyisobutyrate levels	Weighted mode	3	0.773629	1.00425	0.521645	-1.19471	2.74197	2.16762	0.302791	15.5175
GCST90200033	HkdyBm	Keloid	Sphingomyelin (d18:2/23:0, d18:1/23:1, d17:1/24:1) levels	MR Egger	3	0.807123	1.99099	0.75481	-3.09521	4.70946	2.24145	0.0452655	110.992
GCST90200033	HkdyBm	Keloid	Sphingomyelin (d18:2/23:0, d18:1/23:1, d17:1/24:1) levels	Weighted median	3	0.614095	0.781529	0.432008	-0.917702	2.14589	1.84798	0.399436	8.54967
GCST90200033	HkdyBm	Keloid	Sphingomyelin (d18:2/23:0, d18:1/23:1, d17:1/24:1) levels	Inverse variance weighted	3	0.611762	0.678424	0.367195	-0.71795	1.94147	1.84368	0.487751	6.96901
GCST90200033	HkdyBm	Keloid	Sphingomyelin (d18:2/23:0, d18:1/23:1, d17:1/24:1) levels	Simple mode	3	0.728344	0.930612	0.515787	-1.09566	2.55234	2.07165	0.33432	12.8371
GCST90200033	HkdyBm	Keloid	Sphingomyelin (d18:2/23:0, d18:1/23:1, d17:1/24:1) levels	Weighted mode	3	0.575321	0.866416	0.574983	-1.12286	2.2735	1.7777	0.32535	9.71331
GCST90200034	HkdyBm	Keloid	Tricosanoyl sphingomyelin (d18:1/23:0) levels	MR Egger	3	0.549561	3.58582	0.903185	-6.47865	7.57777	1.73249	0.00153589	1954.26
GCST90200034	HkdyBm	Keloid	Tricosanoyl sphingomyelin (d18:1/23:0) levels	Weighted median	3	-0.215111	1.01925	0.832849	-2.21284	1.78262	0.806452	0.10939	5.94539
GCST90200034	HkdyBm	Keloid	Tricosanoyl sphingomyelin (d18:1/23:0) levels	Inverse variance weighted	3	-0.835945	1.103	0.448522	-2.99783	1.32594	0.433464	0.0498951	3.76573
GCST90200034	HkdyBm	Keloid	Tricosanoyl sphingomyelin (d18:1/23:0) levels	Simple mode	3	0.113532	1.33975	0.940186	-2.51238	2.73945	1.12023	0.0810747	15.4784
GCST90200034	HkdyBm	Keloid	Tricosanoyl sphingomyelin (d18:1/23:0) levels	Weighted mode	3	0.193794	1.16524	0.883204	-2.09008	2.47767	1.21385	0.123678	11.9134
GCST90200035	HkdyBm	Keloid	Palmitoyl dihydrosphingomyelin (d18:0/16:0) levels	MR Egger	7	1.30081	1.3598	0.38269	-1.36439	3.96602	3.67229	0.255537	52.7739
GCST90200035	HkdyBm	Keloid	Palmitoyl dihydrosphingomyelin (d18:0/16:0) levels	Weighted median	7	-0.199947	0.512265	0.696301	-1.20399	0.804092	0.818774	0.299996	2.23467
GCST90200035	HkdyBm	Keloid	Palmitoyl dihydrosphingomyelin (d18:0/16:0) levels	Inverse variance weighted	7	-0.160898	0.516325	0.755328	-1.1729	0.851099	0.851379	0.309469	2.34222
GCST90200035	HkdyBm	Keloid	Palmitoyl dihydrosphingomyelin (d18:0/16:0) levels	Simple mode	7	0.0818182	0.723558	0.913658	-1.33635	1.49999	1.08526	0.262802	4.48165
GCST90200035	HkdyBm	Keloid	Palmitoyl dihydrosphingomyelin (d18:0/16:0) levels	Weighted mode	7	-0.169546	0.626538	0.795761	-1.39756	1.05847	0.844048	0.2472	2.88195
GCST90200036	HkdyBm	Keloid	1-palmitoleoylglycerol (16:1) levels	MR Egger	4	-0.822926	2.06037	0.728208	-4.86124	3.21539	0.439145	0.00774085	24.9131
GCST90200036	HkdyBm	Keloid	1-palmitoleoylglycerol (16:1) levels	Weighted median	4	-0.286258	0.714963	0.688876	-1.68758	1.11507	0.751069	0.184966	3.04978
GCST90200036	HkdyBm	Keloid	1-palmitoleoylglycerol (16:1) levels	Inverse variance weighted	4	-0.308864	0.859668	0.719384	-1.99381	1.37609	0.734281	0.136175	3.95937
GCST90200036	HkdyBm	Keloid	1-palmitoleoylglycerol (16:1) levels	Simple mode	4	-0.297338	1.20442	0.820936	-2.65799	2.06332	0.742793	0.0700888	7.87204
GCST90200036	HkdyBm	Keloid	1-palmitoleoylglycerol (16:1) levels	Weighted mode	4	-0.275348	1.04527	0.809282	-2.32408	1.77338	0.759308	0.0978735	5.89075
GCST90200037	HkdyBm	Keloid	1-stearoyl-2-linoleoyl-gpc (18:0/18:2) levels	MR Egger	3	-1.30945	1.04488	0.428759	-3.35741	0.73852	0.26997	0.0348253	2.09284
GCST90200037	HkdyBm	Keloid	1-stearoyl-2-linoleoyl-gpc (18:0/18:2) levels	Weighted median	3	-0.586299	0.422534	0.165266	-1.41447	0.241868	0.556383	0.243056	1.27363
GCST90200037	HkdyBm	Keloid	1-stearoyl-2-linoleoyl-gpc (18:0/18:2) levels	Inverse variance weighted	3	-0.382087	0.418539	0.361291	-1.20242	0.438248	0.682435	0.300465	1.54999
GCST90200037	HkdyBm	Keloid	1-stearoyl-2-linoleoyl-gpc (18:0/18:2) levels	Simple mode	3	-0.543904	0.751154	0.544255	-2.01617	0.928358	0.580478	0.133165	2.53035
GCST90200037	HkdyBm	Keloid	1-stearoyl-2-linoleoyl-gpc (18:0/18:2) levels	Weighted mode	3	-0.625866	0.452905	0.301114	-1.51356	0.261829	0.534798	0.220125	1.2993
GCST90200039	HkdyBm	Keloid	1-stearoyl-2-linoleoyl-GPE (18:0/18:2) levels	MR Egger	6	-0.534782	0.604179	0.426084	-1.71897	0.649409	0.585797	0.17925	1.91441
GCST90200039	HkdyBm	Keloid	1-stearoyl-2-linoleoyl-GPE (18:0/18:2) levels	Weighted median	6	0.0140727	0.259915	0.956821	-0.495361	0.523507	1.01417	0.609351	1.68794
GCST90200039	HkdyBm	Keloid	1-stearoyl-2-linoleoyl-GPE (18:0/18:2) levels	Inverse variance weighted	6	-0.0559349	0.218804	0.79823	-0.484792	0.372922	0.945601	0.615826	1.45197
GCST90200039	HkdyBm	Keloid	1-stearoyl-2-linoleoyl-GPE (18:0/18:2) levels	Simple mode	6	-0.200843	0.422896	0.654861	-1.02972	0.628032	0.818041	0.357107	1.87392
GCST90200039	HkdyBm	Keloid	1-stearoyl-2-linoleoyl-GPE (18:0/18:2) levels	Weighted mode	6	-0.146011	0.313675	0.661155	-0.760814	0.468792	0.864148	0.467286	1.59806
GCST90200040	HkdyBm	Keloid	Sphingomyelin (d18:2/24:1, d18:1/24:2) levels	Inverse variance weighted	2	1.2078	0.920143	0.189309	-0.595677	3.01129	3.34613	0.551189	20.3135
GCST90200041	HkdyBm	Keloid	1-palmitoyl-2-stearoyl-gpc (16:0/18:0) levels	MR Egger	8	0.583479	0.801593	0.494089	-0.987642	2.1546	1.79226	0.372454	8.62445
GCST90200041	HkdyBm	Keloid	1-palmitoyl-2-stearoyl-gpc (16:0/18:0) levels	Weighted median	8	0.583749	0.385557	0.130015	-0.171943	1.33944	1.79275	0.842027	3.81691
GCST90200041	HkdyBm	Keloid	1-palmitoyl-2-stearoyl-gpc (16:0/18:0) levels	Inverse variance weighted	8	0.65736	0.313492	0.0360027	0.0429162	1.2718	1.92969	1.04385	3.56728
GCST90200041	HkdyBm	Keloid	1-palmitoyl-2-stearoyl-gpc (16:0/18:0) levels	Simple mode	8	0.530052	0.570551	0.383798	-0.588228	1.64833	1.69902	0.55531	5.1983
GCST90200041	HkdyBm	Keloid	1-palmitoyl-2-stearoyl-gpc (16:0/18:0) levels	Weighted mode	8	0.550737	0.40752	0.2186	-0.248003	1.34948	1.73453	0.780358	3.85541
GCST90200042	HkdyBm	Keloid	Oleate/vaccenate (18:1) levels	Inverse variance weighted	2	0.815931	0.906396	0.368018	-0.960605	2.59247	2.26128	0.382661	13.3627
GCST90200043	HkdyBm	Keloid	1-palmitoyl-2-docosahexaenoyl-gpc (16:0/22:6) levels	MR Egger	6	0.767431	1.33032	0.594932	-1.83999	3.37485	2.15422	0.158819	29.2199
GCST90200043	HkdyBm	Keloid	1-palmitoyl-2-docosahexaenoyl-gpc (16:0/22:6) levels	Weighted median	6	0.437857	0.447888	0.32827	-0.440003	1.31572	1.54938	0.644035	3.72742
GCST90200043	HkdyBm	Keloid	1-palmitoyl-2-docosahexaenoyl-gpc (16:0/22:6) levels	Inverse variance weighted	6	0.377714	0.367421	0.303943	-0.342432	1.09786	1.45895	0.710042	2.99775
GCST90200043	HkdyBm	Keloid	1-palmitoyl-2-docosahexaenoyl-gpc (16:0/22:6) levels	Simple mode	6	-0.171357	0.687086	0.812975	-1.51805	1.17533	0.842521	0.21914	3.23922
GCST90200043	HkdyBm	Keloid	1-palmitoyl-2-docosahexaenoyl-gpc (16:0/22:6) levels	Weighted mode	6	0.00932131	0.670082	0.989439	-1.30404	1.32268	1.00936	0.271433	3.75348
GCST90200044	HkdyBm	Keloid	1-(1-enyl-stearoyl)-2-oleoyl-GPE (p-18:0/18:1) levels	MR Egger	3	4.95159	2.00217	0.244621	1.02733	8.87585	141.399	2.7936	7157.01
GCST90200044	HkdyBm	Keloid	1-(1-enyl-stearoyl)-2-oleoyl-GPE (p-18:0/18:1) levels	Weighted median	3	0.548573	0.86812	0.527446	-1.15294	2.25009	1.73078	0.315706	9.48858
GCST90200044	HkdyBm	Keloid	1-(1-enyl-stearoyl)-2-oleoyl-GPE (p-18:0/18:1) levels	Inverse variance weighted	3	0.889739	1.05591	0.399438	-1.17985	2.95933	2.43449	0.307325	19.285
GCST90200044	HkdyBm	Keloid	1-(1-enyl-stearoyl)-2-oleoyl-GPE (p-18:0/18:1) levels	Simple mode	3	-0.34599	1.30274	0.815428	-2.89935	2.20737	0.70752	0.0550589	9.09179
GCST90200044	HkdyBm	Keloid	1-(1-enyl-stearoyl)-2-oleoyl-GPE (p-18:0/18:1) levels	Weighted mode	3	-0.34599	1.63152	0.851705	-3.54377	2.85179	0.70752	0.0289041	17.3188
GCST90200045	HkdyBm	Keloid	1-stearoyl-2-arachidonoyl-GPE (18:0/20:4) levels	MR Egger	7	-0.334303	0.500668	0.533893	-1.31561	0.647006	0.715837	0.26831	1.90981
GCST90200045	HkdyBm	Keloid	1-stearoyl-2-arachidonoyl-GPE (18:0/20:4) levels	Weighted median	7	0.0063878	0.228458	0.977694	-0.441391	0.454166	1.00641	0.643141	1.57486
GCST90200045	HkdyBm	Keloid	1-stearoyl-2-arachidonoyl-GPE (18:0/20:4) levels	Inverse variance weighted	7	0.135013	0.182698	0.459908	-0.223074	0.493101	1.14455	0.800055	1.63739
GCST90200045	HkdyBm	Keloid	1-stearoyl-2-arachidonoyl-GPE (18:0/20:4) levels	Simple mode	7	-0.122867	0.350465	0.737881	-0.809778	0.564044	0.884381	0.444957	1.75777
GCST90200045	HkdyBm	Keloid	1-stearoyl-2-arachidonoyl-GPE (18:0/20:4) levels	Weighted mode	7	-0.0464113	0.245304	0.856175	-0.527207	0.434384	0.954649	0.590251	1.54401
GCST90200046	HkdyBm	Keloid	1-stearoyl-2-docosahexaenoyl-gpc (18:0/22:6) levels	MR Egger	9	-0.413427	0.832279	0.63459	-2.04469	1.21784	0.66138	0.12942	3.37988
GCST90200046	HkdyBm	Keloid	1-stearoyl-2-docosahexaenoyl-gpc (18:0/22:6) levels	Weighted median	9	0.495	0.375594	0.187533	-0.241164	1.23116	1.6405	0.785713	3.42521
GCST90200046	HkdyBm	Keloid	1-stearoyl-2-docosahexaenoyl-gpc (18:0/22:6) levels	Inverse variance weighted	9	0.278331	0.354321	0.43214	-0.416138	0.9728	1.32092	0.659589	2.64534
GCST90200046	HkdyBm	Keloid	1-stearoyl-2-docosahexaenoyl-gpc (18:0/22:6) levels	Simple mode	9	0.842459	0.55192	0.165421	-0.239304	1.92422	2.32207	0.787175	6.84982
GCST90200046	HkdyBm	Keloid	1-stearoyl-2-docosahexaenoyl-gpc (18:0/22:6) levels	Weighted mode	9	0.550456	0.40812	0.214347	-0.249458	1.35037	1.73404	0.779223	3.85886
GCST90200047	HkdyBm	Keloid	Sphingomyelin (d18:1/17:0, d17:1/18:0, d19:1/16:0) levels	MR Egger	5	1.18918	1.54044	0.496365	-1.83008	4.20844	3.28439	0.160401	67.2513
GCST90200047	HkdyBm	Keloid	Sphingomyelin (d18:1/17:0, d17:1/18:0, d19:1/16:0) levels	Weighted median	5	0.352644	0.555642	0.52565	-0.736414	1.4417	1.42282	0.478828	4.22789
GCST90200047	HkdyBm	Keloid	Sphingomyelin (d18:1/17:0, d17:1/18:0, d19:1/16:0) levels	Inverse variance weighted	5	0.32676	0.460384	0.477856	-0.575593	1.22911	1.38647	0.562371	3.4182
GCST90200047	HkdyBm	Keloid	Sphingomyelin (d18:1/17:0, d17:1/18:0, d19:1/16:0) levels	Simple mode	5	0.35038	0.744577	0.662457	-1.10899	1.80975	1.41961	0.329892	6.10892
GCST90200047	HkdyBm	Keloid	Sphingomyelin (d18:1/17:0, d17:1/18:0, d19:1/16:0) levels	Weighted mode	5	0.365511	0.702996	0.630559	-1.01236	1.74338	1.44125	0.36336	5.71665
GCST90200048	HkdyBm	Keloid	1-(1-enyl-palmitoyl)-2-arachidonoyl-GPE (p-16:0/20:4) levels	MR Egger	4	0.0780566	1.51749	0.963652	-2.89623	3.05234	1.08118	0.055231	21.1649
GCST90200048	HkdyBm	Keloid	1-(1-enyl-palmitoyl)-2-arachidonoyl-GPE (p-16:0/20:4) levels	Weighted median	4	0.150184	0.584221	0.797128	-0.99489	1.29526	1.16205	0.369764	3.65194
GCST90200048	HkdyBm	Keloid	1-(1-enyl-palmitoyl)-2-arachidonoyl-GPE (p-16:0/20:4) levels	Inverse variance weighted	4	0.214079	0.506915	0.672793	-0.779474	1.20763	1.23872	0.458647	3.34555
GCST90200048	HkdyBm	Keloid	1-(1-enyl-palmitoyl)-2-arachidonoyl-GPE (p-16:0/20:4) levels	Simple mode	4	-0.547231	0.929401	0.597391	-2.36886	1.27439	0.57855	0.0935877	3.57654
GCST90200048	HkdyBm	Keloid	1-(1-enyl-palmitoyl)-2-arachidonoyl-GPE (p-16:0/20:4) levels	Weighted mode	4	0.188666	0.658671	0.793187	-1.10233	1.47966	1.20764	0.332097	4.39145
GCST90200049	HkdyBm	Keloid	Myristoyl dihydrosphingomyelin (d18:0/14:0) levels	MR Egger	3	-1.03502	1.61273	0.636762	-4.19597	2.12594	0.355221	0.0150562	8.38075
GCST90200049	HkdyBm	Keloid	Myristoyl dihydrosphingomyelin (d18:0/14:0) levels	Weighted median	3	-0.26403	0.521058	0.612351	-1.2853	0.757243	0.76795	0.276566	2.13239
GCST90200049	HkdyBm	Keloid	Myristoyl dihydrosphingomyelin (d18:0/14:0) levels	Inverse variance weighted	3	-0.493316	0.480676	0.304752	-1.43544	0.448809	0.610599	0.238011	1.56645
GCST90200049	HkdyBm	Keloid	Myristoyl dihydrosphingomyelin (d18:0/14:0) levels	Simple mode	3	-0.1845	0.739861	0.826347	-1.63463	1.26563	0.83152	0.195025	3.54532
GCST90200049	HkdyBm	Keloid	Myristoyl dihydrosphingomyelin (d18:0/14:0) levels	Weighted mode	3	-0.248959	0.538317	0.689177	-1.30406	0.806141	0.779612	0.271427	2.23925
GCST90200050	HkdyBm	Keloid	5-hydroxyindole sulfate levels	MR Egger	4	-1.75984	1.98862	0.469539	-5.65753	2.13785	0.172073	0.00349114	8.48121
GCST90200050	HkdyBm	Keloid	5-hydroxyindole sulfate levels	Weighted median	4	0.20678	0.610774	0.734946	-0.990337	1.4039	1.22971	0.371451	4.07103
GCST90200050	HkdyBm	Keloid	5-hydroxyindole sulfate levels	Inverse variance weighted	4	-0.336699	0.78205	0.666808	-1.86952	1.19612	0.714124	0.154198	3.30726
GCST90200050	HkdyBm	Keloid	5-hydroxyindole sulfate levels	Simple mode	4	0.517959	1.17466	0.689095	-1.78437	2.82028	1.6786	0.167903	16.7816
GCST90200050	HkdyBm	Keloid	5-hydroxyindole sulfate levels	Weighted mode	4	0.61411	0.816988	0.506842	-0.987187	2.21541	1.84801	0.372623	9.16514
GCST90200051	HkdyBm	Keloid	1-palmitoyl-2-dihomo-linolenoyl-GPC (16:0/20:3n3 or 6) levels	MR Egger	4	-0.967042	0.662882	0.281995	-2.26629	0.332206	0.380206	0.103696	1.39404
GCST90200051	HkdyBm	Keloid	1-palmitoyl-2-dihomo-linolenoyl-GPC (16:0/20:3n3 or 6) levels	Weighted median	4	-0.28496	0.288421	0.323153	-0.850265	0.280346	0.752045	0.427302	1.32359
GCST90200051	HkdyBm	Keloid	1-palmitoyl-2-dihomo-linolenoyl-GPC (16:0/20:3n3 or 6) levels	Inverse variance weighted	4	-0.239292	0.271877	0.378779	-0.772171	0.293587	0.787185	0.462009	1.34123
GCST90200051	HkdyBm	Keloid	1-palmitoyl-2-dihomo-linolenoyl-GPC (16:0/20:3n3 or 6) levels	Simple mode	4	0.0210319	0.555427	0.972173	-1.0676	1.10967	1.02125	0.343831	3.03335
GCST90200051	HkdyBm	Keloid	1-palmitoyl-2-dihomo-linolenoyl-GPC (16:0/20:3n3 or 6) levels	Weighted mode	4	-0.403789	0.30896	0.282392	-1.00935	0.201773	0.667785	0.364456	1.22357
GCST90200052	HkdyBm	Keloid	1-(1-enyl-palmitoyl)-2-arachidonoyl-gpc (p-16:0/20:4) levels	MR Egger	6	0.45804	0.327592	0.234598	-0.184039	1.10012	1.58097	0.831903	3.00453
GCST90200052	HkdyBm	Keloid	1-(1-enyl-palmitoyl)-2-arachidonoyl-gpc (p-16:0/20:4) levels	Weighted median	6	0.248444	0.200755	0.215884	-0.145036	0.641923	1.28203	0.864991	1.90013
GCST90200052	HkdyBm	Keloid	1-(1-enyl-palmitoyl)-2-arachidonoyl-gpc (p-16:0/20:4) levels	Inverse variance weighted	6	0.223267	0.187254	0.233134	-0.14375	0.590285	1.25015	0.866104	1.8045
GCST90200052	HkdyBm	Keloid	1-(1-enyl-palmitoyl)-2-arachidonoyl-gpc (p-16:0/20:4) levels	Simple mode	6	0.306287	0.380024	0.456865	-0.438559	1.05113	1.35837	0.644965	2.86089
GCST90200052	HkdyBm	Keloid	1-(1-enyl-palmitoyl)-2-arachidonoyl-gpc (p-16:0/20:4) levels	Weighted mode	6	0.273068	0.195907	0.222138	-0.110911	0.657046	1.31399	0.895019	1.92909
GCST90200053	HkdyBm	Keloid	Sphingomyelin (d18:1/21:0, d17:1/22:0, d16:1/23:0) levels	MR Egger	3	0.759954	1.10195	0.615646	-1.39987	2.91978	2.13818	0.246628	18.5373
GCST90200053	HkdyBm	Keloid	Sphingomyelin (d18:1/21:0, d17:1/22:0, d16:1/23:0) levels	Weighted median	3	0.0697942	0.378192	0.853584	-0.671462	0.81105	1.07229	0.510961	2.25027
GCST90200053	HkdyBm	Keloid	Sphingomyelin (d18:1/21:0, d17:1/22:0, d16:1/23:0) levels	Inverse variance weighted	3	0.101457	0.351739	0.773007	-0.587951	0.790866	1.10678	0.555464	2.2053
GCST90200053	HkdyBm	Keloid	Sphingomyelin (d18:1/21:0, d17:1/22:0, d16:1/23:0) levels	Simple mode	3	0.0347461	0.48455	0.94936	-0.914971	0.984463	1.03536	0.400528	2.67637
GCST90200053	HkdyBm	Keloid	Sphingomyelin (d18:1/21:0, d17:1/22:0, d16:1/23:0) levels	Weighted mode	3	0.0686704	0.422116	0.885721	-0.758678	0.896019	1.07108	0.468285	2.44983
GCST90200054	HkdyBm	Keloid	1-palmitoyl-2-arachidonoyl-GPE (16:0/20:4) levels	MR Egger	7	-0.395424	0.371933	0.336337	-1.12441	0.333564	0.673394	0.324843	1.39593
GCST90200054	HkdyBm	Keloid	1-palmitoyl-2-arachidonoyl-GPE (16:0/20:4) levels	Weighted median	7	-0.0212893	0.207578	0.918312	-0.428142	0.385563	0.978936	0.651719	1.47044
GCST90200054	HkdyBm	Keloid	1-palmitoyl-2-arachidonoyl-GPE (16:0/20:4) levels	Inverse variance weighted	7	0.105847	0.179488	0.555381	-0.245949	0.457643	1.11165	0.781962	1.58034
GCST90200054	HkdyBm	Keloid	1-palmitoyl-2-arachidonoyl-GPE (16:0/20:4) levels	Simple mode	7	-0.122549	0.360195	0.74528	-0.828532	0.583435	0.884663	0.43669	1.79218
GCST90200054	HkdyBm	Keloid	1-palmitoyl-2-arachidonoyl-GPE (16:0/20:4) levels	Weighted mode	7	-0.0413312	0.197388	0.841072	-0.428213	0.34555	0.959511	0.651673	1.41277
GCST90200055	HkdyBm	Keloid	Lactosyl-N-palmitoyl-sphingosine (d18:1/16:0) levels	MR Egger	5	-0.935493	1.25091	0.508837	-3.38728	1.51629	0.392392	0.0338005	4.55531
GCST90200055	HkdyBm	Keloid	Lactosyl-N-palmitoyl-sphingosine (d18:1/16:0) levels	Weighted median	5	-0.0252808	0.497016	0.959433	-0.999432	0.94887	0.975036	0.368089	2.58279
GCST90200055	HkdyBm	Keloid	Lactosyl-N-palmitoyl-sphingosine (d18:1/16:0) levels	Inverse variance weighted	5	-0.23073	0.419711	0.582501	-1.05336	0.591903	0.793954	0.348763	1.80742
GCST90200055	HkdyBm	Keloid	Lactosyl-N-palmitoyl-sphingosine (d18:1/16:0) levels	Simple mode	5	-0.0817035	0.688417	0.911248	-1.431	1.26759	0.921545	0.23907	3.55229
GCST90200055	HkdyBm	Keloid	Lactosyl-N-palmitoyl-sphingosine (d18:1/16:0) levels	Weighted mode	5	-0.0407722	0.583355	0.947634	-1.18415	1.1026	0.960048	0.306007	3.012
GCST90200056	HkdyBm	Keloid	Sphingomyelin (d18:0/18:0, d19:0/17:0) levels	MR Egger	5	-2.75317	2.34244	0.324648	-7.34435	1.83801	0.0637256	0.000646234	6.28403
GCST90200056	HkdyBm	Keloid	Sphingomyelin (d18:0/18:0, d19:0/17:0) levels	Weighted median	5	0.212498	0.632199	0.736777	-1.02661	1.45161	1.23676	0.358218	4.26997
GCST90200056	HkdyBm	Keloid	Sphingomyelin (d18:0/18:0, d19:0/17:0) levels	Inverse variance weighted	5	0.33238	0.497317	0.503912	-0.642361	1.30712	1.39428	0.526049	3.69552
GCST90200056	HkdyBm	Keloid	Sphingomyelin (d18:0/18:0, d19:0/17:0) levels	Simple mode	5	-0.0988134	0.887283	0.91669	-1.83789	1.64026	0.905912	0.159153	5.15651
GCST90200056	HkdyBm	Keloid	Sphingomyelin (d18:0/18:0, d19:0/17:0) levels	Weighted mode	5	-0.184624	0.761366	0.820326	-1.6769	1.30765	0.831417	0.186952	3.69748
GCST90200057	HkdyBm	Keloid	1-(1-enyl-palmitoyl)-2-oleoyl-gpc (p-16:0/18:1) levels	MR Egger	5	5.64164	3.69147	0.223902	-1.59365	12.8769	281.925	0.203183	391184
GCST90200057	HkdyBm	Keloid	1-(1-enyl-palmitoyl)-2-oleoyl-gpc (p-16:0/18:1) levels	Weighted median	5	0.149943	0.577799	0.795244	-0.982543	1.28243	1.16177	0.374358	3.60539
GCST90200057	HkdyBm	Keloid	1-(1-enyl-palmitoyl)-2-oleoyl-gpc (p-16:0/18:1) levels	Inverse variance weighted	5	0.215935	0.449154	0.630687	-0.664406	1.09628	1.24102	0.514579	2.993
GCST90200057	HkdyBm	Keloid	1-(1-enyl-palmitoyl)-2-oleoyl-gpc (p-16:0/18:1) levels	Simple mode	5	-0.185159	0.880578	0.843734	-1.91109	1.54077	0.830972	0.147919	4.6682
GCST90200057	HkdyBm	Keloid	1-(1-enyl-palmitoyl)-2-oleoyl-gpc (p-16:0/18:1) levels	Weighted mode	5	0.0263606	0.78232	0.974734	-1.50699	1.55971	1.02671	0.221577	4.75743
GCST90200058	HkdyBm	Keloid	1-(1-enyl-stearoyl)-2-arachidonoyl-GPE (p-18:0/20:4) levels	MR Egger	3	0.508524	2.58108	0.876159	-4.55039	5.56744	1.66284	0.010563	261.764
GCST90200058	HkdyBm	Keloid	1-(1-enyl-stearoyl)-2-arachidonoyl-GPE (p-18:0/20:4) levels	Weighted median	3	0.504492	0.361293	0.162608	-0.203642	1.21263	1.65614	0.815755	3.3623
GCST90200058	HkdyBm	Keloid	1-(1-enyl-stearoyl)-2-arachidonoyl-GPE (p-18:0/20:4) levels	Inverse variance weighted	3	0.648772	0.643687	0.313502	-0.612853	1.9104	1.91319	0.541803	6.75578
GCST90200058	HkdyBm	Keloid	1-(1-enyl-stearoyl)-2-arachidonoyl-GPE (p-18:0/20:4) levels	Simple mode	3	-0.0108997	0.66983	0.988495	-1.32377	1.30197	0.98916	0.266131	3.67652
GCST90200058	HkdyBm	Keloid	1-(1-enyl-stearoyl)-2-arachidonoyl-GPE (p-18:0/20:4) levels	Weighted mode	3	0.469452	0.358185	0.320261	-0.23259	1.17149	1.59912	0.792478	3.22681
GCST90200059	HkdyBm	Keloid	Behenoyl dihydrosphingomyelin (d18:0/22:0) levels	MR Egger	8	-1.49341	1.3577	0.313514	-4.1545	1.16768	0.224605	0.0156936	3.21453
GCST90200059	HkdyBm	Keloid	Behenoyl dihydrosphingomyelin (d18:0/22:0) levels	Weighted median	8	-0.613821	0.498151	0.217874	-1.5902	0.362554	0.541278	0.203886	1.43699
GCST90200059	HkdyBm	Keloid	Behenoyl dihydrosphingomyelin (d18:0/22:0) levels	Inverse variance weighted	8	-0.211522	0.365777	0.563076	-0.928445	0.505402	0.809352	0.395168	1.65765
GCST90200059	HkdyBm	Keloid	Behenoyl dihydrosphingomyelin (d18:0/22:0) levels	Simple mode	8	0.696295	0.817823	0.422714	-0.906639	2.29923	2.00631	0.40388	9.9665
GCST90200059	HkdyBm	Keloid	Behenoyl dihydrosphingomyelin (d18:0/22:0) levels	Weighted mode	8	-0.852719	0.708029	0.267589	-2.24046	0.535017	0.426254	0.10641	1.70748
GCST90200060	HkdyBm	Keloid	1-(1-enyl-palmitoyl)-2-linoleoyl-GPC (p-16:0/18:2) levels	MR Egger	3	-1.28986	4.7103	0.82984	-10.5221	7.94233	0.275308	2.69e-05	2813.92
GCST90200060	HkdyBm	Keloid	1-(1-enyl-palmitoyl)-2-linoleoyl-GPC (p-16:0/18:2) levels	Weighted median	3	-0.64823	0.70746	0.359521	-2.03485	0.738391	0.52297	0.1307	2.09257
GCST90200060	HkdyBm	Keloid	1-(1-enyl-palmitoyl)-2-linoleoyl-GPC (p-16:0/18:2) levels	Inverse variance weighted	3	-0.778211	0.633469	0.219262	-2.01981	0.463387	0.459227	0.132681	1.58945
GCST90200060	HkdyBm	Keloid	1-(1-enyl-palmitoyl)-2-linoleoyl-GPC (p-16:0/18:2) levels	Simple mode	3	-0.61107	0.85497	0.548943	-2.28681	1.06467	0.54277	0.10159	2.89988
GCST90200060	HkdyBm	Keloid	1-(1-enyl-palmitoyl)-2-linoleoyl-GPC (p-16:0/18:2) levels	Weighted mode	3	-0.584271	0.91145	0.587153	-2.37071	1.20217	0.557512	0.0934142	3.32733
GCST90200061	HkdyBm	Keloid	1-(1-enyl-palmitoyl)-2-oleoyl-GPE (p-16:0/18:1) levels	Wald ratio	1	-0.656173	0.896203	0.464065	-2.41273	1.10039	0.518833	0.0895703	3.00532
GCST90200062	HkdyBm	Keloid	1-palmitoyl-2-arachidonoyl-GPI (16:0/20:4) levels	MR Egger	5	-1.09277	1.20795	0.432335	-3.46035	1.2748	0.335286	0.0314189	3.578
GCST90200062	HkdyBm	Keloid	1-palmitoyl-2-arachidonoyl-GPI (16:0/20:4) levels	Weighted median	5	0.589778	0.536768	0.271874	-0.462287	1.64184	1.80359	0.629841	5.16469
GCST90200062	HkdyBm	Keloid	1-palmitoyl-2-arachidonoyl-GPI (16:0/20:4) levels	Inverse variance weighted	5	0.255061	0.448308	0.569396	-0.623623	1.13375	1.29054	0.535999	3.10727
GCST90200062	HkdyBm	Keloid	1-palmitoyl-2-arachidonoyl-GPI (16:0/20:4) levels	Simple mode	5	0.538713	0.681106	0.473235	-0.796255	1.87368	1.7138	0.451015	6.51222
GCST90200062	HkdyBm	Keloid	1-palmitoyl-2-arachidonoyl-GPI (16:0/20:4) levels	Weighted mode	5	0.664441	0.603293	0.332558	-0.518013	1.8469	1.9434	0.595703	6.34011
GCST90200063	HkdyBm	Keloid	1-palmitoyl-2-docosahexaenoyl-GPE (16:0/22:6) levels	MR Egger	8	0.00579522	0.372653	0.988097	-0.724605	0.736196	1.00581	0.484516	2.08798
GCST90200063	HkdyBm	Keloid	1-palmitoyl-2-docosahexaenoyl-GPE (16:0/22:6) levels	Weighted median	8	0.102198	0.230135	0.656985	-0.348866	0.553263	1.1076	0.705488	1.73892
GCST90200063	HkdyBm	Keloid	1-palmitoyl-2-docosahexaenoyl-GPE (16:0/22:6) levels	Inverse variance weighted	8	0.160254	0.206708	0.438181	-0.244893	0.565401	1.17381	0.782788	1.76015
GCST90200063	HkdyBm	Keloid	1-palmitoyl-2-docosahexaenoyl-GPE (16:0/22:6) levels	Simple mode	8	0.0713173	0.42909	0.872694	-0.7697	0.912335	1.07392	0.463152	2.49013
GCST90200063	HkdyBm	Keloid	1-palmitoyl-2-docosahexaenoyl-GPE (16:0/22:6) levels	Weighted mode	8	0.0899156	0.257198	0.736923	-0.414193	0.594024	1.09408	0.660874	1.81126
GCST90200064	HkdyBm	Keloid	N-palmitoyl-sphinganine (d18:0/16:0) levels	MR Egger	6	0.595776	1.35963	0.683873	-2.06909	3.26065	1.81444	0.1263	26.0663
GCST90200064	HkdyBm	Keloid	N-palmitoyl-sphinganine (d18:0/16:0) levels	Weighted median	6	-0.457129	0.646565	0.479559	-1.7244	0.810138	0.633098	0.178281	2.24822
GCST90200064	HkdyBm	Keloid	N-palmitoyl-sphinganine (d18:0/16:0) levels	Inverse variance weighted	6	-0.198643	0.494829	0.688098	-1.16851	0.771221	0.819842	0.31083	2.16241
GCST90200064	HkdyBm	Keloid	N-palmitoyl-sphinganine (d18:0/16:0) levels	Simple mode	6	-0.821044	1.00641	0.451706	-2.79361	1.15153	0.439972	0.0611997	3.16301
GCST90200064	HkdyBm	Keloid	N-palmitoyl-sphinganine (d18:0/16:0) levels	Weighted mode	6	-0.781249	1.06957	0.497898	-2.8776	1.3151	0.457834	0.0562695	3.72514
GCST90200065	HkdyBm	Keloid	1-stearoyl-2-docosahexaenoyl-GPE (18:0/22:6) levels	MR Egger	7	0.161367	0.586265	0.79414	-0.987713	1.31045	1.17512	0.372428	3.70783
GCST90200065	HkdyBm	Keloid	1-stearoyl-2-docosahexaenoyl-GPE (18:0/22:6) levels	Weighted median	7	0.137427	0.303931	0.651149	-0.458277	0.733132	1.14732	0.632372	2.08159
GCST90200065	HkdyBm	Keloid	1-stearoyl-2-docosahexaenoyl-GPE (18:0/22:6) levels	Inverse variance weighted	7	0.195569	0.265464	0.461302	-0.324742	0.715879	1.216	0.722714	2.04598
GCST90200065	HkdyBm	Keloid	1-stearoyl-2-docosahexaenoyl-GPE (18:0/22:6) levels	Simple mode	7	0.0486362	0.497699	0.925336	-0.926853	1.02413	1.04984	0.395797	2.78466
GCST90200065	HkdyBm	Keloid	1-stearoyl-2-docosahexaenoyl-GPE (18:0/22:6) levels	Weighted mode	7	0.1128	0.33998	0.751335	-0.55356	0.77916	1.11941	0.574899	2.17964
GCST90200066	HkdyBm	Keloid	Gamma-tocopherol/beta-tocopherol levels	MR Egger	3	-0.0521307	8.2131	0.995959	-16.1498	16.0455	0.949205	9.69e-08	9.30014e+06
GCST90200066	HkdyBm	Keloid	Gamma-tocopherol/beta-tocopherol levels	Weighted median	3	0.633902	0.943222	0.501545	-1.21481	2.48262	1.88495	0.296765	11.9726
GCST90200066	HkdyBm	Keloid	Gamma-tocopherol/beta-tocopherol levels	Inverse variance weighted	3	0.47739	0.718512	0.506425	-0.930894	1.88567	1.61186	0.394201	6.5908
GCST90200066	HkdyBm	Keloid	Gamma-tocopherol/beta-tocopherol levels	Simple mode	3	0.88812	1.14666	0.51965	-1.35934	3.13558	2.43056	0.25683	23.002
GCST90200066	HkdyBm	Keloid	Gamma-tocopherol/beta-tocopherol levels	Weighted mode	3	0.88812	1.11898	0.510587	-1.30509	3.08133	2.43056	0.271148	21.7873
GCST90200067	HkdyBm	Keloid	1-stearoyl-2-linoleoyl-GPI (18:0/18:2) levels	MR Egger	8	-0.293173	0.805083	0.728233	-1.87114	1.28479	0.745893	0.153949	3.61391
GCST90200067	HkdyBm	Keloid	1-stearoyl-2-linoleoyl-GPI (18:0/18:2) levels	Weighted median	8	-0.344781	0.373355	0.355763	-1.07656	0.386994	0.708375	0.340767	1.47255
GCST90200067	HkdyBm	Keloid	1-stearoyl-2-linoleoyl-GPI (18:0/18:2) levels	Inverse variance weighted	8	-0.310125	0.300456	0.301988	-0.899018	0.278769	0.733356	0.406969	1.3215
GCST90200067	HkdyBm	Keloid	1-stearoyl-2-linoleoyl-GPI (18:0/18:2) levels	Simple mode	8	0.0931482	0.527992	0.86496	-0.941715	1.12801	1.09762	0.389958	3.08951
GCST90200067	HkdyBm	Keloid	1-stearoyl-2-linoleoyl-GPI (18:0/18:2) levels	Weighted mode	8	-0.181396	0.384587	0.651513	-0.935186	0.572393	0.834105	0.392513	1.7725
GCST90200068	HkdyBm	Keloid	1,2-dilinoleoyl-GPE (18:2/18:2) levels	MR Egger	4	-1.02678	1.02047	0.420279	-3.02691	0.97335	0.358158	0.0484652	2.6468
GCST90200068	HkdyBm	Keloid	1,2-dilinoleoyl-GPE (18:2/18:2) levels	Weighted median	4	-0.499631	0.408289	0.221059	-1.29988	0.300616	0.606755	0.272565	1.35069
GCST90200068	HkdyBm	Keloid	1,2-dilinoleoyl-GPE (18:2/18:2) levels	Inverse variance weighted	4	-0.479247	0.359288	0.182243	-1.18345	0.224958	0.61925	0.30622	1.25227
GCST90200068	HkdyBm	Keloid	1,2-dilinoleoyl-GPE (18:2/18:2) levels	Simple mode	4	-0.0608428	0.587554	0.924059	-1.21245	1.09076	0.940971	0.297468	2.97655
GCST90200068	HkdyBm	Keloid	1,2-dilinoleoyl-GPE (18:2/18:2) levels	Weighted mode	4	-0.611783	0.411029	0.233382	-1.4174	0.193833	0.542383	0.242343	1.21389
GCST90200069	HkdyBm	Keloid	Phenylacetylglutamate levels	Wald ratio	1	0.206435	0.610599	0.735298	-0.99034	1.40321	1.22929	0.371451	4.06824
GCST90200070	HkdyBm	Keloid	1-(1-enyl-palmitoyl)-2-palmitoleoyl-GPC (P-16:0/16:1) levels	MR Egger	8	0.0709863	0.463686	0.883345	-0.837838	0.979811	1.07357	0.432645	2.66395
GCST90200070	HkdyBm	Keloid	1-(1-enyl-palmitoyl)-2-palmitoleoyl-GPC (P-16:0/16:1) levels	Weighted median	8	-0.0331924	0.270385	0.902297	-0.563147	0.496762	0.967352	0.569414	1.64339
GCST90200070	HkdyBm	Keloid	1-(1-enyl-palmitoyl)-2-palmitoleoyl-GPC (P-16:0/16:1) levels	Inverse variance weighted	8	-0.0667465	0.236983	0.778211	-0.531232	0.397739	0.935432	0.58788	1.48846
GCST90200070	HkdyBm	Keloid	1-(1-enyl-palmitoyl)-2-palmitoleoyl-GPC (P-16:0/16:1) levels	Simple mode	8	-0.292423	0.472069	0.555238	-1.21768	0.632832	0.746453	0.295916	1.88294
GCST90200070	HkdyBm	Keloid	1-(1-enyl-palmitoyl)-2-palmitoleoyl-GPC (P-16:0/16:1) levels	Weighted mode	8	-0.05652	0.287262	0.84961	-0.619553	0.506513	0.945048	0.538185	1.65949
GCST90200071	HkdyBm	Keloid	Palmitoylcholine levels	Inverse variance weighted	2	-0.631059	0.935335	0.499874	-2.46432	1.2022	0.532028	0.085067	3.32742
GCST90200072	HkdyBm	Keloid	Thioproline levels	MR Egger	4	-3.89978	1.87994	0.173743	-7.58446	-0.215089	0.0202464	0.000508287	0.80647
GCST90200072	HkdyBm	Keloid	Thioproline levels	Weighted median	4	-0.0948421	0.751333	0.899548	-1.56746	1.37777	0.909516	0.208575	3.96605
GCST90200072	HkdyBm	Keloid	Thioproline levels	Inverse variance weighted	4	-0.652345	0.758025	0.389467	-2.13807	0.833384	0.520823	0.117882	2.30109
GCST90200072	HkdyBm	Keloid	Thioproline levels	Simple mode	4	0.264067	1.0218	0.812789	-1.73867	2.2668	1.30222	0.175754	9.6485
GCST90200072	HkdyBm	Keloid	Thioproline levels	Weighted mode	4	0.25053	0.896525	0.798062	-1.50666	2.00772	1.28471	0.221649	7.44631
GCST90200073	HkdyBm	Keloid	1-linoleoyl-2-arachidonoyl-GPC (18:2/20:4n6) levels	MR Egger	11	0.358303	0.480048	0.474477	-0.582592	1.2992	1.4309	0.558449	3.66635
GCST90200073	HkdyBm	Keloid	1-linoleoyl-2-arachidonoyl-GPC (18:2/20:4n6) levels	Weighted median	11	0.410576	0.309945	0.185279	-0.196916	1.01807	1.50769	0.821259	2.76784
GCST90200073	HkdyBm	Keloid	1-linoleoyl-2-arachidonoyl-GPC (18:2/20:4n6) levels	Inverse variance weighted	11	0.340531	0.246527	0.167182	-0.142661	0.823723	1.40569	0.867048	2.27897
GCST90200073	HkdyBm	Keloid	1-linoleoyl-2-arachidonoyl-GPC (18:2/20:4n6) levels	Simple mode	11	0.538367	0.513123	0.318782	-0.467353	1.54409	1.71321	0.626659	4.6837
GCST90200073	HkdyBm	Keloid	1-linoleoyl-2-arachidonoyl-GPC (18:2/20:4n6) levels	Weighted mode	11	0.42611	0.333069	0.229662	-0.226705	1.07892	1.53129	0.797156	2.94151
GCST90200074	HkdyBm	Keloid	1-linoleoyl-GPG (18:2) levels	MR Egger	5	0.0219815	0.482923	0.966555	-0.924548	0.968511	1.02222	0.396711	2.63402
GCST90200074	HkdyBm	Keloid	1-linoleoyl-GPG (18:2) levels	Weighted median	5	0.162269	0.288586	0.573917	-0.403359	0.727897	1.17618	0.668072	2.07072
GCST90200074	HkdyBm	Keloid	1-linoleoyl-GPG (18:2) levels	Inverse variance weighted	5	0.121503	0.270275	0.653033	-0.408236	0.651241	1.12919	0.664822	1.91792
GCST90200074	HkdyBm	Keloid	1-linoleoyl-GPG (18:2) levels	Simple mode	5	0.324861	0.456155	0.515694	-0.569203	1.21892	1.38384	0.565976	3.38355
GCST90200074	HkdyBm	Keloid	1-linoleoyl-GPG (18:2) levels	Weighted mode	5	0.139578	0.328832	0.69306	-0.504932	0.784089	1.14979	0.603547	2.19041
GCST90200075	HkdyBm	Keloid	1-(1-enyl-palmitoyl)-2-linoleoyl-GPE (p-16:0/18:2) levels	MR Egger	4	-2.35213	3.86973	0.605128	-9.93681	5.23254	0.0951661	4.84e-05	187.269
GCST90200075	HkdyBm	Keloid	1-(1-enyl-palmitoyl)-2-linoleoyl-GPE (p-16:0/18:2) levels	Weighted median	4	-0.733753	0.526564	0.163477	-1.76582	0.298312	0.480104	0.171047	1.34758
GCST90200075	HkdyBm	Keloid	1-(1-enyl-palmitoyl)-2-linoleoyl-GPE (p-16:0/18:2) levels	Inverse variance weighted	4	-0.700322	0.514121	0.173143	-1.708	0.307356	0.496426	0.181228	1.35982
GCST90200075	HkdyBm	Keloid	1-(1-enyl-palmitoyl)-2-linoleoyl-GPE (p-16:0/18:2) levels	Simple mode	4	-0.92723	0.814743	0.337755	-2.52413	0.669666	0.395648	0.0801283	1.95358
GCST90200075	HkdyBm	Keloid	1-(1-enyl-palmitoyl)-2-linoleoyl-GPE (p-16:0/18:2) levels	Weighted mode	4	-0.768019	0.632789	0.311697	-2.00829	0.472248	0.463931	0.134219	1.6036
GCST90200076	HkdyBm	Keloid	1-(1-enyl-stearoyl)-2-linoleoyl-GPE (p-18:0/18:2) levels	MR Egger	4	-0.279845	2.76736	0.928677	-5.70387	5.14418	0.755901	0.00333306	171.43
GCST90200076	HkdyBm	Keloid	1-(1-enyl-stearoyl)-2-linoleoyl-GPE (p-18:0/18:2) levels	Weighted median	4	0.340973	0.609512	0.575875	-0.85367	1.53562	1.40632	0.425849	4.64419
GCST90200076	HkdyBm	Keloid	1-(1-enyl-stearoyl)-2-linoleoyl-GPE (p-18:0/18:2) levels	Inverse variance weighted	4	0.61095	0.751931	0.4165	-0.862835	2.08473	1.84218	0.421964	8.04245
GCST90200076	HkdyBm	Keloid	1-(1-enyl-stearoyl)-2-linoleoyl-GPE (p-18:0/18:2) levels	Simple mode	4	1.0415	1.34113	0.494012	-1.58711	3.6701	2.83345	0.204516	39.2559
GCST90200076	HkdyBm	Keloid	1-(1-enyl-stearoyl)-2-linoleoyl-GPE (p-18:0/18:2) levels	Weighted mode	4	-0.370958	0.628886	0.596762	-1.60358	0.861659	0.690073	0.201176	2.36708
GCST90200077	HkdyBm	Keloid	1-stearoyl-2-oleoyl-GPI (18:0/18:1) levels	MR Egger	7	-0.557431	2.44019	0.828355	-5.34019	4.22533	0.572678	0.00479494	68.3972
GCST90200077	HkdyBm	Keloid	1-stearoyl-2-oleoyl-GPI (18:0/18:1) levels	Weighted median	7	0.320959	0.371052	0.38704	-0.406302	1.04822	1.37845	0.666109	2.85257
GCST90200077	HkdyBm	Keloid	1-stearoyl-2-oleoyl-GPI (18:0/18:1) levels	Inverse variance weighted	7	0.208217	0.468933	0.657026	-0.710891	1.12732	1.23148	0.491206	3.08738
GCST90200077	HkdyBm	Keloid	1-stearoyl-2-oleoyl-GPI (18:0/18:1) levels	Simple mode	7	0.372356	0.556971	0.528656	-0.719306	1.46402	1.45115	0.48709	4.3233
GCST90200077	HkdyBm	Keloid	1-stearoyl-2-oleoyl-GPI (18:0/18:1) levels	Weighted mode	7	0.350387	0.408579	0.424053	-0.450428	1.1512	1.41962	0.637355	3.16199
GCST90200078	HkdyBm	Keloid	1-myristoyl-2-arachidonoyl-GPC (14:0/20:4) levels	MR Egger	5	0.472465	0.503838	0.41756	-0.515058	1.45999	1.60394	0.597466	4.30591
GCST90200078	HkdyBm	Keloid	1-myristoyl-2-arachidonoyl-GPC (14:0/20:4) levels	Weighted median	5	0.428055	0.298504	0.151572	-0.157013	1.01312	1.53427	0.854693	2.75419
GCST90200078	HkdyBm	Keloid	1-myristoyl-2-arachidonoyl-GPC (14:0/20:4) levels	Inverse variance weighted	5	0.363564	0.272989	0.18293	-0.171495	0.898622	1.43845	0.842405	2.45622
GCST90200078	HkdyBm	Keloid	1-myristoyl-2-arachidonoyl-GPC (14:0/20:4) levels	Simple mode	5	0.44155	0.521413	0.44478	-0.58042	1.46352	1.55512	0.559663	4.32114
GCST90200078	HkdyBm	Keloid	1-myristoyl-2-arachidonoyl-GPC (14:0/20:4) levels	Weighted mode	5	0.44155	0.320347	0.24017	-0.186331	1.06943	1.55512	0.829999	2.91372
GCST90200079	HkdyBm	Keloid	1-oleoyl-2-arachidonoyl-GPE (18:1/20:4) levels	MR Egger	11	-0.353226	0.326633	0.307636	-0.993427	0.286975	0.702418	0.370305	1.33239
GCST90200079	HkdyBm	Keloid	1-oleoyl-2-arachidonoyl-GPE (18:1/20:4) levels	Weighted median	11	0.0522822	0.221548	0.813444	-0.381952	0.486517	1.05367	0.682528	1.62664
GCST90200079	HkdyBm	Keloid	1-oleoyl-2-arachidonoyl-GPE (18:1/20:4) levels	Inverse variance weighted	11	0.207194	0.211046	0.326222	-0.206455	0.620844	1.23022	0.813463	1.8605
GCST90200079	HkdyBm	Keloid	1-oleoyl-2-arachidonoyl-GPE (18:1/20:4) levels	Simple mode	11	-0.00234483	0.404871	0.995493	-0.795891	0.791202	0.997658	0.451179	2.20605
GCST90200079	HkdyBm	Keloid	1-oleoyl-2-arachidonoyl-GPE (18:1/20:4) levels	Weighted mode	11	-0.0362078	0.220895	0.873065	-0.469163	0.396747	0.96444	0.625526	1.48698
GCST90200080	HkdyBm	Keloid	1-palmitoyl-2-oleoyl-GPI (16:0/18:1) levels	MR Egger	4	1.20515	2.18826	0.637117	-3.08383	5.49413	3.33726	0.0457835	243.26
GCST90200080	HkdyBm	Keloid	1-palmitoyl-2-oleoyl-GPI (16:0/18:1) levels	Weighted median	4	0.203283	0.449589	0.651159	-0.677912	1.08448	1.22542	0.507676	2.9579
GCST90200080	HkdyBm	Keloid	1-palmitoyl-2-oleoyl-GPI (16:0/18:1) levels	Inverse variance weighted	4	0.115133	0.394803	0.770575	-0.65868	0.888947	1.12202	0.517534	2.43257
GCST90200080	HkdyBm	Keloid	1-palmitoyl-2-oleoyl-GPI (16:0/18:1) levels	Simple mode	4	0.395925	0.658014	0.589808	-0.893783	1.68563	1.48576	0.409105	5.39587
GCST90200080	HkdyBm	Keloid	1-palmitoyl-2-oleoyl-GPI (16:0/18:1) levels	Weighted mode	4	0.228267	0.494856	0.675986	-0.74165	1.19818	1.25642	0.476327	3.31409
GCST90200081	HkdyBm	Keloid	1-oleoyl-2-docosahexaenoyl-GPC (18:1/22:6) levels	MR Egger	8	2.06442	2.30301	0.404566	-2.44947	6.57831	7.88071	0.0863391	719.322
GCST90200081	HkdyBm	Keloid	1-oleoyl-2-docosahexaenoyl-GPC (18:1/22:6) levels	Weighted median	8	0.476679	0.57429	0.406521	-0.64893	1.60229	1.61072	0.522605	4.96438
GCST90200081	HkdyBm	Keloid	1-oleoyl-2-docosahexaenoyl-GPC (18:1/22:6) levels	Inverse variance weighted	8	0.685052	0.411948	0.0963211	-0.122366	1.49247	1.98387	0.884824	4.44807
GCST90200081	HkdyBm	Keloid	1-oleoyl-2-docosahexaenoyl-GPC (18:1/22:6) levels	Simple mode	8	0.621363	0.794713	0.459914	-0.936274	2.179	1.86146	0.392086	8.83747
GCST90200081	HkdyBm	Keloid	1-oleoyl-2-docosahexaenoyl-GPC (18:1/22:6) levels	Weighted mode	8	0.526388	0.69904	0.475997	-0.84373	1.89651	1.69281	0.430103	6.66258
GCST90200082	HkdyBm	Keloid	1-oleoyl-2-linoleoyl-GPE (18:1/18:2) levels	MR Egger	8	-0.720738	0.402202	0.123315	-1.50905	0.0675784	0.486393	0.221119	1.06991
GCST90200082	HkdyBm	Keloid	1-oleoyl-2-linoleoyl-GPE (18:1/18:2) levels	Weighted median	8	-0.247428	0.234619	0.291609	-0.707282	0.212425	0.780806	0.492983	1.23667
GCST90200082	HkdyBm	Keloid	1-oleoyl-2-linoleoyl-GPE (18:1/18:2) levels	Inverse variance weighted	8	-0.227565	0.207607	0.273021	-0.634474	0.179345	0.796471	0.530214	1.19643
GCST90200082	HkdyBm	Keloid	1-oleoyl-2-linoleoyl-GPE (18:1/18:2) levels	Simple mode	8	0.211207	0.518219	0.695771	-0.804502	1.22692	1.23517	0.44731	3.4107
GCST90200082	HkdyBm	Keloid	1-oleoyl-2-linoleoyl-GPE (18:1/18:2) levels	Weighted mode	8	-0.263282	0.251687	0.3303	-0.756589	0.230025	0.768525	0.469264	1.25863
GCST90200083	HkdyBm	Keloid	1-(1-enyl-palmitoyl)-2-palmitoyl-GPC (P-16:0/16:0) levels	MR Egger	11	0.359251	0.415201	0.409375	-0.454543	1.17304	1.43226	0.634738	3.23182
GCST90200083	HkdyBm	Keloid	1-(1-enyl-palmitoyl)-2-palmitoyl-GPC (P-16:0/16:0) levels	Weighted median	11	-0.0938389	0.264928	0.723185	-0.613098	0.42542	0.910429	0.54167	1.53023
GCST90200083	HkdyBm	Keloid	1-(1-enyl-palmitoyl)-2-palmitoyl-GPC (P-16:0/16:0) levels	Inverse variance weighted	11	-0.106355	0.213871	0.618987	-0.525543	0.312832	0.899105	0.591234	1.36729
GCST90200083	HkdyBm	Keloid	1-(1-enyl-palmitoyl)-2-palmitoyl-GPC (P-16:0/16:0) levels	Simple mode	11	-0.495914	0.504528	0.348826	-1.48479	0.49296	0.609014	0.22655	1.63716
GCST90200083	HkdyBm	Keloid	1-(1-enyl-palmitoyl)-2-palmitoyl-GPC (P-16:0/16:0) levels	Weighted mode	11	-0.0937296	0.267014	0.73285	-0.617077	0.429618	0.910529	0.539519	1.53667
GCST90200084	HkdyBm	Keloid	Oleoylcholine levels	Inverse variance weighted	2	-0.923642	1.28533	0.472386	-3.44289	1.59561	0.39707	0.031972	4.93133
GCST90200085	HkdyBm	Keloid	Glycosyl-N-palmitoyl-sphingosine (d18:1/16:0) levels	MR Egger	5	0.750687	0.998687	0.506843	-1.20674	2.70811	2.11845	0.299171	15.0009
GCST90200085	HkdyBm	Keloid	Glycosyl-N-palmitoyl-sphingosine (d18:1/16:0) levels	Weighted median	5	0.229285	0.36887	0.534213	-0.4937	0.952269	1.2577	0.610364	2.59158
GCST90200085	HkdyBm	Keloid	Glycosyl-N-palmitoyl-sphingosine (d18:1/16:0) levels	Inverse variance weighted	5	0.189974	0.463302	0.681774	-0.718097	1.09804	1.20922	0.487679	2.9983
GCST90200085	HkdyBm	Keloid	Glycosyl-N-palmitoyl-sphingosine (d18:1/16:0) levels	Simple mode	5	-1.05692	0.917802	0.313644	-2.85581	0.741975	0.347526	0.0575093	2.10008
GCST90200085	HkdyBm	Keloid	Glycosyl-N-palmitoyl-sphingosine (d18:1/16:0) levels	Weighted mode	5	0.450846	0.394224	0.316569	-0.321833	1.22353	1.56964	0.724819	3.39915
GCST90200086	HkdyBm	Keloid	Arachidonoylcholine levels	MR Egger	3	-3.01404	2.76803	0.47293	-8.43937	2.4113	0.0490932	0.000216187	11.1484
GCST90200086	HkdyBm	Keloid	Arachidonoylcholine levels	Weighted median	3	0.448285	0.491902	0.362122	-0.515844	1.41241	1.56562	0.596997	4.10585
GCST90200086	HkdyBm	Keloid	Arachidonoylcholine levels	Inverse variance weighted	3	0.420554	0.47176	0.372684	-0.504095	1.3452	1.5228	0.604052	3.83896
GCST90200086	HkdyBm	Keloid	Arachidonoylcholine levels	Simple mode	3	-0.578675	1.00071	0.621524	-2.54007	1.38272	0.560641	0.0788606	3.98574
GCST90200086	HkdyBm	Keloid	Arachidonoylcholine levels	Weighted mode	3	0.735264	0.531466	0.300707	-0.306409	1.77694	2.08603	0.736085	5.91172
GCST90200087	HkdyBm	Keloid	2-methylserine levels	Wald ratio	1	0.422956	1.20136	0.72479	-1.93171	2.77762	1.52647	0.1449	16.0808
GCST90200088	HkdyBm	Keloid	(S)-3-hydroxybutyrylcarnitine levels	MR Egger	4	0.63538	1.60359	0.730217	-2.50766	3.77842	1.88774	0.0814583	43.747
GCST90200088	HkdyBm	Keloid	(S)-3-hydroxybutyrylcarnitine levels	Weighted median	4	-0.500187	0.50052	0.317632	-1.48121	0.480831	0.606417	0.227363	1.61742
GCST90200088	HkdyBm	Keloid	(S)-3-hydroxybutyrylcarnitine levels	Inverse variance weighted	4	-0.141167	0.438183	0.747328	-1.00001	0.717671	0.868344	0.367878	2.04965
GCST90200088	HkdyBm	Keloid	(S)-3-hydroxybutyrylcarnitine levels	Simple mode	4	-0.521215	0.871144	0.591792	-2.22866	1.18623	0.593799	0.107673	3.2747
GCST90200088	HkdyBm	Keloid	(S)-3-hydroxybutyrylcarnitine levels	Weighted mode	4	-0.652948	0.739879	0.44249	-2.10311	0.797214	0.520509	0.122076	2.21935
GCST90200089	HkdyBm	Keloid	Methylsuccinoylcarnitine levels	MR Egger	10	0.0031296	0.723874	0.996656	-1.41566	1.42192	1.00313	0.242764	4.14509
GCST90200089	HkdyBm	Keloid	Methylsuccinoylcarnitine levels	Weighted median	10	-0.303364	0.287261	0.290943	-0.866396	0.259668	0.73833	0.420464	1.2965
GCST90200089	HkdyBm	Keloid	Methylsuccinoylcarnitine levels	Inverse variance weighted	10	-0.052512	0.257095	0.838157	-0.556419	0.451395	0.948843	0.573258	1.5705
GCST90200089	HkdyBm	Keloid	Methylsuccinoylcarnitine levels	Simple mode	10	0.467972	0.504235	0.377583	-0.520329	1.45627	1.59675	0.594325	4.28994
GCST90200089	HkdyBm	Keloid	Methylsuccinoylcarnitine levels	Weighted mode	10	0.00927527	0.329233	0.978139	-0.636021	0.654572	1.00932	0.529395	1.92432
GCST90200090	HkdyBm	Keloid	Dihomo-linolenoyl-choline levels	Inverse variance weighted	2	-1.49851	0.796833	0.0600296	-3.0603	0.0632873	0.223464	0.0468737	1.06533
GCST90200091	HkdyBm	Keloid	Docosahexaenoylcholine levels	Wald ratio	1	-2.06942	1.16976	0.076877	-4.36215	0.223306	0.126259	0.0127509	1.2502
GCST90200092	HkdyBm	Keloid	Glycocholate glucuronide (1) levels	Wald ratio	1	-0.754699	0.922702	0.413401	-2.56319	1.0538	0.470152	0.0770582	2.86852
GCST90200093	HkdyBm	Keloid	Caffeic acid sulfate levels	Inverse variance weighted	2	-0.0074397	0.797774	0.992559	-1.57108	1.5562	0.992588	0.207821	4.74076
GCST90200094	HkdyBm	Keloid	Ascorbic acid 2-sulfate levels	Inverse variance weighted	2	-0.167994	1.15247	0.884104	-2.42684	2.09085	0.845359	0.0883155	8.0918
GCST90200095	HkdyBm	Keloid	1-linoleoyl-2-linolenoyl-GPC (18:2/18:3) levels	Wald ratio	1	-0.614978	0.444263	0.166278	-1.48573	0.255779	0.540653	0.226336	1.29147
GCST90200097	HkdyBm	Keloid	Furaneol sulfate levels	Wald ratio	1	-0.0755613	0.415245	0.855608	-0.889442	0.738319	0.927223	0.410885	2.09242
GCST90200098	HkdyBm	Keloid	Ceramide (d18:1/24:1) levels	MR Egger	8	0.242131	0.51719	0.656189	-0.771562	1.25582	1.27396	0.46229	3.51073
GCST90200098	HkdyBm	Keloid	Ceramide (d18:1/24:1) levels	Weighted median	8	-0.0144636	0.30174	0.961769	-0.605874	0.576946	0.98564	0.545597	1.78059
GCST90200098	HkdyBm	Keloid	Ceramide (d18:1/24:1) levels	Inverse variance weighted	8	0.0134969	0.254169	0.957651	-0.484674	0.511668	1.01359	0.615898	1.66807
GCST90200098	HkdyBm	Keloid	Ceramide (d18:1/24:1) levels	Simple mode	8	-0.355374	0.51098	0.50918	-1.35689	0.646147	0.700911	0.257459	1.90818
GCST90200098	HkdyBm	Keloid	Ceramide (d18:1/24:1) levels	Weighted mode	8	-0.0509599	0.341328	0.885528	-0.719963	0.618043	0.950317	0.48677	1.85529
GCST90200099	HkdyBm	Keloid	N-oleoylserine levels	Inverse variance weighted	2	0.33889	0.420925	0.420757	-0.486123	1.1639	1.40339	0.615006	3.2024
GCST90200100	HkdyBm	Keloid	Perfluorooctanesulfonate (PFOS) levels	Wald ratio	1	-0.498615	1.0699	0.641186	-2.59561	1.59838	0.607371	0.0746003	4.94502
GCST90200101	HkdyBm	Keloid	Pimeloylcarnitine/3-methyladipoylcarnitine (C7-DC) levels	MR Egger	5	0.867776	0.9335	0.421151	-0.961883	2.69744	2.38161	0.382172	14.8416
GCST90200101	HkdyBm	Keloid	Pimeloylcarnitine/3-methyladipoylcarnitine (C7-DC) levels	Weighted median	5	0.235895	0.409436	0.564517	-0.5666	1.03839	1.26604	0.567451	2.82466
GCST90200101	HkdyBm	Keloid	Pimeloylcarnitine/3-methyladipoylcarnitine (C7-DC) levels	Inverse variance weighted	5	0.0778107	0.344087	0.821095	-0.596599	0.752221	1.08092	0.550681	2.12171
GCST90200101	HkdyBm	Keloid	Pimeloylcarnitine/3-methyladipoylcarnitine (C7-DC) levels	Simple mode	5	-0.499263	0.563489	0.425661	-1.6037	0.605176	0.606978	0.20115	1.83157
GCST90200101	HkdyBm	Keloid	Pimeloylcarnitine/3-methyladipoylcarnitine (C7-DC) levels	Weighted mode	5	0.457388	0.520409	0.429084	-0.562614	1.47739	1.57994	0.569718	4.38149
GCST90200102	HkdyBm	Keloid	1-palmitoleoyl-2-linolenoyl-GPC (16:1/18:3) levels	MR Egger	5	-1.00118	0.670652	0.232308	-2.31566	0.313296	0.367445	0.0987012	1.36793
GCST90200102	HkdyBm	Keloid	1-palmitoleoyl-2-linolenoyl-GPC (16:1/18:3) levels	Weighted median	5	-0.490984	0.346794	0.15684	-1.1707	0.188732	0.612024	0.31015	1.20772
GCST90200102	HkdyBm	Keloid	1-palmitoleoyl-2-linolenoyl-GPC (16:1/18:3) levels	Inverse variance weighted	5	-0.348558	0.326147	0.285198	-0.987805	0.29069	0.705705	0.372393	1.33735
GCST90200102	HkdyBm	Keloid	1-palmitoleoyl-2-linolenoyl-GPC (16:1/18:3) levels	Simple mode	5	-0.517033	0.599071	0.436781	-1.69121	0.657147	0.596287	0.184296	1.92928
GCST90200102	HkdyBm	Keloid	1-palmitoleoyl-2-linolenoyl-GPC (16:1/18:3) levels	Weighted mode	5	-0.535024	0.40521	0.257197	-1.32924	0.259187	0.585655	0.264679	1.29588
GCST90200103	HkdyBm	Keloid	Linoleoyl-arachidonoyl-glycerol (18:2/20:4) [1] levels	MR Egger	3	0.0586622	1.19992	0.968901	-2.29318	2.41051	1.06042	0.100945	11.1396
GCST90200103	HkdyBm	Keloid	Linoleoyl-arachidonoyl-glycerol (18:2/20:4) [1] levels	Weighted median	3	0.448947	0.288306	0.119425	-0.116132	1.01403	1.56666	0.890358	2.75668
GCST90200103	HkdyBm	Keloid	Linoleoyl-arachidonoyl-glycerol (18:2/20:4) [1] levels	Inverse variance weighted	3	0.466487	0.274722	0.0895009	-0.0719671	1.00494	1.59438	0.930562	2.73175
GCST90200103	HkdyBm	Keloid	Linoleoyl-arachidonoyl-glycerol (18:2/20:4) [1] levels	Simple mode	3	0.343438	0.364613	0.445661	-0.371204	1.05808	1.40979	0.689903	2.88083
GCST90200103	HkdyBm	Keloid	Linoleoyl-arachidonoyl-glycerol (18:2/20:4) [1] levels	Weighted mode	3	0.408285	0.328101	0.339408	-0.234794	1.05136	1.50424	0.790734	2.86155
GCST90200104	HkdyBm	Keloid	Hexadecadienoate (16:2n6) levels	Wald ratio	1	1.06776	1.29929	0.411188	-1.47884	3.61436	2.90885	0.227902	37.1275
GCST90200105	HkdyBm	Keloid	Glycosyl-N-behenoyl-sphingadienine (d18:2/22:0) levels	MR Egger	4	1.32971	0.853856	0.259702	-0.343848	3.00327	3.77995	0.709037	20.1513
GCST90200105	HkdyBm	Keloid	Glycosyl-N-behenoyl-sphingadienine (d18:2/22:0) levels	Weighted median	4	0.188986	0.399812	0.636437	-0.594646	0.972617	1.20802	0.551758	2.64486
GCST90200105	HkdyBm	Keloid	Glycosyl-N-behenoyl-sphingadienine (d18:2/22:0) levels	Inverse variance weighted	4	-0.0547634	0.480898	0.909335	-0.997323	0.887796	0.946709	0.368866	2.42977
GCST90200105	HkdyBm	Keloid	Glycosyl-N-behenoyl-sphingadienine (d18:2/22:0) levels	Simple mode	4	0.0257901	0.722108	0.973753	-1.38954	1.44112	1.02613	0.249189	4.22543
GCST90200105	HkdyBm	Keloid	Glycosyl-N-behenoyl-sphingadienine (d18:2/22:0) levels	Weighted mode	4	0.405009	0.423121	0.409084	-0.424308	1.23433	1.49932	0.654222	3.43607
GCST90200106	HkdyBm	Keloid	4-hydroxyphenylacetylglutamine levels	MR Egger	3	3.26071	2.30486	0.391721	-1.25682	7.77823	26.068	0.284559	2388.05
GCST90200106	HkdyBm	Keloid	4-hydroxyphenylacetylglutamine levels	Weighted median	3	-0.479409	0.822601	0.56003	-2.09171	1.13289	0.619149	0.123476	3.10461
GCST90200106	HkdyBm	Keloid	4-hydroxyphenylacetylglutamine levels	Inverse variance weighted	3	-0.0728699	0.703195	0.917465	-1.45113	1.30539	0.929722	0.234305	3.68914
GCST90200106	HkdyBm	Keloid	4-hydroxyphenylacetylglutamine levels	Simple mode	3	-0.692624	1.02837	0.570024	-2.70822	1.32298	0.500262	0.066655	3.75458
GCST90200106	HkdyBm	Keloid	4-hydroxyphenylacetylglutamine levels	Weighted mode	3	-0.614908	0.863776	0.550374	-2.30791	1.07809	0.540691	0.0994691	2.93907
GCST90200107	HkdyBm	Keloid	Gamma-glutamyl-alpha-lysine levels	MR Egger	4	-1.08973	1.4608	0.533442	-3.95289	1.77344	0.336308	0.019199	5.89107
GCST90200107	HkdyBm	Keloid	Gamma-glutamyl-alpha-lysine levels	Weighted median	4	-0.294508	0.703863	0.675643	-1.67408	1.08506	0.744898	0.187481	2.95963
GCST90200107	HkdyBm	Keloid	Gamma-glutamyl-alpha-lysine levels	Inverse variance weighted	4	0.0872051	0.571565	0.878735	-1.03306	1.20747	1.09112	0.355916	3.34502
GCST90200107	HkdyBm	Keloid	Gamma-glutamyl-alpha-lysine levels	Simple mode	4	-0.368898	0.909512	0.71223	-2.15154	1.41374	0.691496	0.116305	4.11132
GCST90200107	HkdyBm	Keloid	Gamma-glutamyl-alpha-lysine levels	Weighted mode	4	-0.368898	0.903242	0.710371	-2.13925	1.40146	0.691496	0.117743	4.06111
GCST90200109	HkdyBm	Keloid	Linoleoyl-arachidonoyl-glycerol (18:2/20:4) [2] levels	MR Egger	6	0.378071	0.586336	0.554174	-0.771149	1.52729	1.45947	0.462481	4.60568
GCST90200109	HkdyBm	Keloid	Linoleoyl-arachidonoyl-glycerol (18:2/20:4) [2] levels	Weighted median	6	0.437553	0.280663	0.118997	-0.112547	0.987652	1.54891	0.893555	2.68492
GCST90200109	HkdyBm	Keloid	Linoleoyl-arachidonoyl-glycerol (18:2/20:4) [2] levels	Inverse variance weighted	6	0.452926	0.253131	0.0735672	-0.0432105	0.949062	1.57291	0.95771	2.58328
GCST90200109	HkdyBm	Keloid	Linoleoyl-arachidonoyl-glycerol (18:2/20:4) [2] levels	Simple mode	6	0.373595	0.411012	0.405051	-0.431987	1.17918	1.45295	0.649218	3.2517
GCST90200109	HkdyBm	Keloid	Linoleoyl-arachidonoyl-glycerol (18:2/20:4) [2] levels	Weighted mode	6	0.436542	0.304732	0.211421	-0.160732	1.03382	1.54735	0.85152	2.81178
GCST90200110	HkdyBm	Keloid	Palmitoleoylcarnitine (C16:1) levels	MR Egger	4	1.44939	2.9507	0.671896	-4.33399	7.23277	4.2605	0.0131151	1384.05
GCST90200110	HkdyBm	Keloid	Palmitoleoylcarnitine (C16:1) levels	Weighted median	4	-0.48743	0.67605	0.470911	-1.81249	0.837628	0.614203	0.163247	2.31088
GCST90200110	HkdyBm	Keloid	Palmitoleoylcarnitine (C16:1) levels	Inverse variance weighted	4	-0.49701	0.579181	0.390823	-1.6322	0.638184	0.608347	0.195498	1.89304
GCST90200110	HkdyBm	Keloid	Palmitoleoylcarnitine (C16:1) levels	Simple mode	4	-0.449025	0.867671	0.640542	-2.14966	1.25161	0.63825	0.116524	3.49597
GCST90200110	HkdyBm	Keloid	Palmitoleoylcarnitine (C16:1) levels	Weighted mode	4	-0.424474	0.823648	0.641874	-2.03882	1.18988	0.654114	0.130182	3.28667
GCST90200111	HkdyBm	Keloid	N-stearoyl-sphingadienine (d18:2/18:0) levels	Inverse variance weighted	2	-0.220148	0.668606	0.741956	-1.53062	1.09032	0.8024	0.216403	2.97523
GCST90200112	HkdyBm	Keloid	2,3-dihydroxy-2-methylbutyrate levels	Wald ratio	1	-0.622511	1.31198	0.635157	-3.194	1.94898	0.536595	0.0410076	7.02149
GCST90200113	HkdyBm	Keloid	Stearoylcholine levels	Inverse variance weighted	2	-0.534614	1.08059	0.62078	-2.65256	1.58333	0.585895	0.0704705	4.87116
GCST90200114	HkdyBm	Keloid	Glycosyl-N-tricosanoyl-sphingadienine (d18:2/23:0) levels	MR Egger	4	1.59231	1.03554	0.263964	-0.437342	3.62196	4.9151	0.645751	37.411
GCST90200114	HkdyBm	Keloid	Glycosyl-N-tricosanoyl-sphingadienine (d18:2/23:0) levels	Weighted median	4	0.557484	0.465503	0.231075	-0.354902	1.46987	1.74627	0.701242	4.34867
GCST90200114	HkdyBm	Keloid	Glycosyl-N-tricosanoyl-sphingadienine (d18:2/23:0) levels	Inverse variance weighted	4	0.330127	0.414715	0.426012	-0.482714	1.14297	1.39114	0.617107	3.13606
GCST90200114	HkdyBm	Keloid	Glycosyl-N-tricosanoyl-sphingadienine (d18:2/23:0) levels	Simple mode	4	0.281255	0.762866	0.736847	-1.21396	1.77647	1.32479	0.297018	5.90897
GCST90200114	HkdyBm	Keloid	Glycosyl-N-tricosanoyl-sphingadienine (d18:2/23:0) levels	Weighted mode	4	0.72684	0.545161	0.274647	-0.341675	1.79535	2.06853	0.710579	6.02161
GCST90200115	HkdyBm	Keloid	N-palmitoyl-heptadecasphingosine (d17:1/16:0) levels	MR Egger	3	0.54566	1.01366	0.685624	-1.44112	2.53244	1.72575	0.236663	12.5842
GCST90200115	HkdyBm	Keloid	N-palmitoyl-heptadecasphingosine (d17:1/16:0) levels	Weighted median	3	0.10807	0.463238	0.815534	-0.799877	1.01602	1.11413	0.449384	2.76217
GCST90200115	HkdyBm	Keloid	N-palmitoyl-heptadecasphingosine (d17:1/16:0) levels	Inverse variance weighted	3	0.046351	0.437393	0.915605	-0.810939	0.903641	1.04744	0.44444	2.46858
GCST90200115	HkdyBm	Keloid	N-palmitoyl-heptadecasphingosine (d17:1/16:0) levels	Simple mode	3	0.0302178	0.635076	0.966374	-1.21453	1.27497	1.03068	0.296849	3.57858
GCST90200115	HkdyBm	Keloid	N-palmitoyl-heptadecasphingosine (d17:1/16:0) levels	Weighted mode	3	0.171423	0.513985	0.770465	-0.835989	1.17883	1.18699	0.433446	3.25058
GCST90200116	HkdyBm	Keloid	Ceramide (d18:1/14:0, d16:1/16:0) levels	MR Egger	5	0.694328	0.948624	0.517205	-1.16497	2.55363	2.00236	0.311931	12.8537
GCST90200116	HkdyBm	Keloid	Ceramide (d18:1/14:0, d16:1/16:0) levels	Weighted median	5	0.226031	0.459518	0.622799	-0.674624	1.12669	1.25361	0.509348	3.08542
GCST90200116	HkdyBm	Keloid	Ceramide (d18:1/14:0, d16:1/16:0) levels	Inverse variance weighted	5	-0.0176119	0.39055	0.964032	-0.783091	0.747867	0.982542	0.456991	2.11249
GCST90200116	HkdyBm	Keloid	Ceramide (d18:1/14:0, d16:1/16:0) levels	Simple mode	5	0.449567	0.714652	0.563441	-0.951152	1.85029	1.56763	0.386296	6.36164
GCST90200116	HkdyBm	Keloid	Ceramide (d18:1/14:0, d16:1/16:0) levels	Weighted mode	5	0.308294	0.499456	0.570468	-0.670639	1.28723	1.3611	0.511382	3.62273
GCST90200117	HkdyBm	Keloid	Glycosyl-N-(2-hydroxynervonoyl)-sphingosine (d18:1/24:1(2OH)) levels	MR Egger	9	-0.402454	1.01408	0.703287	-2.39004	1.58513	0.668677	0.0916258	4.87995
GCST90200117	HkdyBm	Keloid	Glycosyl-N-(2-hydroxynervonoyl)-sphingosine (d18:1/24:1(2OH)) levels	Weighted median	9	0.147542	0.328336	0.65317	-0.495996	0.79108	1.15898	0.608964	2.20578
GCST90200117	HkdyBm	Keloid	Glycosyl-N-(2-hydroxynervonoyl)-sphingosine (d18:1/24:1(2OH)) levels	Inverse variance weighted	9	0.0545431	0.404337	0.892695	-0.737957	0.847043	1.05606	0.47809	2.33274
GCST90200117	HkdyBm	Keloid	Glycosyl-N-(2-hydroxynervonoyl)-sphingosine (d18:1/24:1(2OH)) levels	Simple mode	9	1.22698	0.648392	0.0950822	-0.0438677	2.49783	3.41091	0.957081	12.1561
GCST90200117	HkdyBm	Keloid	Glycosyl-N-(2-hydroxynervonoyl)-sphingosine (d18:1/24:1(2OH)) levels	Weighted mode	9	0.178204	0.391986	0.661466	-0.590089	0.946497	1.19507	0.554278	2.57667
GCST90200118	HkdyBm	Keloid	Glycosyl ceramide (d18:2/24:1, d18:1/24:2) levels	MR Egger	8	1.01738	0.895854	0.299419	-0.738492	2.77326	2.76595	0.477834	16.0107
GCST90200118	HkdyBm	Keloid	Glycosyl ceramide (d18:2/24:1, d18:1/24:2) levels	Weighted median	8	0.364771	0.388138	0.347322	-0.39598	1.12552	1.44018	0.67302	3.08182
GCST90200118	HkdyBm	Keloid	Glycosyl ceramide (d18:2/24:1, d18:1/24:2) levels	Inverse variance weighted	8	0.287628	0.448279	0.521116	-0.590999	1.16626	1.33326	0.553774	3.20995
GCST90200118	HkdyBm	Keloid	Glycosyl ceramide (d18:2/24:1, d18:1/24:2) levels	Simple mode	8	-0.195851	0.920264	0.837532	-1.99957	1.60787	0.822135	0.135394	4.99215
GCST90200118	HkdyBm	Keloid	Glycosyl ceramide (d18:2/24:1, d18:1/24:2) levels	Weighted mode	8	0.399187	0.420183	0.373735	-0.424371	1.22275	1.49061	0.654181	3.3965
GCST90200119	HkdyBm	Keloid	Glycosyl ceramide (d18:1/23:1, d17:1/24:1) levels	MR Egger	5	1.02715	1.02915	0.391807	-0.989986	3.04428	2.79309	0.371582	20.995
GCST90200119	HkdyBm	Keloid	Glycosyl ceramide (d18:1/23:1, d17:1/24:1) levels	Weighted median	5	0.367315	0.457624	0.422173	-0.529629	1.26426	1.44385	0.588824	3.54047
GCST90200119	HkdyBm	Keloid	Glycosyl ceramide (d18:1/23:1, d17:1/24:1) levels	Inverse variance weighted	5	0.308854	0.39043	0.428908	-0.456388	1.0741	1.36186	0.633568	2.92734
GCST90200119	HkdyBm	Keloid	Glycosyl ceramide (d18:1/23:1, d17:1/24:1) levels	Simple mode	5	0.310129	0.606323	0.635948	-0.878264	1.49852	1.3636	0.415503	4.47508
GCST90200119	HkdyBm	Keloid	Glycosyl ceramide (d18:1/23:1, d17:1/24:1) levels	Weighted mode	5	0.506135	0.631891	0.468018	-0.732371	1.74464	1.65887	0.480768	5.72385
GCST90200120	HkdyBm	Keloid	Sphingadienine levels	Wald ratio	1	-0.0336705	0.748343	0.964113	-1.50042	1.43308	0.96689	0.223036	4.19159
GCST90200121	HkdyBm	Keloid	Ceramide (d18:1/17:0, d17:1/18:0) levels	MR Egger	3	-1.14594	3.12512	0.776252	-7.27117	4.97929	0.317925	0.0006953	145.371
GCST90200121	HkdyBm	Keloid	Ceramide (d18:1/17:0, d17:1/18:0) levels	Weighted median	3	-0.683582	0.699853	0.328692	-2.05529	0.688129	0.504805	0.128055	1.98999
GCST90200121	HkdyBm	Keloid	Ceramide (d18:1/17:0, d17:1/18:0) levels	Inverse variance weighted	3	-0.50038	0.581375	0.389412	-1.63987	0.639114	0.6063	0.194004	1.8948
GCST90200121	HkdyBm	Keloid	Ceramide (d18:1/17:0, d17:1/18:0) levels	Simple mode	3	-0.774723	0.789608	0.429974	-2.32235	0.772908	0.460831	0.0980424	2.16606
GCST90200121	HkdyBm	Keloid	Ceramide (d18:1/17:0, d17:1/18:0) levels	Weighted mode	3	-0.757074	0.800927	0.444308	-2.32689	0.812743	0.469037	0.0975988	2.25408
GCST90200122	HkdyBm	Keloid	Nisinate (24:6n3) levels	Inverse variance weighted	2	0.426617	0.62787	0.496842	-0.804009	1.65724	1.53207	0.447531	5.24483
GCST90200123	HkdyBm	Keloid	Sphingomyelin (d18:0/20:0, d16:0/22:0) levels	MR Egger	8	-0.335545	0.580543	0.584299	-1.47341	0.80232	0.714948	0.229143	2.23071
GCST90200123	HkdyBm	Keloid	Sphingomyelin (d18:0/20:0, d16:0/22:0) levels	Weighted median	8	-0.227688	0.30433	0.454363	-0.824175	0.368799	0.796373	0.438597	1.446
GCST90200123	HkdyBm	Keloid	Sphingomyelin (d18:0/20:0, d16:0/22:0) levels	Inverse variance weighted	8	-0.285053	0.264613	0.28137	-0.803694	0.233588	0.751974	0.447672	1.26312
GCST90200123	HkdyBm	Keloid	Sphingomyelin (d18:0/20:0, d16:0/22:0) levels	Simple mode	8	-0.808387	0.604953	0.223259	-1.99409	0.37732	0.445576	0.136137	1.45837
GCST90200123	HkdyBm	Keloid	Sphingomyelin (d18:0/20:0, d16:0/22:0) levels	Weighted mode	8	-0.228794	0.332494	0.513531	-0.880482	0.422895	0.795493	0.414583	1.52637
GCST90200124	HkdyBm	Keloid	Sphingomyelin (d18:2/24:2) levels	Inverse variance weighted	2	-1.25468	0.929448	0.177042	-3.0764	0.567037	0.285167	0.0461251	1.76304
GCST90200125	HkdyBm	Keloid	Sphingomyelin (d17:2/16:0, d18:2/15:0) levels	MR Egger	3	-0.972241	1.68288	0.666487	-4.27068	2.3262	0.378234	0.0139723	10.2389
GCST90200125	HkdyBm	Keloid	Sphingomyelin (d17:2/16:0, d18:2/15:0) levels	Weighted median	3	0.8338	0.565975	0.140694	-0.27551	1.94311	2.30205	0.759184	6.98043
GCST90200125	HkdyBm	Keloid	Sphingomyelin (d17:2/16:0, d18:2/15:0) levels	Inverse variance weighted	3	0.88842	0.596393	0.136315	-0.28051	2.05735	2.43129	0.755398	7.82521
GCST90200125	HkdyBm	Keloid	Sphingomyelin (d17:2/16:0, d18:2/15:0) levels	Simple mode	3	1.96594	1.09089	0.213309	-0.172202	4.10409	7.14165	0.841809	60.5875
GCST90200125	HkdyBm	Keloid	Sphingomyelin (d17:2/16:0, d18:2/15:0) levels	Weighted mode	3	0.424855	0.575084	0.536981	-0.70231	1.55202	1.52937	0.495439	4.721
GCST90200126	HkdyBm	Keloid	Sphingomyelin (d18:2/23:1) levels	MR Egger	4	-0.239103	1.47924	0.886443	-3.13841	2.66021	0.787334	0.0433517	14.2992
GCST90200126	HkdyBm	Keloid	Sphingomyelin (d18:2/23:1) levels	Weighted median	4	0.188618	0.747925	0.800895	-1.27732	1.65455	1.20758	0.278785	5.23073
GCST90200126	HkdyBm	Keloid	Sphingomyelin (d18:2/23:1) levels	Inverse variance weighted	4	-0.0791659	0.59794	0.89467	-1.25113	1.0928	0.923887	0.286182	2.9826
GCST90200126	HkdyBm	Keloid	Sphingomyelin (d18:2/23:1) levels	Simple mode	4	0.378273	1.05826	0.744423	-1.69591	2.45245	1.45976	0.183433	11.6168
GCST90200126	HkdyBm	Keloid	Sphingomyelin (d18:2/23:1) levels	Weighted mode	4	0.35332	0.772908	0.678648	-1.16158	1.86822	1.42379	0.312991	6.47675
GCST90200127	HkdyBm	Keloid	Behenoylcarnitine (C22) levels	MR Egger	5	0.101545	1.08256	0.931181	-2.02027	2.22336	1.10688	0.132619	9.23834
GCST90200127	HkdyBm	Keloid	Behenoylcarnitine (C22) levels	Weighted median	5	-0.49084	0.450585	0.276004	-1.37399	0.392306	0.612112	0.253096	1.48039
GCST90200127	HkdyBm	Keloid	Behenoylcarnitine (C22) levels	Inverse variance weighted	5	-0.598249	0.380914	0.116285	-1.34484	0.148342	0.549774	0.260581	1.15991
GCST90200127	HkdyBm	Keloid	Behenoylcarnitine (C22) levels	Simple mode	5	-0.573041	0.585802	0.383355	-1.72121	0.57513	0.563808	0.178849	1.77736
GCST90200127	HkdyBm	Keloid	Behenoylcarnitine (C22) levels	Weighted mode	5	-0.587857	0.592921	0.377583	-1.74998	0.574267	0.555516	0.173777	1.77583
GCST90200129	HkdyBm	Keloid	Sphingomyelin (d18:2/21:0, d16:2/23:0) levels	MR Egger	8	-0.282305	1.1582	0.815548	-2.55237	1.98776	0.754043	0.077897	7.29915
GCST90200129	HkdyBm	Keloid	Sphingomyelin (d18:2/21:0, d16:2/23:0) levels	Weighted median	8	0.196245	0.561518	0.726721	-0.90433	1.29682	1.21683	0.404813	3.65765
GCST90200129	HkdyBm	Keloid	Sphingomyelin (d18:2/21:0, d16:2/23:0) levels	Inverse variance weighted	8	0.0708501	0.43868	0.871694	-0.788963	0.930663	1.07342	0.454316	2.53619
GCST90200129	HkdyBm	Keloid	Sphingomyelin (d18:2/21:0, d16:2/23:0) levels	Simple mode	8	-1.06376	0.967011	0.307698	-2.9591	0.831587	0.345157	0.0518657	2.29696
GCST90200129	HkdyBm	Keloid	Sphingomyelin (d18:2/21:0, d16:2/23:0) levels	Weighted mode	8	0.393689	0.701117	0.591959	-0.980499	1.76788	1.48244	0.375124	5.85841
GCST90200130	HkdyBm	Keloid	Linoleoylcholine levels	MR Egger	3	-0.197027	1.9502	0.9359	-4.01942	3.62536	0.821169	0.0179634	37.5383
GCST90200130	HkdyBm	Keloid	Linoleoylcholine levels	Weighted median	3	-0.366998	0.832013	0.659143	-1.99774	1.26375	0.692811	0.135641	3.53866
GCST90200130	HkdyBm	Keloid	Linoleoylcholine levels	Inverse variance weighted	3	-0.255943	0.705816	0.716889	-1.63934	1.12746	0.774186	0.194108	3.08779
GCST90200130	HkdyBm	Keloid	Linoleoylcholine levels	Simple mode	3	-0.439697	0.893322	0.671298	-2.19061	1.31121	0.644231	0.111849	3.71067
GCST90200130	HkdyBm	Keloid	Linoleoylcholine levels	Weighted mode	3	-0.439697	0.90947	0.676519	-2.22226	1.34286	0.644231	0.108364	3.82999
GCST90200131	HkdyBm	Keloid	Sphingomyelin (d18:1/19:0, d19:1/18:0) levels	MR Egger	6	-1.24007	1.31612	0.39943	-3.81967	1.33953	0.289363	0.021935	3.81723
GCST90200131	HkdyBm	Keloid	Sphingomyelin (d18:1/19:0, d19:1/18:0) levels	Weighted median	6	-0.145781	0.358238	0.684052	-0.847928	0.556365	0.864347	0.428302	1.74432
GCST90200131	HkdyBm	Keloid	Sphingomyelin (d18:1/19:0, d19:1/18:0) levels	Inverse variance weighted	6	-0.0645617	0.298418	0.828717	-0.64946	0.520337	0.937478	0.522328	1.68259
GCST90200131	HkdyBm	Keloid	Sphingomyelin (d18:1/19:0, d19:1/18:0) levels	Simple mode	6	-0.0274394	0.472776	0.955966	-0.954081	0.899202	0.972934	0.385166	2.45764
GCST90200131	HkdyBm	Keloid	Sphingomyelin (d18:1/19:0, d19:1/18:0) levels	Weighted mode	6	-0.105849	0.380195	0.791845	-0.851031	0.639332	0.89956	0.426975	1.89521
GCST90200132	HkdyBm	Keloid	Linolenoylcarnitine (C18:3) levels	MR Egger	4	2.33659	1.1235	0.173073	0.134521	4.53866	10.3459	1.14399	93.5653
GCST90200132	HkdyBm	Keloid	Linolenoylcarnitine (C18:3) levels	Weighted median	4	0.37309	0.562336	0.507033	-0.729089	1.47527	1.45222	0.482348	4.37221
GCST90200132	HkdyBm	Keloid	Linolenoylcarnitine (C18:3) levels	Inverse variance weighted	4	0.331238	0.588048	0.573241	-0.821336	1.48381	1.39269	0.439844	4.40972
GCST90200132	HkdyBm	Keloid	Linolenoylcarnitine (C18:3) levels	Simple mode	4	0.537561	0.882462	0.585451	-1.19206	2.26719	1.71183	0.303594	9.6522
GCST90200132	HkdyBm	Keloid	Linolenoylcarnitine (C18:3) levels	Weighted mode	4	0.424104	0.614846	0.539905	-0.780995	1.6292	1.52822	0.45795	5.0998
GCST90200134	HkdyBm	Keloid	Sphingomyelin (d18:1/25:0, d19:0/24:1, d20:1/23:0, d19:1/24:0) levels	MR Egger	5	-0.390263	0.400689	0.401902	-1.17561	0.395087	0.676879	0.30863	1.48451
GCST90200134	HkdyBm	Keloid	Sphingomyelin (d18:1/25:0, d19:0/24:1, d20:1/23:0, d19:1/24:0) levels	Weighted median	5	-0.105242	0.248029	0.671337	-0.591378	0.380894	0.900107	0.553564	1.46359
GCST90200134	HkdyBm	Keloid	Sphingomyelin (d18:1/25:0, d19:0/24:1, d20:1/23:0, d19:1/24:0) levels	Inverse variance weighted	5	-0.103099	0.241109	0.66894	-0.575672	0.369474	0.902038	0.562327	1.44697
GCST90200134	HkdyBm	Keloid	Sphingomyelin (d18:1/25:0, d19:0/24:1, d20:1/23:0, d19:1/24:0) levels	Simple mode	5	0.322159	0.52653	0.573703	-0.70984	1.35416	1.3801	0.491723	3.8735
GCST90200134	HkdyBm	Keloid	Sphingomyelin (d18:1/25:0, d19:0/24:1, d20:1/23:0, d19:1/24:0) levels	Weighted mode	5	-0.0966103	0.256647	0.725711	-0.599638	0.406418	0.90791	0.54901	1.50143
GCST90200135	HkdyBm	Keloid	Arachidoylcarnitine (C20) levels	MR Egger	6	-0.907868	1.37193	0.544312	-3.59685	1.78112	0.403383	0.0274098	5.93648
GCST90200135	HkdyBm	Keloid	Arachidoylcarnitine (C20) levels	Weighted median	6	-0.318437	0.513537	0.535202	-1.32497	0.688096	0.727285	0.265811	1.98992
GCST90200135	HkdyBm	Keloid	Arachidoylcarnitine (C20) levels	Inverse variance weighted	6	-0.298129	0.407373	0.464271	-1.09658	0.500322	0.742206	0.334011	1.64925
GCST90200135	HkdyBm	Keloid	Arachidoylcarnitine (C20) levels	Simple mode	6	-0.235827	0.68163	0.743444	-1.57182	1.10017	0.789918	0.207666	3.00467
GCST90200135	HkdyBm	Keloid	Arachidoylcarnitine (C20) levels	Weighted mode	6	-0.398344	0.613583	0.544841	-1.60097	0.804279	0.671431	0.201701	2.23509
GCST90200136	HkdyBm	Keloid	Cerotoylcarnitine (C26) levels	MR Egger	10	-0.27882	0.480657	0.577828	-1.22091	0.663268	0.756676	0.294962	1.94113
GCST90200136	HkdyBm	Keloid	Cerotoylcarnitine (C26) levels	Weighted median	10	-0.085157	0.312617	0.785314	-0.697887	0.527573	0.918368	0.497636	1.69481
GCST90200136	HkdyBm	Keloid	Cerotoylcarnitine (C26) levels	Inverse variance weighted	10	-0.209521	0.229045	0.360319	-0.658449	0.239408	0.810973	0.517653	1.2705
GCST90200136	HkdyBm	Keloid	Cerotoylcarnitine (C26) levels	Simple mode	10	0.209932	0.52976	0.701132	-0.828398	1.24826	1.23359	0.436749	3.48428
GCST90200136	HkdyBm	Keloid	Cerotoylcarnitine (C26) levels	Weighted mode	10	0.0524551	0.439234	0.907563	-0.808443	0.913353	1.05386	0.445551	2.49267
GCST90200137	HkdyBm	Keloid	Lignoceroylcarnitine (C24) levels	MR Egger	5	-0.666412	0.85949	0.494637	-2.35101	1.01819	0.513548	0.0952727	2.76817
GCST90200137	HkdyBm	Keloid	Lignoceroylcarnitine (C24) levels	Weighted median	5	-0.126776	0.311862	0.684365	-0.738027	0.484474	0.880931	0.478056	1.62332
GCST90200137	HkdyBm	Keloid	Lignoceroylcarnitine (C24) levels	Inverse variance weighted	5	-0.211599	0.291029	0.467182	-0.782016	0.358818	0.809289	0.457483	1.43164
GCST90200137	HkdyBm	Keloid	Lignoceroylcarnitine (C24) levels	Simple mode	5	-0.00127556	0.466238	0.997948	-0.915103	0.912552	0.998725	0.400475	2.49067
GCST90200137	HkdyBm	Keloid	Lignoceroylcarnitine (C24) levels	Weighted mode	5	-0.0961323	0.350995	0.797735	-0.784083	0.591819	0.908344	0.456538	1.80727
GCST90200138	HkdyBm	Keloid	Docosatrienoate (22:3n6) levels	MR Egger	3	-0.482988	1.38901	0.786959	-3.20545	2.23947	0.616937	0.0405409	9.38834
GCST90200138	HkdyBm	Keloid	Docosatrienoate (22:3n6) levels	Weighted median	3	0.7891	0.503992	0.117419	-0.198725	1.77692	2.20141	0.819776	5.91165
GCST90200138	HkdyBm	Keloid	Docosatrienoate (22:3n6) levels	Inverse variance weighted	3	0.632712	0.43344	0.14436	-0.21683	1.48225	1.88271	0.805067	4.40286
GCST90200138	HkdyBm	Keloid	Docosatrienoate (22:3n6) levels	Simple mode	3	0.985083	0.670685	0.279641	-0.32946	2.29963	2.67803	0.719312	9.97045
GCST90200138	HkdyBm	Keloid	Docosatrienoate (22:3n6) levels	Weighted mode	3	0.856333	0.575771	0.275316	-0.272177	1.98484	2.35451	0.761719	7.27791
GCST90200139	HkdyBm	Keloid	Dihomo-linolenoylcarnitine (C20:3n3 or 6) levels	MR Egger	11	0.32408	0.334571	0.358032	-0.331679	0.979839	1.38276	0.717717	2.66403
GCST90200139	HkdyBm	Keloid	Dihomo-linolenoylcarnitine (C20:3n3 or 6) levels	Weighted median	11	0.125745	0.224814	0.575939	-0.314891	0.56638	1.13399	0.729868	1.76188
GCST90200139	HkdyBm	Keloid	Dihomo-linolenoylcarnitine (C20:3n3 or 6) levels	Inverse variance weighted	11	0.043022	0.173303	0.803944	-0.296653	0.382697	1.04396	0.743302	1.46623
GCST90200139	HkdyBm	Keloid	Dihomo-linolenoylcarnitine (C20:3n3 or 6) levels	Simple mode	11	0.140038	0.356981	0.70308	-0.559646	0.839721	1.15032	0.571412	2.31572
GCST90200139	HkdyBm	Keloid	Dihomo-linolenoylcarnitine (C20:3n3 or 6) levels	Weighted mode	11	0.107353	0.223215	0.640908	-0.330148	0.544854	1.11333	0.718817	1.72436
GCST90200140	HkdyBm	Keloid	Carotene diol (2) levels	MR Egger	4	0.262639	1.04348	0.824778	-1.78258	2.30786	1.30036	0.168204	10.0529
GCST90200140	HkdyBm	Keloid	Carotene diol (2) levels	Weighted median	4	0.501304	0.406774	0.217803	-0.295972	1.29858	1.65087	0.743808	3.66409
GCST90200140	HkdyBm	Keloid	Carotene diol (2) levels	Inverse variance weighted	4	0.398783	0.364848	0.274389	-0.31632	1.11389	1.49001	0.728826	3.04617
GCST90200140	HkdyBm	Keloid	Carotene diol (2) levels	Simple mode	4	0.559871	0.616424	0.430703	-0.64832	1.76806	1.75045	0.522923	5.85949
GCST90200140	HkdyBm	Keloid	Carotene diol (2) levels	Weighted mode	4	0.549564	0.427598	0.288944	-0.288527	1.38766	1.7325	0.749366	4.00545
GCST90200141	HkdyBm	Keloid	Ethyl alpha-glucopyranoside levels	Wald ratio	1	1.77125	1.1591	0.126481	-0.500583	4.04307	5.87817	0.606177	57.0013
GCST90200142	HkdyBm	Keloid	Carotene diol (1) levels	MR Egger	7	0.297676	0.959213	0.768826	-1.58238	2.17773	1.34673	0.205485	8.82628
GCST90200142	HkdyBm	Keloid	Carotene diol (1) levels	Weighted median	7	0.615825	0.366811	0.0931792	-0.103125	1.33478	1.85118	0.902014	3.79914
GCST90200142	HkdyBm	Keloid	Carotene diol (1) levels	Inverse variance weighted	7	0.698318	0.316386	0.027302	0.0782019	1.31843	2.01037	1.08134	3.73756
GCST90200142	HkdyBm	Keloid	Carotene diol (1) levels	Simple mode	7	0.535354	0.596973	0.40438	-0.634713	1.70542	1.70805	0.530087	5.5037
GCST90200142	HkdyBm	Keloid	Carotene diol (1) levels	Weighted mode	7	0.582873	0.388903	0.184592	-0.179376	1.34512	1.79118	0.835791	3.83865
GCST90200143	HkdyBm	Keloid	Nervonoylcarnitine (C24:1) levels	MR Egger	6	-0.12562	1.09846	0.914463	-2.2786	2.02736	0.88195	0.102427	7.59401
GCST90200143	HkdyBm	Keloid	Nervonoylcarnitine (C24:1) levels	Weighted median	6	-0.290319	0.374139	0.437769	-1.02363	0.442994	0.748025	0.359288	1.55736
GCST90200143	HkdyBm	Keloid	Nervonoylcarnitine (C24:1) levels	Inverse variance weighted	6	-0.251039	0.29841	0.400205	-0.835922	0.333844	0.777992	0.433475	1.39633
GCST90200143	HkdyBm	Keloid	Nervonoylcarnitine (C24:1) levels	Simple mode	6	-0.148737	0.532731	0.791273	-1.19289	0.895416	0.861795	0.303343	2.44835
GCST90200143	HkdyBm	Keloid	Nervonoylcarnitine (C24:1) levels	Weighted mode	6	-0.114142	0.431348	0.801866	-0.959585	0.7313	0.892131	0.383052	2.07778
GCST90200144	HkdyBm	Keloid	Dihomo-linoleoylcarnitine (C20:2) levels	MR Egger	9	0.413543	0.538974	0.468002	-0.642847	1.46993	1.51217	0.525794	4.34894
GCST90200144	HkdyBm	Keloid	Dihomo-linoleoylcarnitine (C20:2) levels	Weighted median	9	0.184035	0.335461	0.583277	-0.473468	0.841538	1.20206	0.622839	2.31993
GCST90200144	HkdyBm	Keloid	Dihomo-linoleoylcarnitine (C20:2) levels	Inverse variance weighted	9	0.148155	0.261178	0.570541	-0.363755	0.660064	1.15969	0.695062	1.93492
GCST90200144	HkdyBm	Keloid	Dihomo-linoleoylcarnitine (C20:2) levels	Simple mode	9	0.224522	0.482879	0.65435	-0.721921	1.17096	1.25172	0.485818	3.2251
GCST90200144	HkdyBm	Keloid	Dihomo-linoleoylcarnitine (C20:2) levels	Weighted mode	9	0.186443	0.315631	0.571029	-0.432194	0.805079	1.20496	0.649084	2.23687
GCST90200145	HkdyBm	Keloid	Glycosyl ceramide (d18:1/20:0, d16:1/22:0) levels	MR Egger	7	1.17049	0.691896	0.151485	-0.185622	2.52661	3.22359	0.830587	12.511
GCST90200145	HkdyBm	Keloid	Glycosyl ceramide (d18:1/20:0, d16:1/22:0) levels	Weighted median	7	0.364054	0.344929	0.291222	-0.312007	1.04011	1.43915	0.731976	2.82954
GCST90200145	HkdyBm	Keloid	Glycosyl ceramide (d18:1/20:0, d16:1/22:0) levels	Inverse variance weighted	7	0.0544289	0.296211	0.854209	-0.526145	0.635003	1.05594	0.590878	1.88703
GCST90200145	HkdyBm	Keloid	Glycosyl ceramide (d18:1/20:0, d16:1/22:0) levels	Simple mode	7	0.420911	0.536139	0.462271	-0.629921	1.47174	1.52335	0.532634	4.35682
GCST90200145	HkdyBm	Keloid	Glycosyl ceramide (d18:1/20:0, d16:1/22:0) levels	Weighted mode	7	0.470606	0.354703	0.232846	-0.224611	1.16582	1.60096	0.798827	3.20856
GCST90200146	HkdyBm	Keloid	Docosahexaenoylcarnitine (C22:6) levels	MR Egger	9	-0.769014	1.67845	0.660715	-4.05877	2.52074	0.46347	0.0172702	12.4378
GCST90200146	HkdyBm	Keloid	Docosahexaenoylcarnitine (C22:6) levels	Weighted median	9	0.240624	0.50444	0.633354	-0.74808	1.22933	1.27204	0.473275	3.41893
GCST90200146	HkdyBm	Keloid	Docosahexaenoylcarnitine (C22:6) levels	Inverse variance weighted	9	-0.0526172	0.414966	0.8991	-0.86595	0.760715	0.948743	0.420652	2.13981
GCST90200146	HkdyBm	Keloid	Docosahexaenoylcarnitine (C22:6) levels	Simple mode	9	0.313373	0.739462	0.682887	-1.13597	1.76272	1.36803	0.32111	5.82826
GCST90200146	HkdyBm	Keloid	Docosahexaenoylcarnitine (C22:6) levels	Weighted mode	9	0.243631	0.721783	0.744396	-1.17106	1.65833	1.27587	0.310037	5.25051
GCST90200147	HkdyBm	Keloid	N,N,N-trimethyl-5-aminovalerate levels	MR Egger	9	1.03473	1.10409	0.379866	-1.12929	3.19876	2.81435	0.323262	24.502
GCST90200147	HkdyBm	Keloid	N,N,N-trimethyl-5-aminovalerate levels	Weighted median	9	0.339121	0.423771	0.423569	-0.49147	1.16971	1.40371	0.611726	3.22106
GCST90200147	HkdyBm	Keloid	N,N,N-trimethyl-5-aminovalerate levels	Inverse variance weighted	9	0.710853	0.32662	0.0295261	0.0706775	1.35103	2.03573	1.07324	3.8614
GCST90200147	HkdyBm	Keloid	N,N,N-trimethyl-5-aminovalerate levels	Simple mode	9	-0.0393959	0.763273	0.960101	-1.53541	1.45662	0.96137	0.215367	4.29143
GCST90200147	HkdyBm	Keloid	N,N,N-trimethyl-5-aminovalerate levels	Weighted mode	9	0.11999	0.576009	0.84019	-1.00899	1.24897	1.12749	0.364588	3.48674
GCST90200148	HkdyBm	Keloid	Eicosenoylcarnitine (C20:1) levels	MR Egger	6	0.970458	1.56917	0.569756	-2.10512	4.04604	2.63915	0.121831	57.1705
GCST90200148	HkdyBm	Keloid	Eicosenoylcarnitine (C20:1) levels	Weighted median	6	0.45498	0.503659	0.36634	-0.532191	1.44215	1.57614	0.587317	4.22978
GCST90200148	HkdyBm	Keloid	Eicosenoylcarnitine (C20:1) levels	Inverse variance weighted	6	0.513149	0.422057	0.22405	-0.314083	1.34038	1.67054	0.730459	3.8205
GCST90200148	HkdyBm	Keloid	Eicosenoylcarnitine (C20:1) levels	Simple mode	6	0.440291	0.67237	0.541497	-0.877554	1.75814	1.55316	0.415799	5.80162
GCST90200148	HkdyBm	Keloid	Eicosenoylcarnitine (C20:1) levels	Weighted mode	6	0.425638	0.6145	0.519372	-0.778782	1.63006	1.53057	0.458965	5.10418
GCST90200149	HkdyBm	Keloid	Ximenoylcarnitine (C26:1) levels	MR Egger	7	-0.216626	0.672377	0.760352	-1.53448	1.10123	0.805231	0.215567	3.00787
GCST90200149	HkdyBm	Keloid	Ximenoylcarnitine (C26:1) levels	Weighted median	7	0.13998	0.305691	0.647015	-0.459174	0.739133	1.15025	0.631805	2.09412
GCST90200149	HkdyBm	Keloid	Ximenoylcarnitine (C26:1) levels	Inverse variance weighted	7	-0.0698086	0.234989	0.766412	-0.530387	0.39077	0.932572	0.588377	1.47812
GCST90200149	HkdyBm	Keloid	Ximenoylcarnitine (C26:1) levels	Simple mode	7	0.171137	0.48438	0.735938	-0.778249	1.12052	1.18665	0.459209	3.06646
GCST90200149	HkdyBm	Keloid	Ximenoylcarnitine (C26:1) levels	Weighted mode	7	0.277979	0.423687	0.536097	-0.552448	1.10841	1.32046	0.575539	3.02953
GCST90200150	HkdyBm	Keloid	Arachidonoylcarnitine (C20:4) levels	MR Egger	12	0.343129	0.336312	0.331649	-0.316042	1.0023	1.40935	0.729028	2.72454
GCST90200150	HkdyBm	Keloid	Arachidonoylcarnitine (C20:4) levels	Weighted median	12	0.164589	0.223643	0.461765	-0.273751	0.602929	1.17891	0.760521	1.82746
GCST90200150	HkdyBm	Keloid	Arachidonoylcarnitine (C20:4) levels	Inverse variance weighted	12	0.207275	0.164941	0.208875	-0.116009	0.530559	1.23032	0.890467	1.69988
GCST90200150	HkdyBm	Keloid	Arachidonoylcarnitine (C20:4) levels	Simple mode	12	0.254045	0.359383	0.494335	-0.450345	0.958436	1.28923	0.637408	2.60761
GCST90200150	HkdyBm	Keloid	Arachidonoylcarnitine (C20:4) levels	Weighted mode	12	0.19715	0.201941	0.349911	-0.198655	0.592955	1.21793	0.819832	1.80933
GCST90200151	HkdyBm	Keloid	5-dodecenoylcarnitine (C12:1) levels	Inverse variance weighted	2	0.452936	0.764019	0.553292	-1.04454	1.95041	1.57292	0.351853	7.03159
GCST90200152	HkdyBm	Keloid	2-butenoylglycine levels	MR Egger	3	0.969237	1.36093	0.606023	-1.69819	3.63666	2.63593	0.183014	37.965
GCST90200152	HkdyBm	Keloid	2-butenoylglycine levels	Weighted median	3	0.594859	0.375912	0.113549	-0.141929	1.33165	1.81277	0.867683	3.78727
GCST90200152	HkdyBm	Keloid	2-butenoylglycine levels	Inverse variance weighted	3	0.477956	0.332018	0.149994	-0.172798	1.12871	1.61278	0.841307	3.09167
GCST90200152	HkdyBm	Keloid	2-butenoylglycine levels	Simple mode	3	0.76336	0.490836	0.260148	-0.198678	1.7254	2.14547	0.819814	5.61476
GCST90200152	HkdyBm	Keloid	2-butenoylglycine levels	Weighted mode	3	0.645031	0.408152	0.254805	-0.154947	1.44501	1.90605	0.856461	4.24189
GCST90200153	HkdyBm	Keloid	(N(1) + N(8))-acetylspermidine levels	MR Egger	9	-0.21141	0.535292	0.704642	-1.26058	0.837762	0.809442	0.283489	2.31119
GCST90200153	HkdyBm	Keloid	(N(1) + N(8))-acetylspermidine levels	Weighted median	9	0.0436804	0.306357	0.886622	-0.55678	0.64414	1.04465	0.573052	1.90435
GCST90200153	HkdyBm	Keloid	(N(1) + N(8))-acetylspermidine levels	Inverse variance weighted	9	0.342155	0.295458	0.246843	-0.236942	0.921253	1.40798	0.789037	2.51244
GCST90200153	HkdyBm	Keloid	(N(1) + N(8))-acetylspermidine levels	Simple mode	9	0.019993	0.441612	0.965	-0.845567	0.885553	1.02019	0.429314	2.42432
GCST90200153	HkdyBm	Keloid	(N(1) + N(8))-acetylspermidine levels	Weighted mode	9	-0.0242401	0.30933	0.939464	-0.630526	0.582046	0.976051	0.532312	1.7897
GCST90200154	HkdyBm	Keloid	Hydroxy-cmpf levels	Inverse variance weighted	2	-0.258627	0.753707	0.731494	-1.73589	1.21864	0.772111	0.176243	3.38258
GCST90200155	HkdyBm	Keloid	2-furoylcarnitine levels	Wald ratio	1	0.742023	1.18411	0.530889	-1.57884	3.06289	2.10018	0.206214	21.3892
GCST90200156	HkdyBm	Keloid	Cortolone glucuronide (1) levels	MR Egger	4	-0.0509886	0.844613	0.957351	-1.70643	1.60445	0.95029	0.181513	4.97514
GCST90200156	HkdyBm	Keloid	Cortolone glucuronide (1) levels	Weighted median	4	0.0198811	0.52803	0.969966	-1.01506	1.05482	1.02008	0.362382	2.87146
GCST90200156	HkdyBm	Keloid	Cortolone glucuronide (1) levels	Inverse variance weighted	4	-0.129417	0.452975	0.775104	-1.01725	0.758413	0.878607	0.361589	2.13489
GCST90200156	HkdyBm	Keloid	Cortolone glucuronide (1) levels	Simple mode	4	0.10942	0.786619	0.898183	-1.43235	1.65119	1.11563	0.238746	5.2132
GCST90200156	HkdyBm	Keloid	Cortolone glucuronide (1) levels	Weighted mode	4	0.0354687	0.642031	0.959417	-1.22291	1.29385	1.03611	0.294372	3.6468
GCST90200157	HkdyBm	Keloid	Carotene diol (3) levels	Inverse variance weighted	2	0.584403	0.453058	0.197083	-0.303592	1.4724	1.79392	0.738162	4.35967
GCST90200158	HkdyBm	Keloid	3-hydroxyoleoylcarnitine levels	MR Egger	4	-0.77909	2.13952	0.750646	-4.97255	3.41437	0.458823	0.00692544	30.3979
GCST90200158	HkdyBm	Keloid	3-hydroxyoleoylcarnitine levels	Weighted median	4	-0.296957	0.636066	0.640596	-1.54365	0.949733	0.743076	0.213601	2.58502
GCST90200158	HkdyBm	Keloid	3-hydroxyoleoylcarnitine levels	Inverse variance weighted	4	-0.333567	0.549449	0.543788	-1.41049	0.743352	0.716364	0.244025	2.10297
GCST90200158	HkdyBm	Keloid	3-hydroxyoleoylcarnitine levels	Simple mode	4	-0.181849	0.758403	0.825951	-1.66832	1.30462	0.833727	0.188564	3.68629
GCST90200158	HkdyBm	Keloid	3-hydroxyoleoylcarnitine levels	Weighted mode	4	-0.172246	0.818825	0.846866	-1.77714	1.43265	0.841772	0.169121	4.18979
GCST90200159	HkdyBm	Keloid	Dodecenedioate (C12:1-DC) levels	Inverse variance weighted	2	0.860796	0.828512	0.298821	-0.763088	2.48468	2.36504	0.466225	11.9973
GCST90200160	HkdyBm	Keloid	Trans-2-hexenoylglycine levels	MR Egger	3	0.294176	1.09502	0.832918	-1.85207	2.44042	1.34202	0.156912	11.4779
GCST90200160	HkdyBm	Keloid	Trans-2-hexenoylglycine levels	Weighted median	3	0.752834	0.37892	0.0469457	0.0101511	1.49552	2.12301	1.0102	4.46164
GCST90200160	HkdyBm	Keloid	Trans-2-hexenoylglycine levels	Inverse variance weighted	3	0.744942	0.368178	0.0430401	0.0233134	1.46657	2.10632	1.02359	4.33434
GCST90200160	HkdyBm	Keloid	Trans-2-hexenoylglycine levels	Simple mode	3	1.06216	0.51823	0.176918	0.0464325	2.0779	2.89262	1.04753	7.98764
GCST90200160	HkdyBm	Keloid	Trans-2-hexenoylglycine levels	Weighted mode	3	0.612095	0.438872	0.297822	-0.248093	1.47228	1.84429	0.780287	4.35918
GCST90200161	HkdyBm	Keloid	2-hydroxyarachidate levels	Wald ratio	1	1.17841	1.38268	0.394066	-1.53164	3.88847	3.24922	0.216181	48.8361
GCST90200162	HkdyBm	Keloid	3-hydroxyphenylacetoylglutamine levels	Wald ratio	1	-1.69505	1.27269	0.182904	-4.18953	0.799421	0.183589	0.0151534	2.22425
GCST90200164	HkdyBm	Keloid	Hexadecenedioate (C16:1-DC) levels	MR Egger	4	-0.0346795	0.399501	0.938733	-0.817701	0.748342	0.965915	0.441446	2.11349
GCST90200164	HkdyBm	Keloid	Hexadecenedioate (C16:1-DC) levels	Weighted median	4	0.117521	0.195225	0.547191	-0.26512	0.500162	1.1247	0.767114	1.64899
GCST90200164	HkdyBm	Keloid	Hexadecenedioate (C16:1-DC) levels	Inverse variance weighted	4	0.115307	0.188908	0.541604	-0.254952	0.485567	1.12222	0.774953	1.6251
GCST90200164	HkdyBm	Keloid	Hexadecenedioate (C16:1-DC) levels	Simple mode	4	0.259694	0.303293	0.454806	-0.33476	0.854148	1.29653	0.71551	2.34937
GCST90200164	HkdyBm	Keloid	Hexadecenedioate (C16:1-DC) levels	Weighted mode	4	0.108015	0.202194	0.630245	-0.288286	0.504316	1.11406	0.749547	1.65585
GCST90200165	HkdyBm	Keloid	Octadecenedioate (C18:1-DC) levels	MR Egger	5	0.0330917	0.49347	0.950754	-0.934109	1.00029	1.03365	0.392936	2.71908
GCST90200165	HkdyBm	Keloid	Octadecenedioate (C18:1-DC) levels	Weighted median	5	0.171159	0.24991	0.493419	-0.318665	0.660983	1.18668	0.727119	1.9367
GCST90200165	HkdyBm	Keloid	Octadecenedioate (C18:1-DC) levels	Inverse variance weighted	5	0.137684	0.23186	0.55263	-0.316762	0.59213	1.14761	0.728504	1.80783
GCST90200165	HkdyBm	Keloid	Octadecenedioate (C18:1-DC) levels	Simple mode	5	0.2758	0.378165	0.506222	-0.465404	1.017	1.31758	0.627881	2.7649
GCST90200165	HkdyBm	Keloid	Octadecenedioate (C18:1-DC) levels	Weighted mode	5	0.177518	0.273257	0.551345	-0.358065	0.713101	1.19425	0.699028	2.04031
GCST90200166	HkdyBm	Keloid	Dihydroferulic acid sulfate levels	MR Egger	3	-3.77555	5.31444	0.606764	-14.1919	6.64075	0.0229244	6.86e-07	765.668
GCST90200166	HkdyBm	Keloid	Dihydroferulic acid sulfate levels	Weighted median	3	0.543709	0.733929	0.458803	-0.894791	1.98221	1.72238	0.408693	7.25876
GCST90200166	HkdyBm	Keloid	Dihydroferulic acid sulfate levels	Inverse variance weighted	3	0.454986	0.652436	0.485574	-0.823789	1.73376	1.57615	0.438766	5.66191
GCST90200166	HkdyBm	Keloid	Dihydroferulic acid sulfate levels	Simple mode	3	1.04811	0.98814	0.399989	-0.888644	2.98487	2.85226	0.411213	19.7839
GCST90200166	HkdyBm	Keloid	Dihydroferulic acid sulfate levels	Weighted mode	3	0.851921	1.03432	0.496725	-1.17535	2.87919	2.34415	0.30871	17.7999
GCST90200167	HkdyBm	Keloid	Glutamine conjugate of C7H12O2 levels	Inverse variance weighted	2	-0.73431	0.734851	0.317667	-2.17462	0.705998	0.479836	0.113651	2.02587
GCST90200168	HkdyBm	Keloid	Hydroxyasparagine levels	MR Egger	4	0.368289	2.00948	0.87148	-3.5703	4.30688	1.44526	0.0281474	74.2083
GCST90200168	HkdyBm	Keloid	Hydroxyasparagine levels	Weighted median	4	-0.985687	0.845532	0.243712	-2.64293	0.671556	0.373183	0.0711524	1.95728
GCST90200168	HkdyBm	Keloid	Hydroxyasparagine levels	Inverse variance weighted	4	-0.766837	0.719879	0.286772	-2.1778	0.644126	0.46448	0.113291	1.90432
GCST90200168	HkdyBm	Keloid	Hydroxyasparagine levels	Simple mode	4	-1.2055	1.07628	0.344271	-3.31501	0.904002	0.299541	0.0363336	2.46947
GCST90200168	HkdyBm	Keloid	Hydroxyasparagine levels	Weighted mode	4	-1.21986	1.16252	0.371106	-3.49841	1.05868	0.295271	0.0302456	2.88257
GCST90200169	HkdyBm	Keloid	Sphingomyelin (d17:1/14:0, d16:1/15:0) levels	Inverse variance weighted	2	0.092948	0.595224	0.87591	-1.07369	1.25959	1.0974	0.341745	3.52396
GCST90200170	HkdyBm	Keloid	Octadecadienedioate (C18:2-DC) levels	MR Egger	6	-0.056473	0.402835	0.895286	-0.846029	0.733083	0.945092	0.429116	2.08149
GCST90200170	HkdyBm	Keloid	Octadecadienedioate (C18:2-DC) levels	Weighted median	6	0.102477	0.222122	0.644545	-0.332882	0.537836	1.10791	0.716855	1.7123
GCST90200170	HkdyBm	Keloid	Octadecadienedioate (C18:2-DC) levels	Inverse variance weighted	6	0.146943	0.200519	0.46367	-0.246073	0.53996	1.15829	0.781865	1.71594
GCST90200170	HkdyBm	Keloid	Octadecadienedioate (C18:2-DC) levels	Simple mode	6	0.2805	0.336461	0.442455	-0.378964	0.939964	1.32379	0.68457	2.55989
GCST90200170	HkdyBm	Keloid	Octadecadienedioate (C18:2-DC) levels	Weighted mode	6	0.124403	0.238211	0.623808	-0.342491	0.591297	1.13247	0.709999	1.80633
GCST90200171	HkdyBm	Keloid	Perfluorooctanoate (PFOA) levels	MR Egger	3	-3.78732	3.56844	0.481062	-10.7815	3.20682	0.0226561	2.08e-05	24.7005
GCST90200171	HkdyBm	Keloid	Perfluorooctanoate (PFOA) levels	Weighted median	3	-1.67426	0.937506	0.0741218	-3.51177	0.163257	0.187448	0.0298441	1.17734
GCST90200171	HkdyBm	Keloid	Perfluorooctanoate (PFOA) levels	Inverse variance weighted	3	-1.33562	0.813679	0.100702	-2.93043	0.259189	0.262994	0.0533739	1.29588
GCST90200171	HkdyBm	Keloid	Perfluorooctanoate (PFOA) levels	Simple mode	3	-1.92656	1.24042	0.260594	-4.35778	0.504656	0.145648	0.0128068	1.65642
GCST90200171	HkdyBm	Keloid	Perfluorooctanoate (PFOA) levels	Weighted mode	3	-1.92934	1.22619	0.256263	-4.33268	0.473995	0.145244	0.0131323	1.6064
GCST90200172	HkdyBm	Keloid	3-carboxy-4-methyl-5-pentyl-2-furanpropionate (3-CMPFP) levels	MR Egger	7	-0.670415	0.875618	0.478451	-2.38663	1.0458	0.511496	0.0919392	2.84566
GCST90200172	HkdyBm	Keloid	3-carboxy-4-methyl-5-pentyl-2-furanpropionate (3-CMPFP) levels	Weighted median	7	-0.217266	0.4454	0.625691	-1.09025	0.655718	0.804716	0.336132	1.92653
GCST90200172	HkdyBm	Keloid	3-carboxy-4-methyl-5-pentyl-2-furanpropionate (3-CMPFP) levels	Inverse variance weighted	7	-0.198503	0.340184	0.559545	-0.865263	0.468257	0.819957	0.420941	1.59721
GCST90200172	HkdyBm	Keloid	3-carboxy-4-methyl-5-pentyl-2-furanpropionate (3-CMPFP) levels	Simple mode	7	-0.153465	0.621166	0.813099	-1.37095	1.06402	0.857731	0.253865	2.898
GCST90200172	HkdyBm	Keloid	3-carboxy-4-methyl-5-pentyl-2-furanpropionate (3-CMPFP) levels	Weighted mode	7	-0.320866	0.53136	0.568051	-1.36233	0.720599	0.725521	0.256063	2.05566
GCST90200173	HkdyBm	Keloid	Glutamine conjugate of C6H10O2 (2) levels	Inverse variance weighted	2	0.778475	0.945263	0.410193	-1.07424	2.63119	2.17815	0.341557	13.8903
GCST90200174	HkdyBm	Keloid	3-hydroxybutyroylglycine levels	MR Egger	3	0.385114	1.1619	0.796245	-1.8922	2.66243	1.46978	0.150739	14.3311
GCST90200174	HkdyBm	Keloid	3-hydroxybutyroylglycine levels	Weighted median	3	0.349937	0.306992	0.254332	-0.251767	0.951641	1.41898	0.777426	2.58996
GCST90200174	HkdyBm	Keloid	3-hydroxybutyroylglycine levels	Inverse variance weighted	3	0.337156	0.364449	0.354908	-0.377164	1.05148	1.40096	0.685803	2.86187
GCST90200174	HkdyBm	Keloid	3-hydroxybutyroylglycine levels	Simple mode	3	0.6675	0.498032	0.312122	-0.308643	1.64364	1.94936	0.734443	5.17398
GCST90200174	HkdyBm	Keloid	3-hydroxybutyroylglycine levels	Weighted mode	3	0.422982	0.338743	0.338126	-0.240954	1.08692	1.52651	0.785878	2.96512
GCST90200175	HkdyBm	Keloid	Glycine conjugate of C10H14O2 (1) levels	MR Egger	4	1.59034	0.817983	0.19131	-0.0129059	3.19359	4.90542	0.987177	24.3757
GCST90200175	HkdyBm	Keloid	Glycine conjugate of C10H14O2 (1) levels	Weighted median	4	0.842762	0.44622	0.0589362	-0.0318294	1.71735	2.32277	0.968672	5.56977
GCST90200175	HkdyBm	Keloid	Glycine conjugate of C10H14O2 (1) levels	Inverse variance weighted	4	0.513196	0.358436	0.152211	-0.189338	1.21573	1.67062	0.827507	3.37275
GCST90200175	HkdyBm	Keloid	Glycine conjugate of C10H14O2 (1) levels	Simple mode	4	0.777369	0.72674	0.363187	-0.647041	2.20178	2.17574	0.523593	9.04108
GCST90200175	HkdyBm	Keloid	Glycine conjugate of C10H14O2 (1) levels	Weighted mode	4	0.8565	0.444085	0.149359	-0.0139075	1.72691	2.3549	0.986189	5.62323
GCST90200176	HkdyBm	Keloid	Glutamine conjugate of C6H10O2 (1) levels	Wald ratio	1	0.34244	1.24768	0.78373	-2.10301	2.78789	1.40838	0.122088	16.2467
GCST90200177	HkdyBm	Keloid	N-methylhydroxyproline levels	Inverse variance weighted	2	-0.215516	0.822196	0.793227	-1.82702	1.39599	0.806125	0.160892	4.03896
GCST90200178	HkdyBm	Keloid	Glucuronide of C10H18O2 (7) levels	MR Egger	4	0.396476	0.880014	0.696456	-1.32835	2.1213	1.48658	0.264914	8.342
GCST90200178	HkdyBm	Keloid	Glucuronide of C10H18O2 (7) levels	Weighted median	4	0.204541	0.580188	0.724432	-0.932628	1.34171	1.22696	0.393518	3.82558
GCST90200178	HkdyBm	Keloid	Glucuronide of C10H18O2 (7) levels	Inverse variance weighted	4	0.0126518	0.509427	0.980186	-0.985825	1.01113	1.01273	0.373131	2.7487
GCST90200178	HkdyBm	Keloid	Glucuronide of C10H18O2 (7) levels	Simple mode	4	0.503857	0.863587	0.600559	-1.18877	2.19649	1.65509	0.304595	8.99337
GCST90200178	HkdyBm	Keloid	Glucuronide of C10H18O2 (7) levels	Weighted mode	4	0.531265	0.881559	0.589254	-1.19659	2.25912	1.70108	0.302223	9.57466
GCST90200179	HkdyBm	Keloid	Glyco-beta-muricholate levels	MR Egger	7	0.323271	0.337984	0.382761	-0.339177	0.985719	1.38164	0.712356	2.67974
GCST90200179	HkdyBm	Keloid	Glyco-beta-muricholate levels	Weighted median	7	0.32476	0.266216	0.222498	-0.197023	0.846543	1.3837	0.821172	2.33157
GCST90200179	HkdyBm	Keloid	Glyco-beta-muricholate levels	Inverse variance weighted	7	0.223812	0.24274	0.356516	-0.251959	0.699583	1.25084	0.777277	2.01291
GCST90200179	HkdyBm	Keloid	Glyco-beta-muricholate levels	Simple mode	7	0.338392	0.511091	0.5325	-0.663347	1.34013	1.40269	0.515124	3.81954
GCST90200179	HkdyBm	Keloid	Glyco-beta-muricholate levels	Weighted mode	7	0.33316	0.283754	0.284837	-0.222998	0.889317	1.39537	0.800117	2.43347
GCST90200180	HkdyBm	Keloid	Glucuronide of C12H22O4 (1) levels	Inverse variance weighted	2	1.02646	0.721719	0.154957	-0.388113	2.44103	2.79116	0.678336	11.4848
GCST90200181	HkdyBm	Keloid	N,n,n-trimethyl-alanylproline betaine (tmap) levels	MR Egger	4	1.98321	2.39614	0.494897	-2.71324	6.67965	7.26599	0.0663216	796.04
GCST90200181	HkdyBm	Keloid	N,n,n-trimethyl-alanylproline betaine (tmap) levels	Weighted median	4	-0.13831	0.79666	0.86217	-1.69976	1.42314	0.870829	0.182727	4.15015
GCST90200181	HkdyBm	Keloid	N,n,n-trimethyl-alanylproline betaine (tmap) levels	Inverse variance weighted	4	0.0476794	0.717548	0.947021	-1.35871	1.45407	1.04883	0.256991	4.28051
GCST90200181	HkdyBm	Keloid	N,n,n-trimethyl-alanylproline betaine (tmap) levels	Simple mode	4	-0.269052	1.25901	0.84448	-2.73671	2.19861	0.764103	0.064783	9.01245
GCST90200181	HkdyBm	Keloid	N,n,n-trimethyl-alanylproline betaine (tmap) levels	Weighted mode	4	-0.253632	1.14318	0.838664	-2.49426	1.987	0.775978	0.0825576	7.29359
GCST90200182	HkdyBm	Keloid	Glycine conjugate of C10H12O2 levels	MR Egger	3	5.90621	3.84083	0.367068	-1.62183	13.4342	367.31	0.197537	682993
GCST90200182	HkdyBm	Keloid	Glycine conjugate of C10H12O2 levels	Weighted median	3	0.800335	0.65841	0.224153	-0.490148	2.09082	2.22629	0.612536	8.09153
GCST90200182	HkdyBm	Keloid	Glycine conjugate of C10H12O2 levels	Inverse variance weighted	3	0.513877	0.532374	0.334417	-0.529576	1.55733	1.67176	0.588854	4.74613
GCST90200182	HkdyBm	Keloid	Glycine conjugate of C10H12O2 levels	Simple mode	3	0.975264	0.817394	0.355162	-0.626828	2.57736	2.65187	0.534284	13.1623
GCST90200182	HkdyBm	Keloid	Glycine conjugate of C10H12O2 levels	Weighted mode	3	0.975264	0.850981	0.370401	-0.692659	2.64319	2.65187	0.500244	14.0579
GCST90200183	HkdyBm	Keloid	N-acetyl-2-aminooctanoate levels	MR Egger	7	0.364117	0.333169	0.324278	-0.288893	1.01713	1.43924	0.749092	2.76524
GCST90200183	HkdyBm	Keloid	N-acetyl-2-aminooctanoate levels	Weighted median	7	0.234897	0.221482	0.288885	-0.199207	0.669001	1.26478	0.81938	1.95229
GCST90200183	HkdyBm	Keloid	N-acetyl-2-aminooctanoate levels	Inverse variance weighted	7	0.173214	0.20192	0.390983	-0.22255	0.568979	1.18912	0.800475	1.76646
GCST90200183	HkdyBm	Keloid	N-acetyl-2-aminooctanoate levels	Simple mode	7	-0.512988	0.577824	0.408828	-1.64552	0.619546	0.598704	0.192912	1.85809
GCST90200183	HkdyBm	Keloid	N-acetyl-2-aminooctanoate levels	Weighted mode	7	0.282107	0.209716	0.227178	-0.128937	0.69315	1.32592	0.87903	2.00001
GCST90200184	HkdyBm	Keloid	3-formylindole levels	MR Egger	6	-0.406765	0.432418	0.400131	-1.2543	0.440774	0.6658	0.285274	1.55391
GCST90200184	HkdyBm	Keloid	3-formylindole levels	Weighted median	6	-0.552495	0.240684	0.0217034	-1.02424	-0.0807541	0.575512	0.359071	0.92242
GCST90200184	HkdyBm	Keloid	3-formylindole levels	Inverse variance weighted	6	-0.499041	0.207419	0.0161304	-0.905582	-0.0924988	0.607113	0.404306	0.91165
GCST90200184	HkdyBm	Keloid	3-formylindole levels	Simple mode	6	-0.99717	0.467164	0.0859112	-1.91281	-0.0815291	0.368922	0.147665	0.921706
GCST90200184	HkdyBm	Keloid	3-formylindole levels	Weighted mode	6	-0.366724	0.240714	0.188139	-0.838524	0.105075	0.693001	0.432348	1.11079
GCST90200185	HkdyBm	Keloid	Gamma-glutamylcitrulline levels	MR Egger	4	4.87273	5.58729	0.475106	-6.07836	15.8238	130.677	0.00229193	7.45073e+06
GCST90200185	HkdyBm	Keloid	Gamma-glutamylcitrulline levels	Weighted median	4	-0.696365	0.5955	0.242252	-1.86355	0.470816	0.498394	0.155122	1.6013
GCST90200185	HkdyBm	Keloid	Gamma-glutamylcitrulline levels	Inverse variance weighted	4	-0.836264	0.516531	0.105447	-1.84867	0.176137	0.433326	0.157447	1.1926
GCST90200185	HkdyBm	Keloid	Gamma-glutamylcitrulline levels	Simple mode	4	-0.435053	0.907093	0.664298	-2.21296	1.34285	0.647231	0.109377	3.82994
GCST90200185	HkdyBm	Keloid	Gamma-glutamylcitrulline levels	Weighted mode	4	-0.449553	0.824362	0.623454	-2.0653	1.1662	0.637913	0.12678	3.20976
GCST90200186	HkdyBm	Keloid	8-methoxykynurenate levels	MR Egger	3	-1.16288	2.30261	0.702279	-5.676	3.35025	0.312586	0.00342724	28.5098
GCST90200186	HkdyBm	Keloid	8-methoxykynurenate levels	Weighted median	3	-0.71963	0.725644	0.321337	-2.14189	0.702631	0.486932	0.117432	2.01906
GCST90200186	HkdyBm	Keloid	8-methoxykynurenate levels	Inverse variance weighted	3	-0.548416	0.599349	0.360182	-1.72314	0.626308	0.577865	0.178505	1.87069
GCST90200186	HkdyBm	Keloid	8-methoxykynurenate levels	Simple mode	3	-0.851419	0.842688	0.418683	-2.50309	0.80025	0.426809	0.081832	2.2261
GCST90200186	HkdyBm	Keloid	8-methoxykynurenate levels	Weighted mode	3	-0.86864	0.871446	0.423891	-2.57667	0.839394	0.419522	0.0760264	2.31496
GCST90200187	HkdyBm	Keloid	Tetradecadienoate (14:2) levels	Inverse variance weighted	2	0.296182	0.694206	0.669635	-1.06446	1.65683	1.34472	0.344914	5.24264
GCST90200188	HkdyBm	Keloid	3-amino-2-piperidone levels	Inverse variance weighted	2	-1.12605	0.704419	0.10992	-2.50671	0.25461	0.324311	0.0815357	1.28996
GCST90200189	HkdyBm	Keloid	Glucuronide of piperine metabolite C17H21NO3 (3) levels	Inverse variance weighted	2	-0.48868	0.519325	0.34671	-1.50656	0.529198	0.613436	0.221672	1.69757
GCST90200190	HkdyBm	Keloid	Dodecadienoate (12:2) levels	MR Egger	6	0.509983	0.536865	0.39594	-0.542273	1.56224	1.66526	0.581425	4.76949
GCST90200190	HkdyBm	Keloid	Dodecadienoate (12:2) levels	Weighted median	6	0.568068	0.376725	0.131577	-0.170312	1.30645	1.76485	0.843402	3.69304
GCST90200190	HkdyBm	Keloid	Dodecadienoate (12:2) levels	Inverse variance weighted	6	0.747364	0.320749	0.0198032	0.118695	1.37603	2.11143	1.12603	3.95916
GCST90200190	HkdyBm	Keloid	Dodecadienoate (12:2) levels	Simple mode	6	0.440498	0.545479	0.456037	-0.628641	1.50964	1.55348	0.533316	4.52508
GCST90200190	HkdyBm	Keloid	Dodecadienoate (12:2) levels	Weighted mode	6	0.521018	0.444142	0.293598	-0.349501	1.39154	1.68374	0.70504	4.02102
GCST90200192	HkdyBm	Keloid	N,N-dimethylalanine levels	MR Egger	9	-0.988767	0.977669	0.345522	-2.905	0.927463	0.372035	0.0547489	2.52809
GCST90200192	HkdyBm	Keloid	N,N-dimethylalanine levels	Weighted median	9	-0.00189568	0.437314	0.996541	-0.859031	0.855239	0.998106	0.423573	2.35194
GCST90200192	HkdyBm	Keloid	N,N-dimethylalanine levels	Inverse variance weighted	9	-0.150218	0.354531	0.671777	-0.845098	0.544662	0.86052	0.429515	1.72403
GCST90200192	HkdyBm	Keloid	N,N-dimethylalanine levels	Simple mode	9	-0.0258882	0.603526	0.966837	-1.2088	1.15702	0.974444	0.298556	3.18045
GCST90200192	HkdyBm	Keloid	N,N-dimethylalanine levels	Weighted mode	9	-0.0123013	0.528302	0.981994	-1.04777	1.02317	0.987774	0.350718	2.782
GCST90200193	HkdyBm	Keloid	Ethyl beta-glucopyranoside levels	Inverse variance weighted	2	-0.126942	0.267098	0.634601	-0.650454	0.396571	0.880785	0.521809	1.48672
GCST90200194	HkdyBm	Keloid	N-lactoyl phenylalanine levels	Wald ratio	1	-1.07856	1.32697	0.416335	-3.67942	1.52231	0.340085	0.0252375	4.58278
GCST90200195	HkdyBm	Keloid	N-acetyl-isoputreanine levels	MR Egger	9	-0.259269	0.521832	0.634522	-1.28206	0.763523	0.771616	0.277465	2.14582
GCST90200195	HkdyBm	Keloid	N-acetyl-isoputreanine levels	Weighted median	9	-0.0141556	0.248744	0.954618	-0.501693	0.473382	0.985944	0.605505	1.60541
GCST90200195	HkdyBm	Keloid	N-acetyl-isoputreanine levels	Inverse variance weighted	9	-0.015765	0.203479	0.938244	-0.414583	0.383053	0.984359	0.660615	1.46676
GCST90200195	HkdyBm	Keloid	N-acetyl-isoputreanine levels	Simple mode	9	0.539475	0.365435	0.178119	-0.176778	1.25573	1.71511	0.837966	3.51039
GCST90200195	HkdyBm	Keloid	N-acetyl-isoputreanine levels	Weighted mode	9	-0.0467788	0.271063	0.867271	-0.578062	0.484505	0.954299	0.560984	1.62337
GCST90200196	HkdyBm	Keloid	2,2'-Methylenebis(6-tert-butyl-p-cresol) levels	MR Egger	3	-2.72763	1.94481	0.394323	-6.53945	1.0842	0.0653743	0.00144528	2.95707
GCST90200196	HkdyBm	Keloid	2,2'-Methylenebis(6-tert-butyl-p-cresol) levels	Weighted median	3	0.916763	0.825183	0.266577	-0.700597	2.53412	2.50118	0.496289	12.6054
GCST90200196	HkdyBm	Keloid	2,2'-Methylenebis(6-tert-butyl-p-cresol) levels	Inverse variance weighted	3	0.0607938	1.02184	0.952558	-1.94202	2.06361	1.06268	0.143414	7.87431
GCST90200196	HkdyBm	Keloid	2,2'-Methylenebis(6-tert-butyl-p-cresol) levels	Simple mode	3	0.925687	1.08743	0.484289	-1.20568	3.05706	2.5236	0.299487	21.2649
GCST90200196	HkdyBm	Keloid	2,2'-Methylenebis(6-tert-butyl-p-cresol) levels	Weighted mode	3	0.925687	0.912858	0.417278	-0.863514	2.71489	2.5236	0.421678	15.1029
GCST90200198	HkdyBm	Keloid	2-hydroxysebacate levels	MR Egger	3	0.0893878	0.864996	0.934445	-1.606	1.78478	1.0935	0.200688	5.95826
GCST90200198	HkdyBm	Keloid	2-hydroxysebacate levels	Weighted median	3	0.295293	0.492036	0.548409	-0.669096	1.25968	1.34352	0.512171	3.5243
GCST90200198	HkdyBm	Keloid	2-hydroxysebacate levels	Inverse variance weighted	3	0.297159	0.437892	0.497384	-0.56111	1.15543	1.34603	0.570575	3.17538
GCST90200198	HkdyBm	Keloid	2-hydroxysebacate levels	Simple mode	3	0.521579	0.626485	0.492682	-0.706332	1.74949	1.68469	0.493451	5.75167
GCST90200198	HkdyBm	Keloid	2-hydroxysebacate levels	Weighted mode	3	0.348158	0.623514	0.632755	-0.87393	1.57025	1.41646	0.417308	4.80783
GCST90200199	HkdyBm	Keloid	Ascorbic acid 3-sulfate levels	MR Egger	6	2.36321	1.30208	0.143717	-0.188862	4.91528	10.625	0.827901	136.358
GCST90200199	HkdyBm	Keloid	Ascorbic acid 3-sulfate levels	Weighted median	6	0.767714	0.66888	0.251067	-0.54329	2.07872	2.15483	0.580834	7.99421
GCST90200199	HkdyBm	Keloid	Ascorbic acid 3-sulfate levels	Inverse variance weighted	6	0.886379	0.577113	0.124567	-0.244762	2.01752	2.42633	0.782891	7.51965
GCST90200199	HkdyBm	Keloid	Ascorbic acid 3-sulfate levels	Simple mode	6	0.553368	1.06296	0.624874	-1.53003	2.63677	1.7391	0.216528	13.968
GCST90200199	HkdyBm	Keloid	Ascorbic acid 3-sulfate levels	Weighted mode	6	0.553368	0.933989	0.579307	-1.27725	2.38399	1.7391	0.278803	10.8481
GCST90200201	HkdyBm	Keloid	6-bromotryptophan levels	MR Egger	6	-0.0902569	0.386444	0.826794	-0.847686	0.667173	0.913696	0.428405	1.94872
GCST90200201	HkdyBm	Keloid	6-bromotryptophan levels	Weighted median	6	0.114497	0.288359	0.691319	-0.450686	0.67968	1.12131	0.637191	1.97325
GCST90200201	HkdyBm	Keloid	6-bromotryptophan levels	Inverse variance weighted	6	0.0859552	0.234144	0.713541	-0.372966	0.544877	1.08976	0.688689	1.7244
GCST90200201	HkdyBm	Keloid	6-bromotryptophan levels	Simple mode	6	0.0551846	0.433311	0.903622	-0.794105	0.904474	1.05674	0.451986	2.47063
GCST90200201	HkdyBm	Keloid	6-bromotryptophan levels	Weighted mode	6	0.127718	0.296213	0.684302	-0.45286	0.708297	1.13623	0.635807	2.03053
GCST90200202	HkdyBm	Keloid	Delta-CEHC levels	Wald ratio	1	0.574511	0.897422	0.522056	-1.18444	2.33346	1.77626	0.305918	10.3136
GCST90200203	HkdyBm	Keloid	Indoleacetoylcarnitine levels	MR Egger	10	-0.444064	0.477727	0.379806	-1.38041	0.492282	0.641425	0.251476	1.63605
GCST90200203	HkdyBm	Keloid	Indoleacetoylcarnitine levels	Weighted median	10	-0.307401	0.313688	0.327107	-0.922229	0.307427	0.735356	0.397632	1.35992
GCST90200203	HkdyBm	Keloid	Indoleacetoylcarnitine levels	Inverse variance weighted	10	-0.356555	0.236043	0.130903	-0.819199	0.106089	0.700084	0.440784	1.11192
GCST90200203	HkdyBm	Keloid	Indoleacetoylcarnitine levels	Simple mode	10	-0.361039	0.417085	0.409177	-1.17853	0.456448	0.696952	0.307732	1.57846
GCST90200203	HkdyBm	Keloid	Indoleacetoylcarnitine levels	Weighted mode	10	-0.291126	0.37964	0.462813	-1.03522	0.452968	0.747422	0.355149	1.57297
GCST90200204	HkdyBm	Keloid	N-acetyl leucine levels	Wald ratio	1	-0.332746	1.23818	0.788131	-2.75958	2.09409	0.716952	0.0633185	8.11801
GCST90200205	HkdyBm	Keloid	3-indoleglyoxylic acid levels	MR Egger	4	0.0699992	0.925243	0.94658	-1.74348	1.88348	1.07251	0.174911	6.57632
GCST90200205	HkdyBm	Keloid	3-indoleglyoxylic acid levels	Weighted median	4	-0.560522	0.290955	0.054043	-1.13079	0.00974946	0.570911	0.322777	1.0098
GCST90200205	HkdyBm	Keloid	3-indoleglyoxylic acid levels	Inverse variance weighted	4	-0.583367	0.25349	0.0213722	-1.08021	-0.0865273	0.558016	0.339525	0.917111
GCST90200205	HkdyBm	Keloid	3-indoleglyoxylic acid levels	Simple mode	4	-0.318997	0.566744	0.612853	-1.42982	0.791822	0.726878	0.239353	2.20741
GCST90200205	HkdyBm	Keloid	3-indoleglyoxylic acid levels	Weighted mode	4	-0.332714	0.326402	0.383083	-0.972463	0.307034	0.716975	0.378151	1.35939
GCST90200206	HkdyBm	Keloid	Sulfate of piperine metabolite C18H21NO3 (1) levels	Wald ratio	1	-0.42159	0.90462	0.641186	-2.19465	1.35147	0.656003	0.111398	3.86308
GCST90200207	HkdyBm	Keloid	Methyl vanillate sulfate levels	Wald ratio	1	-0.600272	0.914386	0.511519	-2.39247	1.19193	0.548663	0.0914037	3.29342
GCST90200208	HkdyBm	Keloid	Glucuronide of piperine metabolite C17H21NO3 (4) levels	Inverse variance weighted	2	-0.504436	0.488539	0.30182	-1.46197	0.453101	0.603846	0.231779	1.57318
GCST90200209	HkdyBm	Keloid	Sulfate of piperine metabolite C16H19NO3 (3) levels	MR Egger	3	1.46797	1.66351	0.539701	-1.79251	4.72846	4.34043	0.166541	113.122
GCST90200209	HkdyBm	Keloid	Sulfate of piperine metabolite C16H19NO3 (3) levels	Weighted median	3	0.162032	0.857264	0.850085	-1.51821	1.84227	1.1759	0.219105	6.31084
GCST90200209	HkdyBm	Keloid	Sulfate of piperine metabolite C16H19NO3 (3) levels	Inverse variance weighted	3	0.244657	0.699687	0.726589	-1.12673	1.61604	1.27718	0.324092	5.03314
GCST90200209	HkdyBm	Keloid	Sulfate of piperine metabolite C16H19NO3 (3) levels	Simple mode	3	0.0568676	1.02916	0.960958	-1.96028	2.07402	1.05852	0.140819	7.95672
GCST90200209	HkdyBm	Keloid	Sulfate of piperine metabolite C16H19NO3 (3) levels	Weighted mode	3	0.0245616	1.04157	0.983328	-2.01691	2.06604	1.02487	0.133065	7.89349
GCST90200210	HkdyBm	Keloid	Sulfate of piperine metabolite C16H19NO3 (2) levels	Inverse variance weighted	2	0.211882	0.880177	0.809767	-1.51326	1.93703	1.236	0.22019	6.9381
GCST90200211	HkdyBm	Keloid	3-hydroxypyridine glucuronide levels	MR Egger	3	0.892737	1.40608	0.639866	-1.86317	3.64865	2.4418	0.15518	38.4226
GCST90200211	HkdyBm	Keloid	3-hydroxypyridine glucuronide levels	Weighted median	3	0.659895	0.694684	0.342152	-0.701686	2.02148	1.93459	0.495749	7.54946
GCST90200211	HkdyBm	Keloid	3-hydroxypyridine glucuronide levels	Inverse variance weighted	3	0.551273	0.583589	0.34485	-0.592562	1.69511	1.73546	0.552909	5.44723
GCST90200211	HkdyBm	Keloid	3-hydroxypyridine glucuronide levels	Simple mode	3	0.740081	0.74751	0.426494	-0.725038	2.2052	2.09611	0.484306	9.07207
GCST90200211	HkdyBm	Keloid	3-hydroxypyridine glucuronide levels	Weighted mode	3	0.77045	0.785241	0.429968	-0.768622	2.30952	2.16074	0.463652	10.0696
GCST90200212	HkdyBm	Keloid	Glucuronide of piperine metabolite C17H21NO3 (5) levels	Wald ratio	1	-0.471013	0.564402	0.40398	-1.57724	0.635215	0.624369	0.206544	1.88743
GCST90200213	HkdyBm	Keloid	2-naphthol sulfate levels	MR Egger	3	-2.80171	3.28962	0.550883	-9.24936	3.64594	0.0607059	9.62e-05	38.3186
GCST90200213	HkdyBm	Keloid	2-naphthol sulfate levels	Weighted median	3	0.679615	0.988401	0.491711	-1.25765	2.61688	1.97312	0.284321	13.6929
GCST90200213	HkdyBm	Keloid	2-naphthol sulfate levels	Inverse variance weighted	3	0.419776	0.790231	0.595276	-1.12908	1.96863	1.52162	0.323332	7.16085
GCST90200213	HkdyBm	Keloid	2-naphthol sulfate levels	Simple mode	3	0.874288	1.18545	0.5376	-1.4492	3.19778	2.39717	0.234757	24.4781
GCST90200213	HkdyBm	Keloid	2-naphthol sulfate levels	Weighted mode	3	0.933742	1.14862	0.501643	-1.31755	3.18504	2.54401	0.267789	24.1682
GCST90200214	HkdyBm	Keloid	11beta-hydroxyandrosterone glucuronide levels	MR Egger	7	0.0959639	0.599449	0.879079	-1.07896	1.27088	1.10072	0.33995	3.564
GCST90200214	HkdyBm	Keloid	11beta-hydroxyandrosterone glucuronide levels	Weighted median	7	0.00695661	0.457731	0.987874	-0.890195	0.904109	1.00698	0.410576	2.46973
GCST90200214	HkdyBm	Keloid	11beta-hydroxyandrosterone glucuronide levels	Inverse variance weighted	7	0.128768	0.359798	0.720426	-0.576436	0.833972	1.13743	0.561897	2.30244
GCST90200214	HkdyBm	Keloid	11beta-hydroxyandrosterone glucuronide levels	Simple mode	7	0.207482	0.601036	0.741718	-0.970549	1.38551	1.23058	0.378875	3.99688
GCST90200214	HkdyBm	Keloid	11beta-hydroxyandrosterone glucuronide levels	Weighted mode	7	0.105872	0.486296	0.834869	-0.847268	1.05901	1.11168	0.428584	2.88352
GCST90200215	HkdyBm	Keloid	4-ethylcatechol sulfate levels	Inverse variance weighted	2	-1.54396	1.26705	0.223017	-4.02737	0.939458	0.213535	0.0178211	2.55859
[truncated: 7,037 more rows]

## Sheet: BM MR pleiotropy
id.exposure	id.outcome	outcome	exposure	egger_intercept	se	pval
GCST90199621	HkdyBm	Keloid	Carnitine levels	-0.0822092	0.108867	0.492193
GCST90199625	HkdyBm	Keloid	Methionine sulfoxide levels	-0.515271	0.382177	0.309974
GCST90199626	HkdyBm	Keloid	Xanthurenate levels	0.159319	0.21088	0.504856
GCST90199627	HkdyBm	Keloid	N-alpha-acetylornithine levels	0.19116	0.556778	0.789455
GCST90199630	HkdyBm	Keloid	Phenylacetate levels	NA	NA	NA
GCST90199631	HkdyBm	Keloid	3-methyl-2-oxovalerate levels	-0.139396	0.204275	0.618784
GCST90199634	HkdyBm	Keloid	5-hydroxylysine levels	0.251979	0.559901	0.696757
GCST90199635	HkdyBm	Keloid	3-phenylpropionate hydrocinnamate levels	-0.166724	0.23943	0.612768
GCST90199636	HkdyBm	Keloid	Kynurenine levels	-0.0994085	0.189428	0.622162
GCST90199637	HkdyBm	Keloid	N-acetylglutamate levels	0.25614	0.252854	0.49589
GCST90199638	HkdyBm	Keloid	Glycerol 3-phosphate levels	-0.0331281	0.152429	0.863759
GCST90199639	HkdyBm	Keloid	Imidazole lactate levels	-0.0518217	0.0842895	0.55813
GCST90199640	HkdyBm	Keloid	4-guanidinobutanoate levels	0.0570588	0.183251	0.807833
GCST90199642	HkdyBm	Keloid	Ribitol levels	0.165559	0.145893	0.31985
GCST90199643	HkdyBm	Keloid	Glycodeoxycholate levels	NA	NA	NA
GCST90199644	HkdyBm	Keloid	Theobromine levels	NA	NA	NA
GCST90199645	HkdyBm	Keloid	Quinate levels	NA	NA	NA
GCST90199647	HkdyBm	Keloid	Theophylline levels	NA	NA	NA
GCST90199648	HkdyBm	Keloid	1,5-anhydroglucitol (1,5-ag) levels	-0.0211455	0.165044	0.904237
GCST90199649	HkdyBm	Keloid	1-stearoyl-2-arachidonoyl-GPI (18:0/20:4) levels	0.00493467	0.13499	0.97186
GCST90199650	HkdyBm	Keloid	Indolelactate levels	-1.13103	0.565852	0.295319
GCST90199651	HkdyBm	Keloid	Docosahexaenoate DHA; 22:6n3 levels	NA	NA	NA
GCST90199657	HkdyBm	Keloid	Sphingosine 1-phosphate levels	NA	NA	NA
GCST90199658	HkdyBm	Keloid	Alpha-hydroxyisocaproate levels	NA	NA	NA
GCST90199659	HkdyBm	Keloid	1-stearoyl-GPI (18:0) levels	NA	NA	NA
GCST90199660	HkdyBm	Keloid	1,2-dipalmitoyl-gpc (16:0/16:0) levels	-0.230192	0.15521	0.23468
GCST90199661	HkdyBm	Keloid	Maleate levels	-0.177941	0.295797	0.655227
GCST90199663	HkdyBm	Keloid	4-acetylphenol sulfate levels	NA	NA	NA
GCST90199664	HkdyBm	Keloid	Phenyllactate (PLA) levels in elite athletes	-0.0103355	0.217982	0.969838
GCST90199666	HkdyBm	Keloid	Palmitoylcarnitine levels (Metabolon platform)	0.0450643	0.370091	0.922862
GCST90199667	HkdyBm	Keloid	Erythritol levels in elite athletes	-0.00609947	0.350508	0.987696
GCST90199668	HkdyBm	Keloid	Hexanoylcarnitine levels (Biocrates platform)	-0.151081	0.0978112	0.183096
GCST90199669	HkdyBm	Keloid	Acetylcarnitine levels (Biocrates platform)	NA	NA	NA
GCST90199671	HkdyBm	Keloid	Cysteine s-sulfate levels	0.0186595	0.275537	0.956954
GCST90199672	HkdyBm	Keloid	Oxalate (ethanedioate) levels	NA	NA	NA
GCST90199673	HkdyBm	Keloid	DHEAS levels	0.0251084	0.0923105	0.799085
GCST90199675	HkdyBm	Keloid	Homoarginine levels	0.0323976	0.135591	0.82064
GCST90199676	HkdyBm	Keloid	1-oleoylglycerol (18:1) levels	-0.0858139	0.543512	0.884574
GCST90199677	HkdyBm	Keloid	3-methyl-2-oxobutyrate levels	NA	NA	NA
GCST90199680	HkdyBm	Keloid	3-hydroxyoctanoate levels	NA	NA	NA
GCST90199681	HkdyBm	Keloid	2-hydroxyoctanoate levels	0.390322	0.195103	0.183422
GCST90199682	HkdyBm	Keloid	Homocitrulline levels	-0.257351	0.486513	0.69025
GCST90199683	HkdyBm	Keloid	Indoleacetate levels	-0.180822	0.268086	0.536973
GCST90199686	HkdyBm	Keloid	Indolepropionate levels	-0.294637	0.182742	0.353425
GCST90199688	HkdyBm	Keloid	N-acetylglycine levels	0.0483568	0.0808397	0.581942
GCST90199691	HkdyBm	Keloid	1-methylhistidine levels	0.0535576	0.412082	0.904816
GCST90199694	HkdyBm	Keloid	1,3-dimethylurate levels	-0.175274	0.43371	0.755501
GCST90199695	HkdyBm	Keloid	Galactonate levels	NA	NA	NA
GCST90199697	HkdyBm	Keloid	Dodecanedioate levels	-0.298142	0.266045	0.378937
GCST90199698	HkdyBm	Keloid	Isobutyrylcarnitine (c4) levels	-0.0234092	0.0850643	0.794177
GCST90199699	HkdyBm	Keloid	3-methylxanthine levels	-0.0461204	0.270004	0.880088
GCST90199700	HkdyBm	Keloid	3-hydroxylaurate levels	-0.0784123	0.235889	0.795695
GCST90199703	HkdyBm	Keloid	Gamma-glutamylvaline levels	NA	NA	NA
GCST90199704	HkdyBm	Keloid	3-hydroxysebacate levels	NA	NA	NA
GCST90199705	HkdyBm	Keloid	Propionylglycine levels	0.0453355	0.137037	0.796605
GCST90199706	HkdyBm	Keloid	Butyrylglycine levels	0.12324	0.0884508	0.235957
GCST90199708	HkdyBm	Keloid	Propionylcarnitine (c3) levels	-0.0210227	0.203818	0.924357
GCST90199709	HkdyBm	Keloid	Adrenate (22:4n6) levels	NA	NA	NA
GCST90199710	HkdyBm	Keloid	Docosatrienoate (22:3n3) levels	NA	NA	NA
GCST90199713	HkdyBm	Keloid	Docosapentaenoate n3 DPA; 22:5n3 levels	NA	NA	NA
GCST90199714	HkdyBm	Keloid	3-hydroxy-2-ethylpropionate levels	-0.0718315	0.240884	0.793678
GCST90199715	HkdyBm	Keloid	Myristoleate (14:1n5) levels	NA	NA	NA
GCST90199716	HkdyBm	Keloid	10-undecenoate (11:1n1) levels	0.102456	0.130915	0.490945
GCST90199718	HkdyBm	Keloid	Sebacate (C10-DC) levels	0.0671588	0.272766	0.82848
GCST90199719	HkdyBm	Keloid	Tauro-beta-muricholate levels	-0.00745645	0.325362	0.985413
GCST90199720	HkdyBm	Keloid	Octanoylcarnitine (c8) levels	-0.224098	0.0971654	0.0823618
GCST90199721	HkdyBm	Keloid	Stearidonate (18:4n3) levels	0.192936	0.466095	0.719086
GCST90199722	HkdyBm	Keloid	Decanoylcarnitine (C10) levels	-0.325215	0.152085	0.165909
GCST90199723	HkdyBm	Keloid	5-dodecenoate (12:1n7) levels	-0.107212	0.198423	0.684629
GCST90199725	HkdyBm	Keloid	Campesterol levels	0.110825	0.150314	0.537711
GCST90199726	HkdyBm	Keloid	N-acetylthreonine levels	-0.203831	0.179079	0.373008
GCST90199729	HkdyBm	Keloid	Piperine levels	NA	NA	NA
GCST90199732	HkdyBm	Keloid	1-stearoyl-gpc (18:0) levels	0.321036	0.197132	0.164341
GCST90199733	HkdyBm	Keloid	1-palmitoyl-GPC (16:0) levels	-0.301243	1.25371	0.849878
GCST90199735	HkdyBm	Keloid	N-acetylhistidine levels	-0.0264793	0.135127	0.862748
GCST90199736	HkdyBm	Keloid	Alpha-hydroxyisovalerate levels	0.0176942	0.102051	0.869149
GCST90199741	HkdyBm	Keloid	Gamma-glutamylglycine levels	-0.00726935	0.0680119	0.919038
GCST90199742	HkdyBm	Keloid	1-linoleoyl-gpc (18:2) levels	0.335052	0.533908	0.64322
GCST90199743	HkdyBm	Keloid	Stearoylcarnitine levels	-0.060277	0.194753	0.772391
GCST90199745	HkdyBm	Keloid	Aconitate [cis or trans] levels	NA	NA	NA
GCST90199746	HkdyBm	Keloid	Erythronate levels	-0.192142	0.122761	0.178315
GCST90199747	HkdyBm	Keloid	Isovalerylcarnitine (C5) levels	0.0677172	0.220847	0.774427
GCST90199748	HkdyBm	Keloid	Linolenate [alpha or gamma; (18:3n3 or 6)] levels	NA	NA	NA
GCST90199749	HkdyBm	Keloid	Gamma-glutamylthreonine levels	NA	NA	NA
GCST90199750	HkdyBm	Keloid	Laurylcarnitine levels	-0.020763	0.189877	0.930661
GCST90199752	HkdyBm	Keloid	Epiandrosterone sulfate levels	0.101623	0.0642006	0.164535
GCST90199753	HkdyBm	Keloid	Gamma-glutamyltryptophan levels	-0.36094	0.19057	0.116759
GCST90199754	HkdyBm	Keloid	7-methylxanthine levels	0.13934	0.446982	0.784738
GCST90199755	HkdyBm	Keloid	3,7-dimethylurate levels	-0.123843	0.378866	0.798873
GCST90199756	HkdyBm	Keloid	1,7-dimethyluric acid levels	-0.0112131	0.260471	0.972611
GCST90199757	HkdyBm	Keloid	1,3,7-trimethylurate levels	-0.0597344	0.397838	0.894423
GCST90199758	HkdyBm	Keloid	N4-acetylcytidine levels	0.0466632	0.130784	0.729466
GCST90199759	HkdyBm	Keloid	Indolebutyrate levels	-0.0705033	0.20823	0.792163
GCST90199760	HkdyBm	Keloid	5-acetylamino-6-amino-3-methyluracil levels	-0.120329	0.140977	0.456094
GCST90199761	HkdyBm	Keloid	N1-methylinosine levels	NA	NA	NA
GCST90199762	HkdyBm	Keloid	N6-carbamoylthreonyladenosine levels	NA	NA	NA
GCST90199763	HkdyBm	Keloid	1-methylxanthine levels	0.231107	0.167099	0.300812
GCST90199766	HkdyBm	Keloid	3-(3-amino-3-carboxypropyl)uridine levels	-0.100423	0.240969	0.748624
GCST90199767	HkdyBm	Keloid	5,6-dihydrouridine levels	-0.106131	0.15647	0.567551
GCST90199770	HkdyBm	Keloid	1-arachidonylglycerol (20:4) levels	NA	NA	NA
GCST90199771	HkdyBm	Keloid	7-methylguanine levels	NA	NA	NA
GCST90199772	HkdyBm	Keloid	1-stearoyl-GPE (18:0) levels	0.0829616	0.101822	0.442039
GCST90199774	HkdyBm	Keloid	Oleoylcarnitine levels	NA	NA	NA
GCST90199776	HkdyBm	Keloid	Malonylcarnitine levels	NA	NA	NA
GCST90199777	HkdyBm	Keloid	1-palmitoleoyl-GPC (16:1) levels	0.118495	0.183489	0.553597
GCST90199779	HkdyBm	Keloid	Gamma-glutamyl-2-aminobutyrate levels	0.0699539	0.115889	0.578651
GCST90199780	HkdyBm	Keloid	1-stearoyl-GPG (18:0) levels	0.0491928	0.227051	0.848565
GCST90199781	HkdyBm	Keloid	Hexanoylglycine levels	-0.159917	0.46519	0.763798
GCST90199782	HkdyBm	Keloid	Glutamine degradant levels	-0.147604	0.165176	0.422034
GCST90199783	HkdyBm	Keloid	5-methyluridine (ribothymidine) levels	-0.00473938	0.131446	0.974513
GCST90199784	HkdyBm	Keloid	Cysteine-glutathione disulfide levels	-0.236646	0.155477	0.370056
GCST90199785	HkdyBm	Keloid	Isovalerylglycine levels	-0.0902161	0.1595	0.611194
GCST90199786	HkdyBm	Keloid	2-hydroxy-3-methylvalerate levels	0.575386	0.318624	0.212694
GCST90199787	HkdyBm	Keloid	Homostachydrine levels	NA	NA	NA
GCST90199788	HkdyBm	Keloid	1-arachidonoyl-gpc (20:4n6) levels	0.0191917	0.0903111	0.840103
GCST90199791	HkdyBm	Keloid	1-arachidonoyl-GPE (20:4n6) levels	-0.070788	0.0718952	0.357621
GCST90199792	HkdyBm	Keloid	1-palmitoyl-GPE (16:0) levels	0.126257	0.162369	0.466353
GCST90199793	HkdyBm	Keloid	1-linoleoyl-GPE (18:2) levels	0.12142	0.0941873	0.253766
GCST90199794	HkdyBm	Keloid	1-oleoyl-GPE (18:1) levels	0.165564	0.252183	0.540495
GCST90199795	HkdyBm	Keloid	2-hydroxypalmitate levels	0.106226	0.167649	0.640452
GCST90199796	HkdyBm	Keloid	Docosapentaenoate (n6 DPA; 22:5n6) levels	-0.181246	0.205989	0.47173
GCST90199797	HkdyBm	Keloid	Gulonate levels	-0.0194081	0.214182	0.94247
GCST90199798	HkdyBm	Keloid	Isobutyrylglycine levels	-0.0331366	0.125119	0.808286
GCST90199799	HkdyBm	Keloid	Glutarylcarnitine (c5-dc) levels	-0.108013	0.0781336	0.188501
GCST90199800	HkdyBm	Keloid	Carnitine C5:1 levels	-0.0279709	0.315173	0.937369
GCST90199802	HkdyBm	Keloid	Beta-hydroxyisovaleroylcarnitine levels	0.0923763	0.18669	0.707482
GCST90199803	HkdyBm	Keloid	Catechol sulfate levels	0.054553	0.223092	0.847323
GCST90199804	HkdyBm	Keloid	7-alpha-hydroxy-3-oxo-4-cholestenoate (7-hoca) levels	-0.323126	0.25286	0.422719
GCST90199805	HkdyBm	Keloid	Octadecanedioate levels	-0.108707	0.224355	0.67588
GCST90199806	HkdyBm	Keloid	Tetradecanedioate (C14-DC) levels	0.12379	0.108769	0.37305
GCST90199807	HkdyBm	Keloid	Hexadecanedioate (C16-DC) levels	0.0931483	0.0889777	0.372071
GCST90199808	HkdyBm	Keloid	Glycerophosphoethanolamine levels	-0.00653541	0.171313	0.973034
GCST90199809	HkdyBm	Keloid	Taurolithocholate 3-sulfate levels	0.0172772	0.173777	0.929871
GCST90199811	HkdyBm	Keloid	Glycolithocholate sulfate levels	-0.0657314	0.370738	0.888289
GCST90199813	HkdyBm	Keloid	Deoxycarnitine levels	0.0643004	0.0971173	0.537205
GCST90199814	HkdyBm	Keloid	Alpha-hydroxycaproate levels	NA	NA	NA
GCST90199815	HkdyBm	Keloid	1-ribosyl-imidazoleacetate levels	-0.0366289	0.288241	0.905011
GCST90199816	HkdyBm	Keloid	3,4-dihydroxybutyrate levels	-0.516446	0.371022	0.396599
GCST90199817	HkdyBm	Keloid	Indoleacetylglutamine levels	-0.130268	0.200631	0.544791
GCST90199819	HkdyBm	Keloid	Tryptophan betaine levels	0.573457	0.685753	0.491013
GCST90199820	HkdyBm	Keloid	Dihomo-linolenate (20:3n3 or n6) levels	NA	NA	NA
GCST90199821	HkdyBm	Keloid	1-linoleoyl-GPI (18:2) levels	-0.0624001	0.258741	0.821282
GCST90199822	HkdyBm	Keloid	1-oleoyl-GPI (18:1) levels	0.174319	0.192979	0.417444
GCST90199823	HkdyBm	Keloid	O-cresol sulfate levels	NA	NA	NA
GCST90199825	HkdyBm	Keloid	Pyrraline levels	NA	NA	NA
GCST90199826	HkdyBm	Keloid	N6-acetyllysine levels	NA	NA	NA
GCST90199827	HkdyBm	Keloid	Thymol sulfate levels	-0.357727	0.28457	0.4278
GCST90199828	HkdyBm	Keloid	N-acetylserine levels	-0.0704936	0.152587	0.724484
GCST90199829	HkdyBm	Keloid	3-methyladipate levels	-0.010503	0.199294	0.962761
GCST90199830	HkdyBm	Keloid	4-ethylphenylsulfate levels	NA	NA	NA
GCST90199831	HkdyBm	Keloid	1-stearoyl-2-oleoyl-GPE (18:0/18:1) levels	-0.0028674	0.111174	0.980421
GCST90199832	HkdyBm	Keloid	Dimethylarginine (sdma + adma) levels	NA	NA	NA
GCST90199833	HkdyBm	Keloid	Hexanoylglutamine levels	0.0566032	0.151515	0.733553
GCST90199834	HkdyBm	Keloid	Gamma-glutamylalanine levels	NA	NA	NA
GCST90199835	HkdyBm	Keloid	5alpha-androstan-3beta,17beta-diol disulfate levels	0.12543	0.0661759	0.0998782
GCST90199836	HkdyBm	Keloid	N-methylproline levels	NA	NA	NA
GCST90199837	HkdyBm	Keloid	Carotenoid levels (cryptoxanthin)	0.249525	0.421388	0.613776
GCST90199838	HkdyBm	Keloid	5alpha-pregnan-3beta,20alpha-diol disulfate levels	-0.0981713	0.14518	0.535991
GCST90199839	HkdyBm	Keloid	Taurocholenate sulfate levels	-0.119226	0.0750476	0.146598
GCST90199840	HkdyBm	Keloid	Pregnenediol disulfate (C21H34O8S2) levels	-0.00318624	0.0649723	0.96209
GCST90199841	HkdyBm	Keloid	Glycocholenate sulfate levels	0.109708	0.0710933	0.153823
GCST90199842	HkdyBm	Keloid	Androstenediol (3beta,17beta) disulfate (1) levels	0.078606	0.132333	0.584475
GCST90199844	HkdyBm	Keloid	1-palmitoyl-2-linoleoyl-GPE (16:0/18:2) levels	0.0231788	0.102588	0.827702
GCST90199846	HkdyBm	Keloid	Glycosyl-N-stearoyl-sphingosine (d18:1/18:0) levels	-0.156615	0.15358	0.365502
GCST90199847	HkdyBm	Keloid	4-allylphenol sulfate levels	0.196783	0.228885	0.48053
GCST90199848	HkdyBm	Keloid	Succinylcarnitine levels	-0.0879933	0.105043	0.42652
GCST90199849	HkdyBm	Keloid	21-hydroxypregnenolone disulfate levels	-0.013073	0.125691	0.919218
GCST90199850	HkdyBm	Keloid	5alpha-androstan-3alpha,17alpha-diol monosulfate levels	0.2267	0.118697	0.128759
GCST90199851	HkdyBm	Keloid	Androstenediol (3beta,17beta) disulfate (2) levels	0.0571276	0.148287	0.713338
GCST90199852	HkdyBm	Keloid	5alpha-androstan-3beta,17alpha-diol disulfate levels	0.263318	0.238034	0.383884
GCST90199853	HkdyBm	Keloid	5alpha-pregnan-3beta,20beta-diol monosulfate (1) levels	-0.0460247	0.0881081	0.623725
GCST90199854	HkdyBm	Keloid	5alpha-pregnan-3beta,20alpha-diol monosulfate (2) levels	-0.0697706	0.0910388	0.463075
GCST90199855	HkdyBm	Keloid	5alpha-androstan-3beta,17beta-diol monosulfate (2) levels	0.0511763	0.114589	0.69886
GCST90199856	HkdyBm	Keloid	Androstenediol (3alpha, 17alpha) monosulfate (3) levels	0.0509334	0.0656864	0.457991
GCST90199857	HkdyBm	Keloid	5alpha-pregnan-diol disulfate levels	0.129493	0.72219	0.88705
GCST90199858	HkdyBm	Keloid	5alpha-androstan-3alpha,17beta-diol monosulfate (1) levels	0.0876071	0.0685121	0.24823
GCST90199859	HkdyBm	Keloid	5alpha-androstan-3alpha,17beta-diol disulfate levels	-0.049767	0.122584	0.701545
GCST90199860	HkdyBm	Keloid	Andro steroid monosulfate C19H28O6S (1) levels	0.023402	0.0978077	0.826315
GCST90199861	HkdyBm	Keloid	Pregnenediol sulfate (C21H34O5S) levels	-0.0260208	0.135861	0.853551
GCST90199862	HkdyBm	Keloid	4-hydroxycoumarin levels	-0.179937	0.755488	0.833925
GCST90199863	HkdyBm	Keloid	16a-hydroxy DHEA 3-sulfate levels	0.0312935	0.0598281	0.623278
GCST90199864	HkdyBm	Keloid	Gamma-CEHC levels	0.0153148	0.163318	0.933838
GCST90199865	HkdyBm	Keloid	2-hydroxyglutarate levels	-0.758083	0.32263	0.256155
GCST90199866	HkdyBm	Keloid	N-acetyl-beta-alanine levels	1.94422	1.21965	0.25195
GCST90199867	HkdyBm	Keloid	Tridecenedioate (C13:1-DC) levels	0.128689	0.252161	0.660559
GCST90199868	HkdyBm	Keloid	N-acetyl-3-methylhistidine levels	-0.297368	0.180708	0.34763
GCST90199870	HkdyBm	Keloid	4-cholesten-3-one levels	NA	NA	NA
GCST90199871	HkdyBm	Keloid	Androstenediol (3beta,17beta) monosulfate (2) levels	0.216958	0.141377	0.264636
GCST90199872	HkdyBm	Keloid	Androstenediol (3beta,17beta) monosulfate (1) levels	0.0332968	0.281578	0.916675
GCST90199873	HkdyBm	Keloid	Pregnenolone sulfate levels	0.220321	0.0974278	0.0500638
GCST90199876	HkdyBm	Keloid	Palmitoyl sphingomyelin (d18:1/16:0) levels	-0.232089	0.193583	0.284279
GCST90199878	HkdyBm	Keloid	Sphingomyelin (d18:1/18:1, d18:2/18:0) levels	0.0960714	0.308561	0.771084
GCST90199879	HkdyBm	Keloid	Ergothioneine levels	0.0842373	0.204273	0.750999
GCST90199880	HkdyBm	Keloid	Cis-4-decenoylcarnitine (C10:1) levels	-0.284729	0.119719	0.140478
GCST90199881	HkdyBm	Keloid	5-(galactosylhydroxy)-L-lysine levels	NA	NA	NA
GCST90199882	HkdyBm	Keloid	2s,3R-dihydroxybutyrate levels	NA	NA	NA
GCST90199883	HkdyBm	Keloid	Cysteinylglycine disulfide levels	0.0416026	0.114856	0.731996
GCST90199885	HkdyBm	Keloid	Alpha-ketoglutaramate levels	NA	NA	NA
GCST90199886	HkdyBm	Keloid	3-methylglutaconate levels	0.0111485	0.0893373	0.905551
GCST90199887	HkdyBm	Keloid	(16 or 17)-methylstearate (a19:0 or i19:0) levels	NA	NA	NA
GCST90199888	HkdyBm	Keloid	Cinnamoylglycine levels	-0.391741	0.464273	0.553813
GCST90199889	HkdyBm	Keloid	2R,3R-dihydroxybutyrate levels	0.0846108	0.0965958	0.410118
GCST90199890	HkdyBm	Keloid	4-hydroxyglutamate levels	0.218994	0.48771	0.731319
GCST90199891	HkdyBm	Keloid	S-methylcysteine levels	NA	NA	NA
GCST90199893	HkdyBm	Keloid	Cis-4-decenoate (10:1n6) levels	-0.275343	0.132719	0.129667
GCST90199894	HkdyBm	Keloid	4-oxo-retinoic acid levels	0.660545	0.502971	0.414304
GCST90199899	HkdyBm	Keloid	1-(1-enyl-palmitoyl)-GPC (p-16:0) levels	-0.215117	0.274989	0.577387
GCST90199900	HkdyBm	Keloid	Argininate levels	0.118433	0.223002	0.618095
GCST90199901	HkdyBm	Keloid	1-methyl-5-imidazoleacetate levels	NA	NA	NA
GCST90199902	HkdyBm	Keloid	Hydantoin-5-propionate levels	-0.131876	0.499162	0.835565
GCST90199903	HkdyBm	Keloid	2-oxoarginine levels	0.661056	0.583439	0.374746
GCST90199904	HkdyBm	Keloid	Pantoate levels	NA	NA	NA
GCST90199905	HkdyBm	Keloid	Formiminoglutamate levels	-0.133866	0.139508	0.408066
GCST90199906	HkdyBm	Keloid	1-(1-enyl-palmitoyl)-GPE (p-16:0) levels	0.0053777	0.205929	0.981538
GCST90199908	HkdyBm	Keloid	2-o-methylascorbic acid levels	-0.117842	0.138334	0.484018
GCST90199909	HkdyBm	Keloid	Eicosanedioate (C20-DC) levels	NA	NA	NA
GCST90199910	HkdyBm	Keloid	1-(1-enyl-stearoyl)-GPE (p-18:0) levels	0.388751	1.10719	0.75904
GCST90199911	HkdyBm	Keloid	Beta-citrylglutamate levels	0.317532	0.162337	0.300869
GCST90199912	HkdyBm	Keloid	N-oleoyltaurine levels	-0.0801128	0.147941	0.611398
GCST90199914	HkdyBm	Keloid	Oleoyl-linoleoyl-glycerol (18:1/18:2) [2] levels	-0.0140045	0.105463	0.897638
GCST90199915	HkdyBm	Keloid	Imidazole propionate levels	NA	NA	NA
GCST90199916	HkdyBm	Keloid	Carnitine C18:2 levels	-0.0927351	0.102324	0.399712
GCST90199917	HkdyBm	Keloid	Pregnanediol-3-glucuronide levels	-0.063969	0.0831975	0.467108
GCST90199918	HkdyBm	Keloid	Carboxyethyl-gaba levels	0.0594535	0.26321	0.842279
GCST90199922	HkdyBm	Keloid	Prolylglycine levels	0.291126	0.783453	0.773503
GCST90199923	HkdyBm	Keloid	N-palmitoylglycine levels	-0.020527	0.250958	0.948044
GCST90199924	HkdyBm	Keloid	N-methyltaurine levels	NA	NA	NA
GCST90199926	HkdyBm	Keloid	N-acetylcarnosine levels	-0.0279762	0.143958	0.852326
GCST90199927	HkdyBm	Keloid	Histidine betaine (hercynine) levels	3.44334	4.27289	0.56818
GCST90199928	HkdyBm	Keloid	2-stearoyl-GPE (18:0) levels	0.0131525	0.249742	0.96131
GCST90199929	HkdyBm	Keloid	Margaroylcarnitine (C17) levels	NA	NA	NA
GCST90199930	HkdyBm	Keloid	(R)-3-hydroxybutyrylcarnitine levels	0.0118849	0.205501	0.963223
GCST90199932	HkdyBm	Keloid	Mannonate levels	0.0979913	0.20474	0.715818
GCST90199933	HkdyBm	Keloid	3b-hydroxy-5-cholenoic acid levels	-0.207033	0.20948	0.378944
GCST90199934	HkdyBm	Keloid	2-hydroxydecanoate levels	NA	NA	NA
GCST90199935	HkdyBm	Keloid	Glycohyocholate levels	-0.155814	0.130967	0.287566
GCST90199937	HkdyBm	Keloid	2-aminooctanoate levels	0.120086	0.159391	0.529819
GCST90199938	HkdyBm	Keloid	3-methyl catechol sulfate (1) levels	NA	NA	NA
GCST90199939	HkdyBm	Keloid	4-methylcatechol sulfate levels	0.293653	0.158498	0.205109
GCST90199942	HkdyBm	Keloid	Dimethyl sulfone levels	-0.998142	0.668423	0.273933
GCST90199943	HkdyBm	Keloid	2-piperidinone levels	0.230208	0.77779	0.816805
GCST90199944	HkdyBm	Keloid	Indolin-2-one levels	NA	NA	NA
GCST90199945	HkdyBm	Keloid	Sphingomyelin (d18:1/14:0, d16:1/16:0) levels	-0.0072435	0.242134	0.980961
GCST90199947	HkdyBm	Keloid	Sphingomyelin (d18:2/16:0, d18:1/16:1) levels	-0.061173	0.820863	0.952645
GCST90199948	HkdyBm	Keloid	S-allylcysteine levels	0.0430575	0.388276	0.921826
GCST90199949	HkdyBm	Keloid	6-oxopiperidine-2-carboxylate levels	NA	NA	NA
GCST90199951	HkdyBm	Keloid	N-acetylalliin levels	0.113408	0.305383	0.773631
GCST90199954	HkdyBm	Keloid	N2,N5-diacetylornithine levels	-0.012513	0.0944078	0.906687
GCST90199955	HkdyBm	Keloid	Ferulic acid 4-sulfate levels	NA	NA	NA
GCST90199958	HkdyBm	Keloid	1-linolenoyl-GPC (18:3) levels	0.03747	0.145499	0.813426
GCST90199959	HkdyBm	Keloid	O-sulfo-l-tyrosine levels	-0.0714195	0.115509	0.569845
GCST90199960	HkdyBm	Keloid	N-formylanthranilic acid levels	NA	NA	NA
GCST90199961	HkdyBm	Keloid	Methionine sulfone levels	0.0736692	0.0867329	0.428253
GCST90199962	HkdyBm	Keloid	Acisoga levels	0.114154	0.154574	0.484225
GCST90199963	HkdyBm	Keloid	17alpha-hydroxypregnanolone glucuronide levels	0.121533	0.105243	0.331815
GCST90199964	HkdyBm	Keloid	Etiocholanolone glucuronide levels	0.0473319	0.095821	0.647228
GCST90199965	HkdyBm	Keloid	Fructosyllysine levels	-0.40318	0.359786	0.463831
GCST90199967	HkdyBm	Keloid	N-acetyltaurine levels	-0.112425	0.116556	0.389387
GCST90199968	HkdyBm	Keloid	1-palmitoyl-GPG (16:0) levels	NA	NA	NA
GCST90199969	HkdyBm	Keloid	1-oleoyl-GPG (18:1) levels	-0.0718484	0.113266	0.57093
GCST90199970	HkdyBm	Keloid	Octadecenedioylcarnitine (C18:1-DC) levels	0.00180506	0.0955825	0.985837
GCST90199971	HkdyBm	Keloid	3-methylglutarylcarnitine (2) levels	-0.0524305	0.081918	0.534179
GCST90199973	HkdyBm	Keloid	Methyl glucopyranoside (alpha + beta) levels	NA	NA	NA
GCST90199974	HkdyBm	Keloid	9-hydroxystearate levels	0.0622854	0.595433	0.926234
GCST90199975	HkdyBm	Keloid	Sphingomyelin (d18:2/14:0, d18:1/14:1) levels	NA	NA	NA
GCST90199976	HkdyBm	Keloid	1-dihomo-linolenylglycerol (20:3) levels	0.236375	0.432837	0.63977
GCST90199977	HkdyBm	Keloid	4-hydroxychlorothalonil levels	-0.19691	0.149901	0.414232
GCST90199978	HkdyBm	Keloid	Vanillactate levels	-0.0120577	0.200867	0.955908
GCST90199980	HkdyBm	Keloid	N-formylphenylalanine levels	-1.08925	0.636981	0.336874
GCST90199981	HkdyBm	Keloid	2-acetamidophenol sulfate levels	NA	NA	NA
GCST90199983	HkdyBm	Keloid	5alpha-androstan-3alpha,17beta-diol monosulfate (2) levels	0.0252698	0.15801	0.899043
GCST90199984	HkdyBm	Keloid	Vanillic alcohol sulfate levels	NA	NA	NA
GCST90199985	HkdyBm	Keloid	Methyl-4-hydroxybenzoate sulfate levels	0.0309246	0.162217	0.866408
GCST90199986	HkdyBm	Keloid	Eugenol sulfate levels	-0.299912	0.215599	0.396793
GCST90199990	HkdyBm	Keloid	3-hydroxypyridine sulfate levels	0.0175181	0.19095	0.935265
GCST90199991	HkdyBm	Keloid	Arabonate/xylonate levels	0.0999675	0.667633	0.905379
GCST90199992	HkdyBm	Keloid	Octadecanedioylcarnitine (C18-DC) levels	-0.0498781	0.0922376	0.617381
GCST90199993	HkdyBm	Keloid	Phenylacetylcarnitine levels	0.0246706	0.21522	0.91921
GCST90199995	HkdyBm	Keloid	Sphingomyelin (d18:1/20:2, d18:2/20:1, d16:1/22:2) levels	-0.0309908	0.181113	0.879881
GCST90199996	HkdyBm	Keloid	Sphingomyelin (d18:1/20:1, d18:2/20:0) levels	-0.180138	0.153296	0.284471
GCST90199999	HkdyBm	Keloid	4-methoxyphenol sulfate levels	NA	NA	NA
GCST90200001	HkdyBm	Keloid	Sphingomyelin (d18:1/20:0, d16:1/22:0) levels	0.171919	0.216601	0.453424
GCST90200002	HkdyBm	Keloid	6-hydroxyindole sulfate levels	-0.240866	0.213597	0.461847
GCST90200003	HkdyBm	Keloid	P-cresol glucuronide levels	0.138893	0.167702	0.559644
GCST90200005	HkdyBm	Keloid	Citraconate/glutaconate levels	0.0508277	0.279481	0.885473
GCST90200007	HkdyBm	Keloid	3-methoxycatechol sulfate (2) levels	0.276453	0.690448	0.727584
GCST90200008	HkdyBm	Keloid	C-glycosyltryptophan levels	NA	NA	NA
GCST90200010	HkdyBm	Keloid	Sphingomyelin (d18:1/22:1, d18:2/22:0, d16:1/24:1) levels	-0.105162	0.143491	0.504265
GCST90200011	HkdyBm	Keloid	Arabitol/xylitol levels	-0.421271	0.254629	0.239862
GCST90200013	HkdyBm	Keloid	Sphingomyelin (d18:1/22:2, d18:2/22:1, d16:1/24:2) levels	-0.0930607	0.122352	0.502214
GCST90200014	HkdyBm	Keloid	3beta-hydroxy-5-cholestenoate levels	-0.0464811	0.154832	0.778977
GCST90200015	HkdyBm	Keloid	N-acetylkynurenine (2) levels	-0.159847	0.112434	0.214377
GCST90200016	HkdyBm	Keloid	Dopamine 4-sulfate levels	-0.061426	0.219041	0.797373
GCST90200017	HkdyBm	Keloid	Sphingomyelin (d17:1/16:0, d18:1/15:0, d16:1/17:0) levels	-0.178649	0.118395	0.270366
GCST90200018	HkdyBm	Keloid	Adipoylcarnitine (C6-DC) levels	0.419204	0.337147	0.268845
GCST90200019	HkdyBm	Keloid	Dopamine 3-o-sulfate levels	NA	NA	NA
GCST90200020	HkdyBm	Keloid	Lignoceroyl sphingomyelin (d18:1/24:0) levels	0.169874	0.3487	0.674306
GCST90200021	HkdyBm	Keloid	N-acetylglucosamine/n-acetylgalactosamine levels	NA	NA	NA
GCST90200022	HkdyBm	Keloid	Glycochenodeoxycholate 3-sulfate levels	-0.0392257	0.107317	0.727269
GCST90200024	HkdyBm	Keloid	Taurodeoxycholic acid 3-sulfate levels	-0.0149726	0.128203	0.910839
GCST90200026	HkdyBm	Keloid	Glycodeoxycholate 3-sulfate levels	-0.133998	0.104208	0.23939
GCST90200027	HkdyBm	Keloid	4-hydroxyphenylacetoylcarnitine levels	-0.0400349	0.248359	0.882182
GCST90200028	HkdyBm	Keloid	1-stearoyl-2-oleoyl-gpc (18:0/18:1) levels	-0.231757	0.373242	0.646251
GCST90200029	HkdyBm	Keloid	Linoleoyl ethanolamide levels	NA	NA	NA
GCST90200030	HkdyBm	Keloid	1,2-dilinoleoyl-GPC (18:2/18:2) levels	NA	NA	NA
GCST90200031	HkdyBm	Keloid	Nonanoylcarnitine (C9) levels	-0.139364	0.120629	0.312276
GCST90200032	HkdyBm	Keloid	2-hydroxybutyrate/2-hydroxyisobutyrate levels	-0.152946	0.291091	0.692017
GCST90200033	HkdyBm	Keloid	Sphingomyelin (d18:2/23:0, d18:1/23:1, d17:1/24:1) levels	-0.0273707	0.262248	0.933796
GCST90200034	HkdyBm	Keloid	Tricosanoyl sphingomyelin (d18:1/23:0) levels	-0.188897	0.447893	0.745918
GCST90200035	HkdyBm	Keloid	Palmitoyl dihydrosphingomyelin (d18:0/16:0) levels	-0.194363	0.16802	0.29962
GCST90200036	HkdyBm	Keloid	1-palmitoleoylglycerol (16:1) levels	0.0765567	0.265604	0.800292
GCST90200037	HkdyBm	Keloid	1-stearoyl-2-linoleoyl-gpc (18:0/18:2) levels	0.156917	0.161548	0.509257
GCST90200039	HkdyBm	Keloid	1-stearoyl-2-linoleoyl-GPE (18:0/18:2) levels	0.109041	0.128242	0.443073
GCST90200040	HkdyBm	Keloid	Sphingomyelin (d18:2/24:1, d18:1/24:2) levels	NA	NA	NA
GCST90200041	HkdyBm	Keloid	1-palmitoyl-2-stearoyl-gpc (16:0/18:0) levels	0.0106068	0.105915	0.923493
GCST90200042	HkdyBm	Keloid	Oleate/vaccenate (18:1) levels	NA	NA	NA
GCST90200043	HkdyBm	Keloid	1-palmitoyl-2-docosahexaenoyl-gpc (16:0/22:6) levels	-0.0524477	0.172069	0.775715
GCST90200044	HkdyBm	Keloid	1-(1-enyl-stearoyl)-2-oleoyl-GPE (p-18:0/18:1) levels	-0.602906	0.280208	0.276969
GCST90200045	HkdyBm	Keloid	1-stearoyl-2-arachidonoyl-GPE (18:0/20:4) levels	0.129537	0.128661	0.360237
GCST90200046	HkdyBm	Keloid	1-stearoyl-2-docosahexaenoyl-gpc (18:0/22:6) levels	0.107843	0.117151	0.387913
GCST90200047	HkdyBm	Keloid	Sphingomyelin (d18:1/17:0, d17:1/18:0, d19:1/16:0) levels	-0.127968	0.218127	0.598651
GCST90200048	HkdyBm	Keloid	1-(1-enyl-palmitoyl)-2-arachidonoyl-GPE (p-16:0/20:4) levels	0.0188492	0.191973	0.930738
GCST90200049	HkdyBm	Keloid	Myristoyl dihydrosphingomyelin (d18:0/14:0) levels	0.085443	0.236437	0.779236
GCST90200050	HkdyBm	Keloid	5-hydroxyindole sulfate levels	0.27012	0.342434	0.512873
GCST90200051	HkdyBm	Keloid	1-palmitoyl-2-dihomo-linolenoyl-GPC (16:0/20:3n3 or 6) levels	0.179856	0.149412	0.351826
GCST90200052	HkdyBm	Keloid	1-(1-enyl-palmitoyl)-2-arachidonoyl-gpc (p-16:0/20:4) levels	-0.0743639	0.0851412	0.431735
GCST90200053	HkdyBm	Keloid	Sphingomyelin (d18:1/21:0, d17:1/22:0, d16:1/23:0) levels	-0.15647	0.248145	0.641847
GCST90200054	HkdyBm	Keloid	1-palmitoyl-2-arachidonoyl-GPE (16:0/20:4) levels	0.152374	0.0990222	0.184474
GCST90200055	HkdyBm	Keloid	Lactosyl-N-palmitoyl-sphingosine (d18:1/16:0) levels	0.108384	0.181223	0.591934
GCST90200056	HkdyBm	Keloid	Sphingomyelin (d18:0/18:0, d19:0/17:0) levels	0.347401	0.257722	0.270418
GCST90200057	HkdyBm	Keloid	1-(1-enyl-palmitoyl)-2-oleoyl-gpc (p-16:0/18:1) levels	-0.554279	0.374312	0.235244
GCST90200058	HkdyBm	Keloid	1-(1-enyl-stearoyl)-2-arachidonoyl-GPE (p-18:0/20:4) levels	0.0343556	0.591781	0.963083
GCST90200059	HkdyBm	Keloid	Behenoyl dihydrosphingomyelin (d18:0/22:0) levels	0.17349	0.176956	0.364745
GCST90200060	HkdyBm	Keloid	1-(1-enyl-palmitoyl)-2-linoleoyl-GPC (p-16:0/18:2) levels	0.0537457	0.490291	0.930491
GCST90200062	HkdyBm	Keloid	1-palmitoyl-2-arachidonoyl-GPI (16:0/20:4) levels	0.187292	0.156716	0.31791
GCST90200063	HkdyBm	Keloid	1-palmitoyl-2-docosahexaenoyl-GPE (16:0/22:6) levels	0.0364538	0.0731792	0.636112
GCST90200064	HkdyBm	Keloid	N-palmitoyl-sphinganine (d18:0/16:0) levels	-0.106278	0.169418	0.564483
GCST90200065	HkdyBm	Keloid	1-stearoyl-2-docosahexaenoyl-GPE (18:0/22:6) levels	0.00637368	0.0974112	0.950367
GCST90200066	HkdyBm	Keloid	Gamma-tocopherol/beta-tocopherol levels	0.0481247	0.741268	0.958727
GCST90200067	HkdyBm	Keloid	1-stearoyl-2-linoleoyl-GPI (18:0/18:2) levels	-0.00282589	0.122824	0.98239
GCST90200068	HkdyBm	Keloid	1,2-dilinoleoyl-GPE (18:2/18:2) levels	0.0897748	0.156606	0.624338
GCST90200070	HkdyBm	Keloid	1-(1-enyl-palmitoyl)-2-palmitoleoyl-GPC (P-16:0/16:1) levels	-0.0257374	0.0744753	0.74145
GCST90200071	HkdyBm	Keloid	Palmitoylcholine levels	NA	NA	NA
GCST90200072	HkdyBm	Keloid	Thioproline levels	0.444996	0.245194	0.211205
GCST90200073	HkdyBm	Keloid	1-linoleoyl-2-arachidonoyl-GPC (18:2/20:4n6) levels	-0.00339426	0.0786714	0.966528
GCST90200074	HkdyBm	Keloid	1-linoleoyl-GPG (18:2) levels	0.0292146	0.117482	0.819665
GCST90200075	HkdyBm	Keloid	1-(1-enyl-palmitoyl)-2-linoleoyl-GPE (p-16:0/18:2) levels	0.316521	0.732487	0.707783
GCST90200076	HkdyBm	Keloid	1-(1-enyl-stearoyl)-2-linoleoyl-GPE (p-18:0/18:2) levels	0.161348	0.474285	0.766119
GCST90200077	HkdyBm	Keloid	1-stearoyl-2-oleoyl-GPI (18:0/18:1) levels	0.12576	0.39201	0.76133
GCST90200078	HkdyBm	Keloid	1-myristoyl-2-arachidonoyl-GPC (14:0/20:4) levels	-0.0286255	0.111313	0.813683
GCST90200079	HkdyBm	Keloid	1-oleoyl-2-arachidonoyl-GPE (18:1/20:4) levels	0.132365	0.0637345	0.0676131
GCST90200080	HkdyBm	Keloid	1-palmitoyl-2-oleoyl-GPI (16:0/18:1) levels	-0.15392	0.302249	0.661203
GCST90200081	HkdyBm	Keloid	1-oleoyl-2-docosahexaenoyl-GPC (18:1/22:6) levels	-0.149925	0.246279	0.565004
GCST90200082	HkdyBm	Keloid	1-oleoyl-2-linoleoyl-GPE (18:1/18:2) levels	0.128504	0.0915293	0.209914
GCST90200083	HkdyBm	Keloid	1-(1-enyl-palmitoyl)-2-palmitoyl-GPC (P-16:0/16:0) levels	-0.0911507	0.0702135	0.2265
GCST90200084	HkdyBm	Keloid	Oleoylcholine levels	NA	NA	NA
GCST90200085	HkdyBm	Keloid	Glycosyl-N-palmitoyl-sphingosine (d18:1/16:0) levels	-0.112683	0.173623	0.562588
GCST90200086	HkdyBm	Keloid	Arachidonoylcholine levels	0.728452	0.57849	0.42727
GCST90200088	HkdyBm	Keloid	(S)-3-hydroxybutyrylcarnitine levels	-0.109152	0.216824	0.664647
GCST90200089	HkdyBm	Keloid	Methylsuccinoylcarnitine levels	-0.0130087	0.156782	0.935911
GCST90200090	HkdyBm	Keloid	Dihomo-linolenoyl-choline levels	NA	NA	NA
GCST90200093	HkdyBm	Keloid	Caffeic acid sulfate levels	NA	NA	NA
GCST90200094	HkdyBm	Keloid	Ascorbic acid 2-sulfate levels	NA	NA	NA
GCST90200098	HkdyBm	Keloid	Ceramide (d18:1/24:1) levels	-0.0498468	0.0982021	0.629852
GCST90200099	HkdyBm	Keloid	N-oleoylserine levels	NA	NA	NA
GCST90200101	HkdyBm	Keloid	Pimeloylcarnitine/3-methyladipoylcarnitine (C7-DC) levels	-0.161146	0.177018	0.429762
GCST90200102	HkdyBm	Keloid	1-palmitoleoyl-2-linolenoyl-GPC (16:1/18:3) levels	0.1253	0.112509	0.346612
GCST90200103	HkdyBm	Keloid	Linoleoyl-arachidonoyl-glycerol (18:2/20:4) [1] levels	0.11326	0.324389	0.786148
GCST90200105	HkdyBm	Keloid	Glycosyl-N-behenoyl-sphingadienine (d18:2/22:0) levels	-0.25837	0.144079	0.214795
GCST90200106	HkdyBm	Keloid	4-hydroxyphenylacetylglutamine levels	-0.394396	0.261721	0.37298
GCST90200107	HkdyBm	Keloid	Gamma-glutamyl-alpha-lysine levels	0.153428	0.175252	0.473642
GCST90200109	HkdyBm	Keloid	Linoleoyl-arachidonoyl-glycerol (18:2/20:4) [2] levels	0.0173001	0.122232	0.894289
GCST90200110	HkdyBm	Keloid	Palmitoleoylcarnitine (C16:1) levels	-0.1994	0.296407	0.570436
GCST90200111	HkdyBm	Keloid	N-stearoyl-sphingadienine (d18:2/18:0) levels	NA	NA	NA
GCST90200113	HkdyBm	Keloid	Stearoylcholine levels	NA	NA	NA
GCST90200114	HkdyBm	Keloid	Glycosyl-N-tricosanoyl-sphingadienine (d18:2/23:0) levels	-0.186102	0.140467	0.316319
GCST90200115	HkdyBm	Keloid	N-palmitoyl-heptadecasphingosine (d17:1/16:0) levels	-0.0864721	0.158366	0.681825
GCST90200116	HkdyBm	Keloid	Ceramide (d18:1/14:0, d16:1/16:0) levels	-0.110901	0.134666	0.470571
GCST90200117	HkdyBm	Keloid	Glycosyl-N-(2-hydroxynervonoyl)-sphingosine (d18:1/24:1(2OH)) levels	0.081389	0.163989	0.63488
GCST90200118	HkdyBm	Keloid	Glycosyl ceramide (d18:2/24:1, d18:1/24:2) levels	-0.113211	0.120006	0.381907
GCST90200119	HkdyBm	Keloid	Glycosyl ceramide (d18:1/23:1, d17:1/24:1) levels	-0.121743	0.16139	0.505456
GCST90200121	HkdyBm	Keloid	Ceramide (d18:1/17:0, d17:1/18:0) levels	0.0860917	0.40949	0.868078
GCST90200122	HkdyBm	Keloid	Nisinate (24:6n3) levels	NA	NA	NA
GCST90200123	HkdyBm	Keloid	Sphingomyelin (d18:0/20:0, d16:0/22:0) levels	0.00985088	0.100814	0.925342
GCST90200124	HkdyBm	Keloid	Sphingomyelin (d18:2/24:2) levels	NA	NA	NA
GCST90200125	HkdyBm	Keloid	Sphingomyelin (d17:2/16:0, d18:2/15:0) levels	0.305677	0.261393	0.450385
[truncated: 1,684 more rows]

## Sheet: BM MR heterogeneity
id.exposure	id.outcome	outcome	exposure	method	Q	Q_df	Q_pval
[truncated: 3,690 more rows]
