# Supplementary material for: Association and mediation between circulating inflammatory proteins and skin fibrosis
Source: Front Endocrinol (Lausanne). 2025 Mar 18;16:1416993. doi: 10.3389/fendo.2025.1416993 (PMC11958232; doi:10.3389/fendo.2025.1416993)
Supplement: Supplementary Table 5 — MR and reverse MR analyses between CIPs and BMs. [file Table5.xlsx]

## Sheet: CIP to metabolite MR
id.exposure	id.outcome	outcome	exposure	method	nsnp	b	se	pval	lo_ci	up_ci	or	or_lci95	or_uci95	disease
GCST90274774	yDhTjA	GCST90199837	T-cell surface glycoprotein CD6 isoform levels	MR Egger	7	-0.0465992	0.042341	0.321225	-0.129588	0.0363891	0.95447	0.878458	1.03706	Keloid
GCST90274774	yDhTjA	GCST90199837	T-cell surface glycoprotein CD6 isoform levels	Weighted median	7	-0.0522021	0.0290924	0.0727562	-0.109223	0.00481895	0.949137	0.89653	1.00483	Keloid
GCST90274774	yDhTjA	GCST90199837	T-cell surface glycoprotein CD6 isoform levels	Inverse variance weighted	7	-0.0600047	0.0275471	0.0293867	-0.113997	-0.00601241	0.94176	0.892261	0.994006	Keloid
GCST90274774	yDhTjA	GCST90199837	T-cell surface glycoprotein CD6 isoform levels	Simple mode	7	-0.16004	0.0799705	0.0922683	-0.316782	-0.00329758	0.85211	0.72849	0.996708	Keloid
GCST90274774	yDhTjA	GCST90199837	T-cell surface glycoprotein CD6 isoform levels	Weighted mode	7	-0.0465296	0.0301296	0.173463	-0.105584	0.0125245	0.954536	0.899799	1.0126	Keloid
GCST90274788	yDhTjA	GCST90199837	Fibroblast growth factor 21 levels	MR Egger	6	-0.0661653	0.16904	0.715445	-0.397484	0.265153	0.935976	0.672009	1.30363	Keloid
GCST90274788	yDhTjA	GCST90199837	Fibroblast growth factor 21 levels	Weighted median	6	-0.0753668	0.089692	0.400749	-0.251163	0.10043	0.927403	0.777895	1.10565	Keloid
GCST90274788	yDhTjA	GCST90199837	Fibroblast growth factor 21 levels	Inverse variance weighted	6	-0.062728	0.0715797	0.380846	-0.203024	0.0775682	0.939199	0.816258	1.08066	Keloid
GCST90274788	yDhTjA	GCST90199837	Fibroblast growth factor 21 levels	Simple mode	6	0.0203968	0.132519	0.883695	-0.23934	0.280134	1.02061	0.787147	1.32331	Keloid
GCST90274788	yDhTjA	GCST90199837	Fibroblast growth factor 21 levels	Weighted mode	6	-0.142482	0.109283	0.249101	-0.356677	0.0717122	0.867203	0.699999	1.07435	Keloid
GCST90274774	wzd0T1	GCST90200986	T-cell surface glycoprotein CD6 isoform levels	MR Egger	7	-0.0179231	0.0614799	0.782355	-0.138424	0.102578	0.982237	0.87073	1.10802	Keloid
GCST90274774	wzd0T1	GCST90200986	T-cell surface glycoprotein CD6 isoform levels	Weighted median	7	0.00591394	0.0301566	0.844526	-0.053193	0.0650209	1.00593	0.948197	1.06718	Keloid
GCST90274774	wzd0T1	GCST90200986	T-cell surface glycoprotein CD6 isoform levels	Inverse variance weighted	7	-0.00344027	0.0396962	0.930938	-0.0812449	0.0743644	0.996566	0.921968	1.0772	Keloid
GCST90274774	wzd0T1	GCST90200986	T-cell surface glycoprotein CD6 isoform levels	Simple mode	7	0.0156091	0.100457	0.881617	-0.181288	0.212506	1.01573	0.834195	1.23677	Keloid
GCST90274774	wzd0T1	GCST90200986	T-cell surface glycoprotein CD6 isoform levels	Weighted mode	7	0.00839588	0.0325341	0.804981	-0.055371	0.0721628	1.00843	0.946134	1.07483	Keloid
GCST90274788	wzd0T1	GCST90200986	Fibroblast growth factor 21 levels	MR Egger	6	-0.069932	0.194258	0.737053	-0.450677	0.310813	0.932457	0.637197	1.36453	Keloid
GCST90274788	wzd0T1	GCST90200986	Fibroblast growth factor 21 levels	Weighted median	6	-0.394804	0.102605	0.000119177	-0.595909	-0.193699	0.673812	0.551061	0.823906	Keloid
GCST90274788	wzd0T1	GCST90200986	Fibroblast growth factor 21 levels	Inverse variance weighted	6	-0.327835	0.0908659	0.000308682	-0.505932	-0.149738	0.720482	0.602943	0.860933	Keloid
GCST90274788	wzd0T1	GCST90200986	Fibroblast growth factor 21 levels	Simple mode	6	-0.414647	0.141502	0.0326204	-0.691992	-0.137303	0.660573	0.500578	0.871706	Keloid
GCST90274788	wzd0T1	GCST90200986	Fibroblast growth factor 21 levels	Weighted mode	6	-0.438067	0.119488	0.0145007	-0.672263	-0.20387	0.645283	0.510552	0.815568	Keloid
GCST90274774	RxomJ6	GCST90199759	T-cell surface glycoprotein CD6 isoform levels	MR Egger	7	0.0111997	0.0531811	0.841516	-0.0930352	0.115435	1.01126	0.911161	1.12236	Keloid
GCST90274774	RxomJ6	GCST90199759	T-cell surface glycoprotein CD6 isoform levels	Weighted median	7	-0.00408135	0.0391266	0.916922	-0.0807695	0.0726068	0.995927	0.922406	1.07531	Keloid
GCST90274774	RxomJ6	GCST90199759	T-cell surface glycoprotein CD6 isoform levels	Inverse variance weighted	7	-0.0161725	0.0371523	0.663343	-0.088991	0.056646	0.983958	0.914854	1.05828	Keloid
GCST90274774	RxomJ6	GCST90199759	T-cell surface glycoprotein CD6 isoform levels	Simple mode	7	-0.110718	0.0939495	0.283219	-0.294859	0.073423	0.895191	0.744637	1.07619	Keloid
GCST90274774	RxomJ6	GCST90199759	T-cell surface glycoprotein CD6 isoform levels	Weighted mode	7	0.000368192	0.0419112	0.993275	-0.0817777	0.0825141	1.00037	0.921477	1.08601	Keloid
GCST90274788	RxomJ6	GCST90199759	Fibroblast growth factor 21 levels	MR Egger	6	0.128803	0.231041	0.606917	-0.324038	0.581644	1.13747	0.723223	1.78898	Keloid
GCST90274788	RxomJ6	GCST90199759	Fibroblast growth factor 21 levels	Weighted median	6	0.265976	0.127418	0.0368489	0.0162373	0.515715	1.3047	1.01637	1.67484	Keloid
GCST90274788	RxomJ6	GCST90199759	Fibroblast growth factor 21 levels	Inverse variance weighted	6	0.306137	0.0978925	0.00176432	0.114268	0.498006	1.35817	1.12105	1.64544	Keloid
GCST90274788	RxomJ6	GCST90199759	Fibroblast growth factor 21 levels	Simple mode	6	0.111533	0.205067	0.609885	-0.290399	0.513465	1.11799	0.747965	1.67107	Keloid
GCST90274788	RxomJ6	GCST90199759	Fibroblast growth factor 21 levels	Weighted mode	6	0.477062	0.154261	0.0270808	0.17471	0.779414	1.61133	1.1909	2.1802	Keloid
GCST90274774	nFD3FA	GCST90199886	T-cell surface glycoprotein CD6 isoform levels	MR Egger	7	0.037687	0.0383384	0.370746	-0.0374563	0.11283	1.03841	0.963237	1.11944	Keloid
GCST90274774	nFD3FA	GCST90199886	T-cell surface glycoprotein CD6 isoform levels	Weighted median	7	0.0513053	0.0273803	0.0609572	-0.00236002	0.104971	1.05264	0.997643	1.11068	Keloid
GCST90274774	nFD3FA	GCST90199886	T-cell surface glycoprotein CD6 isoform levels	Inverse variance weighted	7	0.0483406	0.026177	0.0647935	-0.00296637	0.0996476	1.04953	0.997038	1.10478	Keloid
GCST90274774	nFD3FA	GCST90199886	T-cell surface glycoprotein CD6 isoform levels	Simple mode	7	0.127037	0.0696419	0.117941	-0.00946127	0.263535	1.13546	0.990583	1.30152	Keloid
GCST90274774	nFD3FA	GCST90199886	T-cell surface glycoprotein CD6 isoform levels	Weighted mode	7	0.058014	0.0285548	0.0884589	0.00204654	0.113981	1.05973	1.00205	1.12073	Keloid
GCST90274788	nFD3FA	GCST90199886	Fibroblast growth factor 21 levels	MR Egger	6	0.0804524	0.163814	0.649067	-0.240622	0.401527	1.08378	0.786138	1.4941	Keloid
GCST90274788	nFD3FA	GCST90199886	Fibroblast growth factor 21 levels	Weighted median	6	0.282579	0.0905112	0.0017961	0.105177	0.459981	1.32655	1.11091	1.58404	Keloid
GCST90274788	nFD3FA	GCST90199886	Fibroblast growth factor 21 levels	Inverse variance weighted	6	0.245202	0.0707048	0.000524417	0.10662	0.383783	1.27788	1.11251	1.46783	Keloid
GCST90274788	nFD3FA	GCST90199886	Fibroblast growth factor 21 levels	Simple mode	6	0.0494985	0.147357	0.750577	-0.239321	0.338318	1.05074	0.787162	1.40259	Keloid
GCST90274788	nFD3FA	GCST90199886	Fibroblast growth factor 21 levels	Weighted mode	6	0.318385	0.112716	0.0369053	0.0974619	0.539308	1.37491	1.10237	1.71482	Keloid
GCST90274774	RUZhiX	GCST90200142	T-cell surface glycoprotein CD6 isoform levels	MR Egger	7	0.013762	0.0504861	0.796068	-0.0851907	0.112715	1.01386	0.918337	1.11931	Keloid
GCST90274774	RUZhiX	GCST90200142	T-cell surface glycoprotein CD6 isoform levels	Weighted median	7	-0.0171413	0.0304957	0.574055	-0.0769129	0.0426303	0.983005	0.92597	1.04355	Keloid
GCST90274774	RUZhiX	GCST90200142	T-cell surface glycoprotein CD6 isoform levels	Inverse variance weighted	7	-0.0204735	0.0350045	0.558628	-0.0890824	0.0481354	0.979735	0.91477	1.04931	Keloid
GCST90274774	RUZhiX	GCST90200142	T-cell surface glycoprotein CD6 isoform levels	Simple mode	7	-0.209665	0.110317	0.106086	-0.425886	0.00655647	0.810856	0.653191	1.00658	Keloid
GCST90274774	RUZhiX	GCST90200142	T-cell surface glycoprotein CD6 isoform levels	Weighted mode	7	0.00756643	0.0313221	0.817159	-0.0538249	0.0689578	1.0076	0.947598	1.07139	Keloid
GCST90274788	RUZhiX	GCST90200142	Fibroblast growth factor 21 levels	MR Egger	6	-0.318485	0.182393	0.155716	-0.675975	0.0390053	0.72725	0.50866	1.03978	Keloid
GCST90274788	RUZhiX	GCST90200142	Fibroblast growth factor 21 levels	Weighted median	6	-0.238322	0.0956969	0.0127607	-0.425887	-0.0507556	0.787949	0.65319	0.950511	Keloid
GCST90274788	RUZhiX	GCST90200142	Fibroblast growth factor 21 levels	Inverse variance weighted	6	-0.31432	0.0715453	1.12e-05	-0.454549	-0.174092	0.730285	0.634734	0.84022	Keloid
GCST90274788	RUZhiX	GCST90200142	Fibroblast growth factor 21 levels	Simple mode	6	-0.209606	0.142725	0.201877	-0.489347	0.0701347	0.810903	0.613026	1.07265	Keloid
GCST90274788	RUZhiX	GCST90200142	Fibroblast growth factor 21 levels	Weighted mode	6	-0.225838	0.130527	0.144154	-0.481671	0.0299951	0.797847	0.61775	1.03045	Keloid
GCST90274774	Io6Pe8	GCST90200274	T-cell surface glycoprotein CD6 isoform levels	MR Egger	7	0.0241049	0.0389234	0.56285	-0.052185	0.100395	1.0244	0.949153	1.10561	Keloid
GCST90274774	Io6Pe8	GCST90200274	T-cell surface glycoprotein CD6 isoform levels	Weighted median	7	0.0226453	0.0294873	0.442505	-0.0351497	0.0804404	1.0229	0.965461	1.08376	Keloid
GCST90274774	Io6Pe8	GCST90200274	T-cell surface glycoprotein CD6 isoform levels	Inverse variance weighted	7	0.0224518	0.0272211	0.409488	-0.0309015	0.0758051	1.02271	0.969571	1.07875	Keloid
GCST90274774	Io6Pe8	GCST90200274	T-cell surface glycoprotein CD6 isoform levels	Simple mode	7	-0.0415476	0.0690989	0.56966	-0.176981	0.0938863	0.959304	0.837795	1.09843	Keloid
GCST90274774	Io6Pe8	GCST90200274	T-cell surface glycoprotein CD6 isoform levels	Weighted mode	7	0.0252999	0.0320595	0.46006	-0.0375367	0.0881365	1.02562	0.963159	1.09214	Keloid
GCST90274788	Io6Pe8	GCST90200274	Fibroblast growth factor 21 levels	MR Egger	6	0.229064	0.170403	0.250045	-0.104927	0.563055	1.25742	0.90039	1.75603	Keloid
GCST90274788	Io6Pe8	GCST90200274	Fibroblast growth factor 21 levels	Weighted median	6	0.244761	0.0918551	0.00770713	0.0647245	0.424796	1.27732	1.06687	1.52928	Keloid
GCST90274788	Io6Pe8	GCST90200274	Fibroblast growth factor 21 levels	Inverse variance weighted	6	0.22998	0.0720732	0.00141821	0.0887164	0.371244	1.25857	1.09277	1.44954	Keloid
GCST90274788	Io6Pe8	GCST90200274	Fibroblast growth factor 21 levels	Simple mode	6	0.237825	0.12193	0.108599	-0.00115697	0.476808	1.26849	0.998844	1.61092	Keloid
GCST90274788	Io6Pe8	GCST90200274	Fibroblast growth factor 21 levels	Weighted mode	6	0.259151	0.110655	0.066218	0.0422667	0.476036	1.29583	1.04317	1.60968	Keloid
GCST90274774	XhSgI3	GCST90200908	T-cell surface glycoprotein CD6 isoform levels	MR Egger	7	0.00190616	0.0509966	0.97163	-0.0980471	0.101859	1.00191	0.906606	1.10723	Keloid
GCST90274774	XhSgI3	GCST90200908	T-cell surface glycoprotein CD6 isoform levels	Weighted median	7	0.0277403	0.0313822	0.376724	-0.0337689	0.0892494	1.02813	0.966795	1.09335	Keloid
GCST90274774	XhSgI3	GCST90200908	T-cell surface glycoprotein CD6 isoform levels	Inverse variance weighted	7	0.0198166	0.0333535	0.552419	-0.0455563	0.0851895	1.02001	0.955466	1.08892	Keloid
GCST90274774	XhSgI3	GCST90200908	T-cell surface glycoprotein CD6 isoform levels	Simple mode	7	-0.0161235	0.0968827	0.873291	-0.206014	0.173767	0.984006	0.813822	1.18978	Keloid
GCST90274774	XhSgI3	GCST90200908	T-cell surface glycoprotein CD6 isoform levels	Weighted mode	7	0.0255347	0.0300942	0.42871	-0.0334499	0.0845192	1.02586	0.967103	1.08819	Keloid
GCST90274788	XhSgI3	GCST90200908	Fibroblast growth factor 21 levels	MR Egger	6	0.0473279	0.177678	0.803122	-0.300921	0.395577	1.04847	0.740136	1.48524	Keloid
GCST90274788	XhSgI3	GCST90200908	Fibroblast growth factor 21 levels	Weighted median	6	-0.205275	0.0966577	0.0336923	-0.394724	-0.0158263	0.814423	0.673866	0.984298	Keloid
GCST90274788	XhSgI3	GCST90200908	Fibroblast growth factor 21 levels	Inverse variance weighted	6	-0.200574	0.0750018	0.00748944	-0.347578	-0.0535708	0.818261	0.706397	0.947839	Keloid
GCST90274788	XhSgI3	GCST90200908	Fibroblast growth factor 21 levels	Simple mode	6	-0.243369	0.141257	0.145521	-0.520234	0.0334948	0.783982	0.594382	1.03406	Keloid
GCST90274788	XhSgI3	GCST90200908	Fibroblast growth factor 21 levels	Weighted mode	6	-0.231185	0.111853	0.0936117	-0.450417	-0.0119535	0.793593	0.637363	0.988118	Keloid
GCST90274774	w1jsyu	GCST90199648	T-cell surface glycoprotein CD6 isoform levels	MR Egger	7	0.0223668	0.0489625	0.666965	-0.0735997	0.118333	1.02262	0.929043	1.12562	Keloid
GCST90274774	w1jsyu	GCST90199648	T-cell surface glycoprotein CD6 isoform levels	Weighted median	7	0.00576746	0.0291007	0.842897	-0.0512699	0.0628048	1.00578	0.950022	1.06482	Keloid
GCST90274774	w1jsyu	GCST90199648	T-cell surface glycoprotein CD6 isoform levels	Inverse variance weighted	7	0.00567209	0.0319423	0.859058	-0.0569347	0.0682789	1.00569	0.944656	1.07066	Keloid
GCST90274774	w1jsyu	GCST90199648	T-cell surface glycoprotein CD6 isoform levels	Simple mode	7	-0.0705967	0.069671	0.350028	-0.207152	0.0659585	0.931838	0.812896	1.06818	Keloid
GCST90274774	w1jsyu	GCST90199648	T-cell surface glycoprotein CD6 isoform levels	Weighted mode	7	0.0142788	0.0289262	0.639116	-0.0424165	0.070974	1.01438	0.95847	1.07355	Keloid
GCST90274788	w1jsyu	GCST90199648	Fibroblast growth factor 21 levels	MR Egger	6	0.12406	0.168848	0.503247	-0.206882	0.455002	1.13208	0.813115	1.57618	Keloid
GCST90274788	w1jsyu	GCST90199648	Fibroblast growth factor 21 levels	Weighted median	6	-0.111519	0.0870463	0.200142	-0.28213	0.0590915	0.894474	0.754176	1.06087	Keloid
GCST90274788	w1jsyu	GCST90199648	Fibroblast growth factor 21 levels	Inverse variance weighted	6	-0.070959	0.0715231	0.321142	-0.211144	0.0692262	0.9315	0.809657	1.07168	Keloid
GCST90274788	w1jsyu	GCST90199648	Fibroblast growth factor 21 levels	Simple mode	6	-0.077014	0.116914	0.539195	-0.306166	0.152138	0.925877	0.736264	1.16432	Keloid
GCST90274788	w1jsyu	GCST90199648	Fibroblast growth factor 21 levels	Weighted mode	6	-0.0948581	0.102971	0.399209	-0.296682	0.106966	0.909502	0.74328	1.1129	Keloid
GCST90274774	xZgasF	GCST90199688	T-cell surface glycoprotein CD6 isoform levels	MR Egger	7	0.010619	0.0379431	0.790789	-0.0637495	0.0849875	1.01068	0.93824	1.0887	Keloid
GCST90274774	xZgasF	GCST90199688	T-cell surface glycoprotein CD6 isoform levels	Weighted median	7	-0.00312261	0.0276015	0.909926	-0.0572216	0.0509764	0.996882	0.944385	1.0523	Keloid
GCST90274774	xZgasF	GCST90199688	T-cell surface glycoprotein CD6 isoform levels	Inverse variance weighted	7	1.85226e-05	0.0265298	0.999443	-0.0519799	0.0520169	1.00002	0.949348	1.05339	Keloid
GCST90274774	xZgasF	GCST90199688	T-cell surface glycoprotein CD6 isoform levels	Simple mode	7	0.0544062	0.0612776	0.408792	-0.0656979	0.17451	1.05591	0.936414	1.19066	Keloid
GCST90274774	xZgasF	GCST90199688	T-cell surface glycoprotein CD6 isoform levels	Weighted mode	7	-0.000561552	0.0291508	0.985255	-0.0576971	0.0565739	0.999439	0.943936	1.0582	Keloid
GCST90274788	xZgasF	GCST90199688	Fibroblast growth factor 21 levels	MR Egger	6	0.383642	0.166003	0.0819376	0.0582756	0.709008	1.46762	1.06001	2.03197	Keloid
GCST90274788	xZgasF	GCST90199688	Fibroblast growth factor 21 levels	Weighted median	6	0.0304284	0.0984581	0.757284	-0.16255	0.223406	1.0309	0.849974	1.25033	Keloid
GCST90274788	xZgasF	GCST90199688	Fibroblast growth factor 21 levels	Inverse variance weighted	6	0.0374771	0.0895655	0.675631	-0.138071	0.213025	1.03819	0.871037	1.23742	Keloid
GCST90274788	xZgasF	GCST90199688	Fibroblast growth factor 21 levels	Simple mode	6	-0.148959	0.163598	0.404306	-0.469611	0.171693	0.861604	0.625245	1.18731	Keloid
GCST90274788	xZgasF	GCST90199688	Fibroblast growth factor 21 levels	Weighted mode	6	-0.0388495	0.120507	0.760206	-0.275043	0.197344	0.961896	0.759539	1.21816	Keloid
GCST90274774	pKQDAI	GCST90199750	T-cell surface glycoprotein CD6 isoform levels	MR Egger	7	0.000723572	0.0378728	0.985496	-0.0735071	0.0749543	1.00072	0.92913	1.07783	Keloid
GCST90274774	pKQDAI	GCST90199750	T-cell surface glycoprotein CD6 isoform levels	Weighted median	7	0.012549	0.0279149	0.653037	-0.0421641	0.0672622	1.01263	0.958712	1.06958	Keloid
GCST90274774	pKQDAI	GCST90199750	T-cell surface glycoprotein CD6 isoform levels	Inverse variance weighted	7	0.0102856	0.0264842	0.697744	-0.0416234	0.0621946	1.01034	0.959231	1.06417	Keloid
GCST90274774	pKQDAI	GCST90199750	T-cell surface glycoprotein CD6 isoform levels	Simple mode	7	-0.0266244	0.0688137	0.712176	-0.161499	0.10825	0.973727	0.850867	1.11433	Keloid
GCST90274774	pKQDAI	GCST90199750	T-cell surface glycoprotein CD6 isoform levels	Weighted mode	7	0.00668942	0.0290116	0.825304	-0.0501733	0.0635522	1.00671	0.951065	1.06562	Keloid
GCST90274788	pKQDAI	GCST90199750	Fibroblast growth factor 21 levels	MR Egger	6	0.415461	0.242692	0.162083	-0.0602155	0.891138	1.51507	0.941562	2.4379	Keloid
GCST90274788	pKQDAI	GCST90199750	Fibroblast growth factor 21 levels	Weighted median	6	0.19969	0.097026	0.0395801	0.00951872	0.389861	1.22102	1.00956	1.47677	Keloid
GCST90274788	pKQDAI	GCST90199750	Fibroblast growth factor 21 levels	Inverse variance weighted	6	0.111809	0.111505	0.315991	-0.10674	0.330358	1.1183	0.898759	1.39147	Keloid
GCST90274788	pKQDAI	GCST90199750	Fibroblast growth factor 21 levels	Simple mode	6	0.131423	0.133004	0.368471	-0.129265	0.392111	1.14045	0.878741	1.4801	Keloid
GCST90274788	pKQDAI	GCST90199750	Fibroblast growth factor 21 levels	Weighted mode	6	0.209863	0.0963813	0.0813773	0.0209553	0.39877	1.23351	1.02118	1.48999	Keloid
GCST90274774	hw3lND	GCST90199783	T-cell surface glycoprotein CD6 isoform levels	MR Egger	7	0.0401031	0.0759779	0.620197	-0.108814	0.18902	1.04092	0.896898	1.20806	Keloid
GCST90274774	hw3lND	GCST90199783	T-cell surface glycoprotein CD6 isoform levels	Weighted median	7	0.00289904	0.0281568	0.917994	-0.0522883	0.0580864	1.0029	0.949055	1.05981	Keloid
GCST90274774	hw3lND	GCST90199783	T-cell surface glycoprotein CD6 isoform levels	Inverse variance weighted	7	-0.0204673	0.0542157	0.70579	-0.12673	0.0857955	0.979741	0.880971	1.08958	Keloid
GCST90274774	hw3lND	GCST90199783	T-cell surface glycoprotein CD6 isoform levels	Simple mode	7	-0.0356427	0.0947943	0.719852	-0.22144	0.150154	0.964985	0.801364	1.16201	Keloid
GCST90274774	hw3lND	GCST90199783	T-cell surface glycoprotein CD6 isoform levels	Weighted mode	7	0.002711	0.0305972	0.932281	-0.0572595	0.0626815	1.00271	0.944349	1.06469	Keloid
GCST90274788	hw3lND	GCST90199783	Fibroblast growth factor 21 levels	MR Egger	6	0.38323	0.2978	0.267563	-0.200458	0.966918	1.46702	0.818356	2.62983	Keloid
GCST90274788	hw3lND	GCST90199783	Fibroblast growth factor 21 levels	Weighted median	6	0.120672	0.0970067	0.213516	-0.069461	0.310805	1.12825	0.932897	1.36452	Keloid
GCST90274788	hw3lND	GCST90199783	Fibroblast growth factor 21 levels	Inverse variance weighted	6	0.0661205	0.1307	0.612929	-0.190051	0.322292	1.06836	0.826917	1.38029	Keloid
GCST90274788	hw3lND	GCST90199783	Fibroblast growth factor 21 levels	Simple mode	6	0.258919	0.153431	0.152307	-0.0418065	0.559645	1.29553	0.959055	1.75005	Keloid
GCST90274788	hw3lND	GCST90199783	Fibroblast growth factor 21 levels	Weighted mode	6	0.13273	0.115462	0.302325	-0.0935753	0.359036	1.14194	0.910669	1.43195	Keloid
GCST90274774	m6Xn7k	GCST90199797	T-cell surface glycoprotein CD6 isoform levels	MR Egger	7	0.000244961	0.0669512	0.997222	-0.130979	0.131469	1.00024	0.877236	1.1405	Keloid
GCST90274774	m6Xn7k	GCST90199797	T-cell surface glycoprotein CD6 isoform levels	Weighted median	7	0.0126365	0.0288476	0.661355	-0.0439048	0.0691778	1.01272	0.957045	1.07163	Keloid
GCST90274774	m6Xn7k	GCST90199797	T-cell surface glycoprotein CD6 isoform levels	Inverse variance weighted	7	0.00688499	0.0428186	0.872255	-0.0770394	0.0908094	1.00691	0.925853	1.09506	Keloid
GCST90274774	m6Xn7k	GCST90199797	T-cell surface glycoprotein CD6 isoform levels	Simple mode	7	-0.00646702	0.0764876	0.93537	-0.156383	0.143449	0.993554	0.855232	1.15425	Keloid
GCST90274774	m6Xn7k	GCST90199797	T-cell surface glycoprotein CD6 isoform levels	Weighted mode	7	0.00667323	0.0270027	0.813045	-0.0462521	0.0595986	1.0067	0.954801	1.06141	Keloid
GCST90274788	m6Xn7k	GCST90199797	Fibroblast growth factor 21 levels	MR Egger	6	-0.346574	0.161235	0.0980373	-0.662595	-0.030553	0.707107	0.515512	0.969909	Keloid
GCST90274788	m6Xn7k	GCST90199797	Fibroblast growth factor 21 levels	Weighted median	6	-0.0460068	0.0882808	0.602268	-0.219037	0.127024	0.955035	0.803292	1.13544	Keloid
GCST90274788	m6Xn7k	GCST90199797	Fibroblast growth factor 21 levels	Inverse variance weighted	6	-0.0793991	0.0782698	0.310379	-0.232808	0.0740098	0.923671	0.792306	1.07682	Keloid
GCST90274788	m6Xn7k	GCST90199797	Fibroblast growth factor 21 levels	Simple mode	6	-0.0462694	0.129572	0.735599	-0.300231	0.207692	0.954785	0.740647	1.23083	Keloid
GCST90274788	m6Xn7k	GCST90199797	Fibroblast growth factor 21 levels	Weighted mode	6	-0.0462694	0.102508	0.670625	-0.247186	0.154647	0.954785	0.780996	1.16725	Keloid
GCST90274774	gNtWSr	GCST90199817	T-cell surface glycoprotein CD6 isoform levels	MR Egger	7	0.0354635	0.0439922	0.456779	-0.0507612	0.121688	1.0361	0.950506	1.1294	Keloid
GCST90274774	gNtWSr	GCST90199817	T-cell surface glycoprotein CD6 isoform levels	Weighted median	7	0.0442766	0.0326522	0.175097	-0.0197217	0.108275	1.04527	0.980471	1.11435	Keloid
GCST90274774	gNtWSr	GCST90199817	T-cell surface glycoprotein CD6 isoform levels	Inverse variance weighted	7	0.0401858	0.0307869	0.191794	-0.0201565	0.100528	1.041	0.980045	1.10575	Keloid
GCST90274774	gNtWSr	GCST90199817	T-cell surface glycoprotein CD6 isoform levels	Simple mode	7	0.0139395	0.0720408	0.852956	-0.12726	0.155139	1.01404	0.880504	1.16782	Keloid
GCST90274774	gNtWSr	GCST90199817	T-cell surface glycoprotein CD6 isoform levels	Weighted mode	7	0.0433206	0.03047	0.204934	-0.0164006	0.103042	1.04427	0.983733	1.10854	Keloid
GCST90274788	gNtWSr	GCST90199817	Fibroblast growth factor 21 levels	MR Egger	6	-0.0719896	0.204884	0.743039	-0.473562	0.329582	0.930541	0.62278	1.39039	Keloid
GCST90274788	gNtWSr	GCST90199817	Fibroblast growth factor 21 levels	Weighted median	6	0.0051665	0.108442	0.962001	-0.20738	0.217713	1.00518	0.81271	1.24323	Keloid
GCST90274788	gNtWSr	GCST90199817	Fibroblast growth factor 21 levels	Inverse variance weighted	6	0.0178629	0.0815079	0.826529	-0.141893	0.177618	1.01802	0.867714	1.19437	Keloid
GCST90274788	gNtWSr	GCST90199817	Fibroblast growth factor 21 levels	Simple mode	6	-0.0123388	0.180913	0.948268	-0.366927	0.34225	0.987737	0.69286	1.40811	Keloid
GCST90274788	gNtWSr	GCST90199817	Fibroblast growth factor 21 levels	Weighted mode	6	0.218899	0.154876	0.216668	-0.0846585	0.522456	1.24471	0.918826	1.68616	Keloid
GCST90274774	R1Cjk6	GCST90199958	T-cell surface glycoprotein CD6 isoform levels	MR Egger	7	0.0136647	0.0394894	0.743402	-0.0637346	0.091064	1.01376	0.938254	1.09534	Keloid
GCST90274774	R1Cjk6	GCST90199958	T-cell surface glycoprotein CD6 isoform levels	Weighted median	7	0.0146032	0.0287226	0.611157	-0.041693	0.0708995	1.01471	0.959164	1.07347	Keloid
GCST90274774	R1Cjk6	GCST90199958	T-cell surface glycoprotein CD6 isoform levels	Inverse variance weighted	7	0.000479265	0.0271522	0.985917	-0.052739	0.0536975	1.00048	0.948628	1.05517	Keloid
GCST90274774	R1Cjk6	GCST90199958	T-cell surface glycoprotein CD6 isoform levels	Simple mode	7	0.00876331	0.0707355	0.90545	-0.129878	0.147405	1.0088	0.878202	1.15882	Keloid
GCST90274774	R1Cjk6	GCST90199958	T-cell surface glycoprotein CD6 isoform levels	Weighted mode	7	0.00876331	0.0306366	0.784467	-0.0512845	0.0688111	1.0088	0.950008	1.07123	Keloid
GCST90274788	R1Cjk6	GCST90199958	Fibroblast growth factor 21 levels	MR Egger	6	0.236448	0.378054	0.565598	-0.504537	0.977433	1.26674	0.603785	2.65763	Keloid
GCST90274788	R1Cjk6	GCST90199958	Fibroblast growth factor 21 levels	Weighted median	6	0.0810926	0.112322	0.470317	-0.139059	0.301244	1.08447	0.870177	1.35154	Keloid
GCST90274788	R1Cjk6	GCST90199958	Fibroblast growth factor 21 levels	Inverse variance weighted	6	0.236888	0.142869	0.0973018	-0.0431354	0.516912	1.2673	0.957782	1.67684	Keloid
GCST90274788	R1Cjk6	GCST90199958	Fibroblast growth factor 21 levels	Simple mode	6	0.011788	0.139801	0.936074	-0.262221	0.285797	1.01186	0.769341	1.33082	Keloid
GCST90274788	R1Cjk6	GCST90199958	Fibroblast growth factor 21 levels	Weighted mode	6	0.011788	0.162877	0.94511	-0.307451	0.331027	1.01186	0.735319	1.3924	Keloid
GCST90274774	IwBnMQ	GCST90200041	T-cell surface glycoprotein CD6 isoform levels	MR Egger	7	-0.0254353	0.0505003	0.635897	-0.124416	0.0735453	0.974885	0.883013	1.07632	Keloid
GCST90274774	IwBnMQ	GCST90200041	T-cell surface glycoprotein CD6 isoform levels	Weighted median	7	-0.0296885	0.0292289	0.309759	-0.0869771	0.0276	0.970748	0.916698	1.02798	Keloid
GCST90274774	IwBnMQ	GCST90200041	T-cell surface glycoprotein CD6 isoform levels	Inverse variance weighted	7	-0.0318526	0.0323363	0.324604	-0.0952317	0.0315266	0.968649	0.909162	1.03203	Keloid
GCST90274774	IwBnMQ	GCST90200041	T-cell surface glycoprotein CD6 isoform levels	Simple mode	7	0.0592969	0.0684851	0.419849	-0.0749339	0.193528	1.06109	0.927805	1.21352	Keloid
GCST90274774	IwBnMQ	GCST90200041	T-cell surface glycoprotein CD6 isoform levels	Weighted mode	7	-0.026103	0.0299173	0.416479	-0.0847409	0.032535	0.974235	0.91875	1.03307	Keloid
GCST90274788	IwBnMQ	GCST90200041	Fibroblast growth factor 21 levels	MR Egger	6	0.0429427	0.170879	0.813961	-0.291981	0.377866	1.04388	0.746783	1.45917	Keloid
GCST90274788	IwBnMQ	GCST90200041	Fibroblast growth factor 21 levels	Weighted median	6	-0.0721369	0.0906259	0.42604	-0.249764	0.10549	0.930404	0.778985	1.11125	Keloid
GCST90274788	IwBnMQ	GCST90200041	Fibroblast growth factor 21 levels	Inverse variance weighted	6	-0.11438	0.0723008	0.11365	-0.256089	0.0273299	0.891919	0.774073	1.02771	Keloid
GCST90274788	IwBnMQ	GCST90200041	Fibroblast growth factor 21 levels	Simple mode	6	-0.0893905	0.130375	0.523428	-0.344925	0.166144	0.914488	0.708273	1.18074	Keloid
GCST90274788	IwBnMQ	GCST90200041	Fibroblast growth factor 21 levels	Weighted mode	6	-0.0588433	0.101561	0.587452	-0.257904	0.140217	0.942854	0.77267	1.15052	Keloid
GCST90274774	B3CUsJ	GCST90200160	T-cell surface glycoprotein CD6 isoform levels	MR Egger	7	0.0111707	0.0418127	0.800015	-0.0707822	0.0931237	1.01123	0.931665	1.0976	Keloid
GCST90274774	B3CUsJ	GCST90200160	T-cell surface glycoprotein CD6 isoform levels	Weighted median	7	0.0175696	0.0329038	0.593363	-0.0469219	0.0820611	1.01772	0.954162	1.08552	Keloid
GCST90274774	B3CUsJ	GCST90200160	T-cell surface glycoprotein CD6 isoform levels	Inverse variance weighted	7	0.00621038	0.0292679	0.831958	-0.0511546	0.0635754	1.00623	0.950132	1.06564	Keloid
GCST90274774	B3CUsJ	GCST90200160	T-cell surface glycoprotein CD6 isoform levels	Simple mode	7	-0.0628309	0.0837935	0.481713	-0.227066	0.101404	0.939102	0.796868	1.10672	Keloid
GCST90274774	B3CUsJ	GCST90200160	T-cell surface glycoprotein CD6 isoform levels	Weighted mode	7	0.0260803	0.0335759	0.466811	-0.0397285	0.091889	1.02642	0.96105	1.09624	Keloid
GCST90274788	B3CUsJ	GCST90200160	Fibroblast growth factor 21 levels	MR Egger	6	0.215357	0.213369	0.369921	-0.202847	0.633561	1.2403	0.816403	1.88431	Keloid
GCST90274788	B3CUsJ	GCST90200160	Fibroblast growth factor 21 levels	Weighted median	6	0.077733	0.119485	0.515325	-0.156457	0.311923	1.08083	0.855168	1.36605	Keloid
GCST90274788	B3CUsJ	GCST90200160	Fibroblast growth factor 21 levels	Inverse variance weighted	6	-0.0848275	0.102025	0.405727	-0.284797	0.115142	0.918671	0.752167	1.12203	Keloid
GCST90274788	B3CUsJ	GCST90200160	Fibroblast growth factor 21 levels	Simple mode	6	0.120058	0.182708	0.540155	-0.238051	0.478166	1.12756	0.788163	1.61311	Keloid
GCST90274788	B3CUsJ	GCST90200160	Fibroblast growth factor 21 levels	Weighted mode	6	0.111573	0.193026	0.588305	-0.266757	0.489903	1.11804	0.765859	1.63216	Keloid
GCST90274774	D13YMH	GCST90200184	T-cell surface glycoprotein CD6 isoform levels	MR Egger	7	0.00457558	0.0442986	0.921748	-0.0822497	0.0914009	1.00459	0.921042	1.09571	Keloid
GCST90274774	D13YMH	GCST90200184	T-cell surface glycoprotein CD6 isoform levels	Weighted median	7	-0.00636713	0.0266713	0.811318	-0.058643	0.0459087	0.993653	0.943043	1.04698	Keloid
GCST90274774	D13YMH	GCST90200184	T-cell surface glycoprotein CD6 isoform levels	Inverse variance weighted	7	-0.01595	0.0294415	0.58799	-0.0736554	0.0417554	0.984177	0.928992	1.04264	Keloid
GCST90274774	D13YMH	GCST90200184	T-cell surface glycoprotein CD6 isoform levels	Simple mode	7	0.0217753	0.0654755	0.750769	-0.106557	0.150107	1.02201	0.898924	1.16196	Keloid
GCST90274774	D13YMH	GCST90200184	T-cell surface glycoprotein CD6 isoform levels	Weighted mode	7	-0.00273368	0.0279917	0.925383	-0.0575974	0.05213	0.99727	0.94403	1.05351	Keloid
GCST90274788	D13YMH	GCST90200184	Fibroblast growth factor 21 levels	MR Egger	6	0.0985493	0.197519	0.644016	-0.288588	0.485686	1.10357	0.749321	1.62529	Keloid
GCST90274788	D13YMH	GCST90200184	Fibroblast growth factor 21 levels	Weighted median	6	0.0847712	0.0883441	0.337278	-0.0883833	0.257926	1.08847	0.91541	1.29424	Keloid
GCST90274788	D13YMH	GCST90200184	Fibroblast growth factor 21 levels	Inverse variance weighted	6	0.0373766	0.0758455	0.622154	-0.111281	0.186034	1.03808	0.894688	1.20446	Keloid
GCST90274788	D13YMH	GCST90200184	Fibroblast growth factor 21 levels	Simple mode	6	0.0646325	0.146747	0.678011	-0.222991	0.352256	1.06677	0.800122	1.42227	Keloid
GCST90274788	D13YMH	GCST90200184	Fibroblast growth factor 21 levels	Weighted mode	6	0.119747	0.0947242	0.261897	-0.0659121	0.305407	1.12721	0.936213	1.35718	Keloid
GCST90274774	lJvEyZ	GCST90200190	T-cell surface glycoprotein CD6 isoform levels	MR Egger	7	0.0739079	0.0380232	0.109543	-0.000617696	0.148433	1.07671	0.999382	1.16002	Keloid
GCST90274774	lJvEyZ	GCST90200190	T-cell surface glycoprotein CD6 isoform levels	Weighted median	7	0.023075	0.0280093	0.410034	-0.0318232	0.0779732	1.02334	0.968678	1.08109	Keloid
GCST90274774	lJvEyZ	GCST90200190	T-cell surface glycoprotein CD6 isoform levels	Inverse variance weighted	7	0.0108113	0.028377	0.703213	-0.0448076	0.0664302	1.01087	0.956181	1.06869	Keloid
GCST90274774	lJvEyZ	GCST90200190	T-cell surface glycoprotein CD6 isoform levels	Simple mode	7	0.0301563	0.0795664	0.717732	-0.125794	0.186106	1.03062	0.881797	1.20455	Keloid
GCST90274774	lJvEyZ	GCST90200190	T-cell surface glycoprotein CD6 isoform levels	Weighted mode	7	0.0255615	0.029173	0.414617	-0.0316175	0.0827406	1.02589	0.968877	1.08626	Keloid
GCST90274788	lJvEyZ	GCST90200190	Fibroblast growth factor 21 levels	MR Egger	6	0.415986	0.31475	0.256809	-0.200923	1.0329	1.51587	0.817975	2.80919	Keloid
GCST90274788	lJvEyZ	GCST90200190	Fibroblast growth factor 21 levels	Weighted median	6	0.0975561	0.0906029	0.281595	-0.0800255	0.275138	1.10247	0.923093	1.31671	Keloid
GCST90274788	lJvEyZ	GCST90200190	Fibroblast growth factor 21 levels	Inverse variance weighted	6	0.033531	0.143313	0.815008	-0.247363	0.314425	1.0341	0.780857	1.36947	Keloid
GCST90274788	lJvEyZ	GCST90200190	Fibroblast growth factor 21 levels	Simple mode	6	0.13629	0.112307	0.279115	-0.0838327	0.356413	1.14601	0.919585	1.4282	Keloid
GCST90274788	lJvEyZ	GCST90200190	Fibroblast growth factor 21 levels	Weighted mode	6	0.106097	0.0975321	0.326312	-0.0850663	0.297259	1.11193	0.918451	1.34616	Keloid
GCST90274774	jyGjAT	GCST90200263	T-cell surface glycoprotein CD6 isoform levels	MR Egger	7	0.0615781	0.0382148	0.168016	-0.0133229	0.136479	1.06351	0.986766	1.14623	Keloid
GCST90274774	jyGjAT	GCST90200263	T-cell surface glycoprotein CD6 isoform levels	Weighted median	7	0.029991	0.0281032	0.285894	-0.0250913	0.0850733	1.03045	0.975221	1.0888	Keloid
GCST90274774	jyGjAT	GCST90200263	T-cell surface glycoprotein CD6 isoform levels	Inverse variance weighted	7	0.0193126	0.0267169	0.469765	-0.0330525	0.0716776	1.0195	0.967488	1.07431	Keloid
GCST90274774	jyGjAT	GCST90200263	T-cell surface glycoprotein CD6 isoform levels	Simple mode	7	0.0335214	0.0680793	0.639942	-0.099914	0.166957	1.03409	0.904915	1.1817	Keloid
GCST90274774	jyGjAT	GCST90200263	T-cell surface glycoprotein CD6 isoform levels	Weighted mode	7	0.0286696	0.0284909	0.353127	-0.0271725	0.0845117	1.02908	0.973193	1.08819	Keloid
GCST90274788	jyGjAT	GCST90200263	Fibroblast growth factor 21 levels	MR Egger	6	0.238718	0.21379	0.32671	-0.18031	0.657746	1.26962	0.835011	1.93044	Keloid
GCST90274788	jyGjAT	GCST90200263	Fibroblast growth factor 21 levels	Weighted median	6	0.0411904	0.0876402	0.638359	-0.130584	0.212965	1.04205	0.877582	1.23734	Keloid
GCST90274788	jyGjAT	GCST90200263	Fibroblast growth factor 21 levels	Inverse variance weighted	6	-0.000959987	0.0950756	0.991944	-0.187308	0.185388	0.99904	0.829188	1.20369	Keloid
GCST90274788	jyGjAT	GCST90200263	Fibroblast growth factor 21 levels	Simple mode	6	0.0690511	0.118702	0.585995	-0.163604	0.301706	1.07149	0.849078	1.35216	Keloid
GCST90274788	jyGjAT	GCST90200263	Fibroblast growth factor 21 levels	Weighted mode	6	0.0754888	0.0927789	0.452839	-0.106358	0.257335	1.07841	0.899103	1.29348	Keloid
GCST90274774	VuB31V	GCST90200359	T-cell surface glycoprotein CD6 isoform levels	MR Egger	7	0.0100609	0.0831766	0.908434	-0.152965	0.173087	1.01011	0.85816	1.18897	Keloid
GCST90274774	VuB31V	GCST90200359	T-cell surface glycoprotein CD6 isoform levels	Weighted median	7	0.0119422	0.0284388	0.674538	-0.0437977	0.0676822	1.01201	0.957148	1.07003	Keloid
GCST90274774	VuB31V	GCST90200359	T-cell surface glycoprotein CD6 isoform levels	Inverse variance weighted	7	0.0180718	0.0531894	0.734035	-0.0861794	0.122323	1.01824	0.91743	1.13012	Keloid
GCST90274774	VuB31V	GCST90200359	T-cell surface glycoprotein CD6 isoform levels	Simple mode	7	0.0315851	0.0821969	0.714034	-0.129521	0.192691	1.03209	0.878516	1.21251	Keloid
GCST90274774	VuB31V	GCST90200359	T-cell surface glycoprotein CD6 isoform levels	Weighted mode	7	0.012061	0.0295997	0.697802	-0.0459544	0.0700765	1.01213	0.955085	1.07259	Keloid
GCST90274788	VuB31V	GCST90200359	Fibroblast growth factor 21 levels	MR Egger	6	-0.318515	0.166431	0.128184	-0.644721	0.00769021	0.727228	0.524809	1.00772	Keloid
GCST90274788	VuB31V	GCST90200359	Fibroblast growth factor 21 levels	Weighted median	6	0.0453363	0.0871849	0.603062	-0.125546	0.216219	1.04638	0.882015	1.24137	Keloid
GCST90274788	VuB31V	GCST90200359	Fibroblast growth factor 21 levels	Inverse variance weighted	6	0.076233	0.0959279	0.426794	-0.111786	0.264252	1.07921	0.894236	1.30246	Keloid
GCST90274788	VuB31V	GCST90200359	Fibroblast growth factor 21 levels	Simple mode	6	0.0446963	0.104391	0.686349	-0.15991	0.249303	1.04571	0.85222	1.28313	Keloid
GCST90274788	VuB31V	GCST90200359	Fibroblast growth factor 21 levels	Weighted mode	6	0.0471973	0.0882022	0.615511	-0.125679	0.220074	1.04833	0.881898	1.24617	Keloid
GCST90274774	QJEBtr	GCST90200387	T-cell surface glycoprotein CD6 isoform levels	MR Egger	7	-0.0250481	0.0390962	0.549936	-0.101677	0.0515804	0.975263	0.903322	1.05293	Keloid
GCST90274774	QJEBtr	GCST90200387	T-cell surface glycoprotein CD6 isoform levels	Weighted median	7	-0.0147638	0.0296135	0.618097	-0.0728063	0.0432787	0.985345	0.929781	1.04423	Keloid
GCST90274774	QJEBtr	GCST90200387	T-cell surface glycoprotein CD6 isoform levels	Inverse variance weighted	7	-0.0104742	0.0273403	0.701643	-0.0640612	0.0431128	0.98958	0.937948	1.04406	Keloid
GCST90274774	QJEBtr	GCST90200387	T-cell surface glycoprotein CD6 isoform levels	Simple mode	7	-0.0295338	0.0555219	0.613884	-0.138357	0.079289	0.970898	0.870788	1.08252	Keloid
GCST90274774	QJEBtr	GCST90200387	T-cell surface glycoprotein CD6 isoform levels	Weighted mode	7	-0.0154875	0.0292192	0.615113	-0.0727571	0.0417821	0.984632	0.929827	1.04267	Keloid
GCST90274788	QJEBtr	GCST90200387	Fibroblast growth factor 21 levels	MR Egger	6	-0.124548	0.193452	0.554751	-0.503713	0.254618	0.882896	0.604283	1.28997	Keloid
GCST90274788	QJEBtr	GCST90200387	Fibroblast growth factor 21 levels	Weighted median	6	0.106267	0.0911039	0.243435	-0.0722961	0.284831	1.11212	0.930255	1.32954	Keloid
GCST90274788	QJEBtr	GCST90200387	Fibroblast growth factor 21 levels	Inverse variance weighted	6	0.0579588	0.0824934	0.482313	-0.103728	0.219646	1.05967	0.90147	1.24564	Keloid
GCST90274788	QJEBtr	GCST90200387	Fibroblast growth factor 21 levels	Simple mode	6	0.147696	0.122825	0.283005	-0.09304	0.388433	1.15916	0.911157	1.47467	Keloid
GCST90274788	QJEBtr	GCST90200387	Fibroblast growth factor 21 levels	Weighted mode	6	0.0962694	0.110102	0.421921	-0.11953	0.312069	1.10106	0.887338	1.36625	Keloid
GCST90274774	46ACiV	GCST90200413	T-cell surface glycoprotein CD6 isoform levels	MR Egger	7	0.0711645	0.0636528	0.314382	-0.053595	0.195924	1.07376	0.947816	1.21643	Keloid
GCST90274774	46ACiV	GCST90200413	T-cell surface glycoprotein CD6 isoform levels	Weighted median	7	0.0165433	0.0292181	0.571257	-0.0407241	0.0738108	1.01668	0.960094	1.0766	Keloid
GCST90274774	46ACiV	GCST90200413	T-cell surface glycoprotein CD6 isoform levels	Inverse variance weighted	7	-0.0095919	0.0518248	0.853164	-0.111168	0.0919846	0.990454	0.894788	1.09635	Keloid
GCST90274774	46ACiV	GCST90200413	T-cell surface glycoprotein CD6 isoform levels	Simple mode	7	-1.15093e-05	0.0716985	0.999877	-0.140541	0.140518	0.999988	0.868888	1.15087	Keloid
GCST90274774	46ACiV	GCST90200413	T-cell surface glycoprotein CD6 isoform levels	Weighted mode	7	0.0174404	0.0305606	0.588932	-0.0424582	0.0773391	1.01759	0.95843	1.08041	Keloid
GCST90274788	46ACiV	GCST90200413	Fibroblast growth factor 21 levels	MR Egger	6	0.160599	0.171173	0.401246	-0.174899	0.496097	1.17421	0.839542	1.6423	Keloid
GCST90274788	46ACiV	GCST90200413	Fibroblast growth factor 21 levels	Weighted median	6	0.0104323	0.0884461	0.906106	-0.162922	0.183787	1.01049	0.849658	1.20176	Keloid
GCST90274788	46ACiV	GCST90200413	Fibroblast growth factor 21 levels	Inverse variance weighted	6	0.0154952	0.0722347	0.830148	-0.126085	0.157075	1.01562	0.88154	1.17008	Keloid
GCST90274788	46ACiV	GCST90200413	Fibroblast growth factor 21 levels	Simple mode	6	-0.0798518	0.122791	0.544189	-0.320523	0.16082	0.923253	0.725769	1.17447	Keloid
GCST90274788	46ACiV	GCST90200413	Fibroblast growth factor 21 levels	Weighted mode	6	0.00600006	0.106346	0.957192	-0.202438	0.214438	1.00602	0.816737	1.23917	Keloid
GCST90274774	fd7SvH	GCST90200550	T-cell surface glycoprotein CD6 isoform levels	MR Egger	7	0.0564161	0.0385047	0.202766	-0.0190531	0.131885	1.05804	0.981127	1.14098	Keloid
GCST90274774	fd7SvH	GCST90200550	T-cell surface glycoprotein CD6 isoform levels	Weighted median	7	0.0403245	0.0291543	0.166621	-0.0168179	0.0974669	1.04115	0.983323	1.10237	Keloid
GCST90274774	fd7SvH	GCST90200550	T-cell surface glycoprotein CD6 isoform levels	Inverse variance weighted	7	0.042374	0.0269329	0.115646	-0.0104145	0.0951625	1.04328	0.989639	1.09984	Keloid
GCST90274774	fd7SvH	GCST90200550	T-cell surface glycoprotein CD6 isoform levels	Simple mode	7	0.0223098	0.0620696	0.731583	-0.0993466	0.143966	1.02256	0.905429	1.15485	Keloid
GCST90274774	fd7SvH	GCST90200550	T-cell surface glycoprotein CD6 isoform levels	Weighted mode	7	0.0396842	0.0285298	0.213625	-0.0162343	0.0956026	1.04048	0.983897	1.10032	Keloid
GCST90274788	fd7SvH	GCST90200550	Fibroblast growth factor 21 levels	MR Egger	6	-0.410235	0.232433	0.152332	-0.865802	0.0453332	0.663495	0.420714	1.04638	Keloid
GCST90274788	fd7SvH	GCST90200550	Fibroblast growth factor 21 levels	Weighted median	6	-0.202804	0.0986122	0.0397268	-0.396083	-0.0095238	0.816439	0.672951	0.990521	Keloid
GCST90274788	fd7SvH	GCST90200550	Fibroblast growth factor 21 levels	Inverse variance weighted	6	-0.110759	0.107718	0.303844	-0.321886	0.100369	0.895155	0.724781	1.10558	Keloid
GCST90274788	fd7SvH	GCST90200550	Fibroblast growth factor 21 levels	Simple mode	6	-0.135032	0.166171	0.45338	-0.460727	0.190663	0.873688	0.630825	1.21005	Keloid
GCST90274788	fd7SvH	GCST90200550	Fibroblast growth factor 21 levels	Weighted mode	6	-0.212325	0.111777	0.115931	-0.431408	0.00675784	0.808702	0.649594	1.00678	Keloid
GCST90274774	dRKBxd	GCST90200565	T-cell surface glycoprotein CD6 isoform levels	MR Egger	7	0.0156698	0.0504149	0.768479	-0.0831433	0.114483	1.01579	0.920219	1.12129	Keloid
GCST90274774	dRKBxd	GCST90200565	T-cell surface glycoprotein CD6 isoform levels	Weighted median	7	0.00678344	0.0292125	0.816375	-0.0504731	0.06404	1.00681	0.950779	1.06614	Keloid
GCST90274774	dRKBxd	GCST90200565	T-cell surface glycoprotein CD6 isoform levels	Inverse variance weighted	7	0.00225451	0.0326293	0.944914	-0.061699	0.066208	1.00226	0.940166	1.06845	Keloid
GCST90274774	dRKBxd	GCST90200565	T-cell surface glycoprotein CD6 isoform levels	Simple mode	7	4.05001e-05	0.0740781	0.999582	-0.145153	0.145234	1.00004	0.86489	1.15631	Keloid
GCST90274774	dRKBxd	GCST90200565	T-cell surface glycoprotein CD6 isoform levels	Weighted mode	7	0.0122956	0.0307134	0.702776	-0.0479027	0.0724938	1.01237	0.953227	1.07519	Keloid
GCST90274788	dRKBxd	GCST90200565	Fibroblast growth factor 21 levels	MR Egger	6	-0.210843	0.17291	0.289686	-0.549747	0.128062	0.809901	0.577096	1.13662	Keloid
GCST90274788	dRKBxd	GCST90200565	Fibroblast growth factor 21 levels	Weighted median	6	0.070328	0.0972417	0.469539	-0.120266	0.260922	1.07286	0.886685	1.29813	Keloid
GCST90274788	dRKBxd	GCST90200565	Fibroblast growth factor 21 levels	Inverse variance weighted	6	0.00899861	0.0735949	0.902683	-0.135247	0.153245	1.00904	0.8735	1.16561	Keloid
GCST90274788	dRKBxd	GCST90200565	Fibroblast growth factor 21 levels	Simple mode	6	0.130972	0.15466	0.435735	-0.172163	0.434106	1.13994	0.841842	1.54358	Keloid
GCST90274788	dRKBxd	GCST90200565	Fibroblast growth factor 21 levels	Weighted mode	6	0.10474	0.119678	0.421516	-0.129828	0.339308	1.11042	0.878247	1.40398	Keloid
GCST90274774	7I6cmM	GCST90200685	T-cell surface glycoprotein CD6 isoform levels	MR Egger	7	0.0539416	0.0783165	0.521621	-0.0995588	0.207442	1.05542	0.905237	1.23053	Keloid
GCST90274774	7I6cmM	GCST90200685	T-cell surface glycoprotein CD6 isoform levels	Weighted median	7	-0.00442317	0.0295858	0.881157	-0.0624114	0.0535651	0.995587	0.939496	1.05503	Keloid
GCST90274774	7I6cmM	GCST90200685	T-cell surface glycoprotein CD6 isoform levels	Inverse variance weighted	7	-0.0107015	0.0562762	0.849184	-0.121003	0.0995999	0.989356	0.886031	1.10473	Keloid
GCST90274774	7I6cmM	GCST90200685	T-cell surface glycoprotein CD6 isoform levels	Simple mode	7	0.00384653	0.070062	0.957999	-0.133475	0.141168	1.00385	0.875049	1.15162	Keloid
GCST90274774	7I6cmM	GCST90200685	T-cell surface glycoprotein CD6 isoform levels	Weighted mode	7	-0.00832356	0.0303855	0.793323	-0.0678791	0.051232	0.991711	0.934373	1.05257	Keloid
GCST90274788	7I6cmM	GCST90200685	Fibroblast growth factor 21 levels	MR Egger	6	0.219663	0.205624	0.345581	-0.18336	0.622685	1.24566	0.832468	1.86393	Keloid
GCST90274788	7I6cmM	GCST90200685	Fibroblast growth factor 21 levels	Weighted median	6	0.033257	0.0968247	0.73124	-0.156519	0.223033	1.03382	0.855115	1.24986	Keloid
GCST90274788	7I6cmM	GCST90200685	Fibroblast growth factor 21 levels	Inverse variance weighted	6	0.090664	0.0823061	0.270659	-0.0706559	0.251984	1.0949	0.931782	1.28658	Keloid
GCST90274788	7I6cmM	GCST90200685	Fibroblast growth factor 21 levels	Simple mode	6	-0.0360313	0.146402	0.81538	-0.32298	0.250917	0.96461	0.723988	1.2852	Keloid
GCST90274788	7I6cmM	GCST90200685	Fibroblast growth factor 21 levels	Weighted mode	6	0.041361	0.129152	0.761728	-0.211776	0.294498	1.04223	0.809146	1.34245	Keloid
GCST90274774	KHa5g9	GCST90200722	T-cell surface glycoprotein CD6 isoform levels	MR Egger	7	-0.0179972	0.0424518	0.689227	-0.101203	0.0652083	0.982164	0.90375	1.06738	Keloid
GCST90274774	KHa5g9	GCST90200722	T-cell surface glycoprotein CD6 isoform levels	Weighted median	7	0.00625992	0.0315439	0.842692	-0.055566	0.0680859	1.00628	0.94595	1.07046	Keloid
GCST90274774	KHa5g9	GCST90200722	T-cell surface glycoprotein CD6 isoform levels	Inverse variance weighted	7	0.00688617	0.0297378	0.816878	-0.0513999	0.0651723	1.00691	0.949899	1.06734	Keloid
GCST90274774	KHa5g9	GCST90200722	T-cell surface glycoprotein CD6 isoform levels	Simple mode	7	0.00814544	0.0751704	0.917243	-0.139189	0.155479	1.00818	0.870064	1.16822	Keloid
GCST90274774	KHa5g9	GCST90200722	T-cell surface glycoprotein CD6 isoform levels	Weighted mode	7	0.00170197	0.0329683	0.960504	-0.0629158	0.0663198	1.0017	0.939023	1.06857	Keloid
GCST90274788	KHa5g9	GCST90200722	Fibroblast growth factor 21 levels	MR Egger	6	-0.153929	0.185146	0.452502	-0.516815	0.208958	0.857333	0.596417	1.23239	Keloid
GCST90274788	KHa5g9	GCST90200722	Fibroblast growth factor 21 levels	Weighted median	6	0.0279303	0.0992621	0.77842	-0.166624	0.222484	1.02832	0.846518	1.24918	Keloid
GCST90274788	KHa5g9	GCST90200722	Fibroblast growth factor 21 levels	Inverse variance weighted	6	-0.024974	0.078513	0.750419	-0.17886	0.128912	0.975335	0.836223	1.13759	Keloid
GCST90274788	KHa5g9	GCST90200722	Fibroblast growth factor 21 levels	Simple mode	6	0.044073	0.14138	0.767822	-0.233032	0.321178	1.04506	0.792129	1.37875	Keloid
GCST90274788	KHa5g9	GCST90200722	Fibroblast growth factor 21 levels	Weighted mode	6	0.0613652	0.129083	0.654548	-0.191637	0.314367	1.06329	0.825607	1.36939	Keloid
GCST90274785	zIWLPf	GCST90200027	Delta and Notch-like epidermal growth factor-related receptor levels	MR Egger	4	-0.0302684	0.165266	0.871566	-0.354189	0.293653	0.970185	0.701742	1.34132	Scar conditions and fibrosis of skin
GCST90274785	zIWLPf	GCST90200027	Delta and Notch-like epidermal growth factor-related receptor levels	Weighted median	4	-0.111498	0.0678311	0.100227	-0.244447	0.0214514	0.894494	0.783138	1.02168	Scar conditions and fibrosis of skin
GCST90274785	zIWLPf	GCST90200027	Delta and Notch-like epidermal growth factor-related receptor levels	Inverse variance weighted	4	-0.130441	0.0606883	0.0316062	-0.24939	-0.0114917	0.877708	0.779276	0.988574	Scar conditions and fibrosis of skin
GCST90274785	zIWLPf	GCST90200027	Delta and Notch-like epidermal growth factor-related receptor levels	Simple mode	4	-0.0891008	0.0932208	0.409684	-0.271814	0.093612	0.914753	0.761996	1.09813	Scar conditions and fibrosis of skin
GCST90274785	zIWLPf	GCST90200027	Delta and Notch-like epidermal growth factor-related receptor levels	Weighted mode	4	-0.116548	0.0727334	0.207391	-0.259106	0.026009	0.889987	0.771741	1.02635	Scar conditions and fibrosis of skin
GCST90274797	zIWLPf	GCST90200027	Interleukin-10 receptor subunit beta levels	MR Egger	4	0.255678	0.628119	0.7234	-0.975436	1.48679	1.29134	0.377028	4.42288	Scar conditions and fibrosis of skin
GCST90274797	zIWLPf	GCST90200027	Interleukin-10 receptor subunit beta levels	Weighted median	4	-0.107205	0.167953	0.523274	-0.436393	0.221982	0.898341	0.646364	1.24855	Scar conditions and fibrosis of skin
GCST90274797	zIWLPf	GCST90200027	Interleukin-10 receptor subunit beta levels	Inverse variance weighted	4	-0.126625	0.191448	0.50835	-0.501863	0.248612	0.881064	0.605402	1.28224	Scar conditions and fibrosis of skin
GCST90274797	zIWLPf	GCST90200027	Interleukin-10 receptor subunit beta levels	Simple mode	4	-0.122925	0.310272	0.718465	-0.731057	0.485207	0.88433	0.4814	1.62451	Scar conditions and fibrosis of skin
GCST90274797	zIWLPf	GCST90200027	Interleukin-10 receptor subunit beta levels	Weighted mode	4	0.0896695	0.334281	0.805898	-0.565521	0.74486	1.09381	0.568064	2.10615	Scar conditions and fibrosis of skin
GCST90274785	Uvy2ju	GCST90200616	Delta and Notch-like epidermal growth factor-related receptor levels	MR Egger	4	0.272803	0.151042	0.212646	-0.0232393	0.568846	1.31364	0.977029	1.76623	Scar conditions and fibrosis of skin
GCST90274785	Uvy2ju	GCST90200616	Delta and Notch-like epidermal growth factor-related receptor levels	Weighted median	4	0.0329947	0.064852	0.610914	-0.0941152	0.160105	1.03355	0.910178	1.17363	Scar conditions and fibrosis of skin
GCST90274785	Uvy2ju	GCST90200616	Delta and Notch-like epidermal growth factor-related receptor levels	Inverse variance weighted	4	0.0467534	0.0626417	0.455449	-0.0760243	0.169531	1.04786	0.926794	1.18475	Scar conditions and fibrosis of skin
GCST90274785	Uvy2ju	GCST90200616	Delta and Notch-like epidermal growth factor-related receptor levels	Simple mode	4	-0.0845351	0.140043	0.588673	-0.35902	0.189949	0.918939	0.698361	1.20919	Scar conditions and fibrosis of skin
GCST90274785	Uvy2ju	GCST90200616	Delta and Notch-like epidermal growth factor-related receptor levels	Weighted mode	4	0.136753	0.0715927	0.152103	-0.00356867	0.277075	1.14654	0.996438	1.31926	Scar conditions and fibrosis of skin
GCST90274797	Uvy2ju	GCST90200616	Interleukin-10 receptor subunit beta levels	MR Egger	4	0.281655	0.319277	0.470743	-0.344128	0.907438	1.32532	0.708838	2.47797	Scar conditions and fibrosis of skin
GCST90274797	Uvy2ju	GCST90200616	Interleukin-10 receptor subunit beta levels	Weighted median	4	0.286208	0.12927	0.0268265	0.0328388	0.539577	1.33137	1.03338	1.71528	Scar conditions and fibrosis of skin
GCST90274797	Uvy2ju	GCST90200616	Interleukin-10 receptor subunit beta levels	Inverse variance weighted	4	0.273597	0.106122	0.00993318	0.0655987	0.481595	1.31468	1.0678	1.61865	Scar conditions and fibrosis of skin
GCST90274797	Uvy2ju	GCST90200616	Interleukin-10 receptor subunit beta levels	Simple mode	4	0.129474	0.196404	0.556837	-0.255478	0.514427	1.13823	0.774546	1.67268	Scar conditions and fibrosis of skin
GCST90274797	Uvy2ju	GCST90200616	Interleukin-10 receptor subunit beta levels	Weighted mode	4	0.129474	0.184449	0.533268	-0.232046	0.490995	1.13823	0.79291	1.63394	Scar conditions and fibrosis of skin
GCST90274785	yKa4JS	GCST90200678	Delta and Notch-like epidermal growth factor-related receptor levels	MR Egger	4	0.299723	0.163445	0.208131	-0.0206302	0.620076	1.34948	0.979581	1.85907	Scar conditions and fibrosis of skin
GCST90274785	yKa4JS	GCST90200678	Delta and Notch-like epidermal growth factor-related receptor levels	Weighted median	4	0.0498714	0.0708713	0.481626	-0.0890363	0.188779	1.05114	0.914812	1.20777	Scar conditions and fibrosis of skin
GCST90274785	yKa4JS	GCST90200678	Delta and Notch-like epidermal growth factor-related receptor levels	Inverse variance weighted	4	-0.00914316	0.0824112	0.911659	-0.170669	0.152383	0.990899	0.8431	1.16461	Scar conditions and fibrosis of skin
GCST90274785	yKa4JS	GCST90200678	Delta and Notch-like epidermal growth factor-related receptor levels	Simple mode	4	0.0193022	0.11702	0.879473	-0.210057	0.248661	1.01949	0.810538	1.28231	Scar conditions and fibrosis of skin
GCST90274785	yKa4JS	GCST90200678	Delta and Notch-like epidermal growth factor-related receptor levels	Weighted mode	4	0.059718	0.0726994	0.471596	-0.0827729	0.202209	1.06154	0.92056	1.2241	Scar conditions and fibrosis of skin
GCST90274797	yKa4JS	GCST90200678	Interleukin-10 receptor subunit beta levels	MR Egger	4	0.00295825	0.338423	0.993819	-0.66035	0.666267	1.00296	0.51667	1.94695	Scar conditions and fibrosis of skin
GCST90274797	yKa4JS	GCST90200678	Interleukin-10 receptor subunit beta levels	Weighted median	4	0.247133	0.140881	0.0793969	-0.0289939	0.52326	1.28035	0.971422	1.68752	Scar conditions and fibrosis of skin
GCST90274797	yKa4JS	GCST90200678	Interleukin-10 receptor subunit beta levels	Inverse variance weighted	4	0.316552	0.114993	0.00590894	0.0911655	0.541938	1.37239	1.09545	1.71934	Scar conditions and fibrosis of skin
GCST90274797	yKa4JS	GCST90200678	Interleukin-10 receptor subunit beta levels	Simple mode	4	0.254105	0.177295	0.247235	-0.0933923	0.601603	1.28931	0.910836	1.82504	Scar conditions and fibrosis of skin
GCST90274797	yKa4JS	GCST90200678	Interleukin-10 receptor subunit beta levels	Weighted mode	4	0.241744	0.170148	0.250482	-0.0917459	0.575234	1.27347	0.912337	1.77755	Scar conditions and fibrosis of skin
GCST90274785	CV1yAZ	GCST90200691	Delta and Notch-like epidermal growth factor-related receptor levels	MR Egger	4	0.135716	0.160215	0.486146	-0.178305	0.449737	1.14536	0.836687	1.5679	Scar conditions and fibrosis of skin
GCST90274785	CV1yAZ	GCST90200691	Delta and Notch-like epidermal growth factor-related receptor levels	Weighted median	4	0.00612216	0.0657865	0.925855	-0.122819	0.135064	1.00614	0.884423	1.14461	Scar conditions and fibrosis of skin
GCST90274785	CV1yAZ	GCST90200691	Delta and Notch-like epidermal growth factor-related receptor levels	Inverse variance weighted	4	-0.0122945	0.0588086	0.834401	-0.127559	0.10297	0.987781	0.880241	1.10846	Scar conditions and fibrosis of skin
GCST90274785	CV1yAZ	GCST90200691	Delta and Notch-like epidermal growth factor-related receptor levels	Simple mode	4	-0.0274188	0.103028	0.807383	-0.229354	0.174517	0.972954	0.795047	1.19067	Scar conditions and fibrosis of skin
GCST90274785	CV1yAZ	GCST90200691	Delta and Notch-like epidermal growth factor-related receptor levels	Weighted mode	4	0.0200278	0.0732778	0.802348	-0.123597	0.163652	1.02023	0.883736	1.1778	Scar conditions and fibrosis of skin
GCST90274797	CV1yAZ	GCST90200691	Interleukin-10 receptor subunit beta levels	MR Egger	4	-0.221355	0.331256	0.57278	-0.870617	0.427906	0.801432	0.418693	1.53404	Scar conditions and fibrosis of skin
GCST90274797	CV1yAZ	GCST90200691	Interleukin-10 receptor subunit beta levels	Weighted median	4	-0.42218	0.141807	0.00290957	-0.700122	-0.144237	0.655616	0.496525	0.865682	Scar conditions and fibrosis of skin
GCST90274797	CV1yAZ	GCST90200691	Interleukin-10 receptor subunit beta levels	Inverse variance weighted	4	-0.368166	0.112685	0.00108614	-0.589029	-0.147303	0.692002	0.554866	0.863032	Scar conditions and fibrosis of skin
GCST90274797	CV1yAZ	GCST90200691	Interleukin-10 receptor subunit beta levels	Simple mode	4	-0.450706	0.184491	0.0922554	-0.812307	-0.0891038	0.637178	0.443833	0.914751	Scar conditions and fibrosis of skin
GCST90274797	CV1yAZ	GCST90200691	Interleukin-10 receptor subunit beta levels	Weighted mode	4	-0.443536	0.174036	0.0840503	-0.784645	-0.102426	0.641763	0.456282	0.902645	Scar conditions and fibrosis of skin
GCST90274785	NwYRF8	GCST90199625	Delta and Notch-like epidermal growth factor-related receptor levels	MR Egger	4	0.106063	0.161991	0.579866	-0.211439	0.423566	1.11189	0.809418	1.5274	Scar conditions and fibrosis of skin
GCST90274785	NwYRF8	GCST90199625	Delta and Notch-like epidermal growth factor-related receptor levels	Weighted median	4	-0.0137769	0.0649882	0.832114	-0.141154	0.1136	0.986318	0.868356	1.1203	Scar conditions and fibrosis of skin
GCST90274785	NwYRF8	GCST90199625	Delta and Notch-like epidermal growth factor-related receptor levels	Inverse variance weighted	4	-0.030629	0.0594519	0.60642	-0.147155	0.0858968	0.969835	0.86316	1.08969	Scar conditions and fibrosis of skin
GCST90274785	NwYRF8	GCST90199625	Delta and Notch-like epidermal growth factor-related receptor levels	Simple mode	4	-0.0308467	0.0845082	0.739316	-0.196483	0.134789	0.969624	0.821615	1.1443	Scar conditions and fibrosis of skin
GCST90274785	NwYRF8	GCST90199625	Delta and Notch-like epidermal growth factor-related receptor levels	Weighted mode	4	-0.00866106	0.0683137	0.907132	-0.142556	0.125234	0.991376	0.867139	1.13341	Scar conditions and fibrosis of skin
GCST90274797	NwYRF8	GCST90199625	Interleukin-10 receptor subunit beta levels	MR Egger	4	0.352148	0.429695	0.498609	-0.490054	1.19435	1.42212	0.612593	3.30141	Scar conditions and fibrosis of skin
GCST90274797	NwYRF8	GCST90199625	Interleukin-10 receptor subunit beta levels	Weighted median	4	0.0069749	0.145293	0.961712	-0.2778	0.29175	1.007	0.757448	1.33877	Scar conditions and fibrosis of skin
GCST90274797	NwYRF8	GCST90199625	Interleukin-10 receptor subunit beta levels	Inverse variance weighted	4	0.104191	0.130125	0.423306	-0.150854	0.359235	1.10981	0.859973	1.43223	Scar conditions and fibrosis of skin
GCST90274797	NwYRF8	GCST90199625	Interleukin-10 receptor subunit beta levels	Simple mode	4	-0.0807533	0.231817	0.75059	-0.535115	0.373608	0.922421	0.585602	1.45297	Scar conditions and fibrosis of skin
GCST90274797	NwYRF8	GCST90199625	Interleukin-10 receptor subunit beta levels	Weighted mode	4	-0.0724561	0.238852	0.781443	-0.540607	0.395694	0.930107	0.582395	1.48542	Scar conditions and fibrosis of skin
GCST90274785	zmkCIO	GCST90199640	Delta and Notch-like epidermal growth factor-related receptor levels	MR Egger	4	-0.0957477	0.156185	0.602274	-0.401869	0.210374	0.908693	0.669068	1.23414	Scar conditions and fibrosis of skin
GCST90274785	zmkCIO	GCST90199640	Delta and Notch-like epidermal growth factor-related receptor levels	Weighted median	4	-0.0587816	0.0665818	0.377319	-0.189282	0.0717187	0.942913	0.827553	1.07435	Scar conditions and fibrosis of skin
GCST90274785	zmkCIO	GCST90199640	Delta and Notch-like epidermal growth factor-related receptor levels	Inverse variance weighted	4	-0.0177471	0.0573343	0.756913	-0.130122	0.0946281	0.982409	0.877988	1.09925	Scar conditions and fibrosis of skin
GCST90274785	zmkCIO	GCST90199640	Delta and Notch-like epidermal growth factor-related receptor levels	Simple mode	4	-0.0493483	0.107337	0.676965	-0.259728	0.161032	0.95185	0.771261	1.17472	Scar conditions and fibrosis of skin
GCST90274785	zmkCIO	GCST90199640	Delta and Notch-like epidermal growth factor-related receptor levels	Weighted mode	4	-0.0646083	0.0757807	0.456555	-0.213138	0.0839218	0.937435	0.808044	1.08754	Scar conditions and fibrosis of skin
GCST90274797	zmkCIO	GCST90199640	Interleukin-10 receptor subunit beta levels	MR Egger	4	0.282446	0.323018	0.47411	-0.35067	0.915562	1.32637	0.704216	2.49818	Scar conditions and fibrosis of skin
GCST90274797	zmkCIO	GCST90199640	Interleukin-10 receptor subunit beta levels	Weighted median	4	-0.0802227	0.138553	0.562587	-0.351787	0.191342	0.922911	0.70343	1.21087	Scar conditions and fibrosis of skin
GCST90274797	zmkCIO	GCST90199640	Interleukin-10 receptor subunit beta levels	Inverse variance weighted	4	-0.130543	0.109792	0.234437	-0.345735	0.0846487	0.877619	0.7077	1.08833	Scar conditions and fibrosis of skin
GCST90274797	zmkCIO	GCST90199640	Interleukin-10 receptor subunit beta levels	Simple mode	4	-0.0324734	0.208268	0.885996	-0.440679	0.375732	0.968048	0.643599	1.45606	Scar conditions and fibrosis of skin
GCST90274797	zmkCIO	GCST90199640	Interleukin-10 receptor subunit beta levels	Weighted mode	4	-0.015677	0.186825	0.938412	-0.381853	0.350499	0.984445	0.682595	1.41978	Scar conditions and fibrosis of skin
GCST90274785	2OEJOW	GCST90199766	Delta and Notch-like epidermal growth factor-related receptor levels	MR Egger	4	0.161649	0.153361	0.402403	-0.138938	0.462236	1.17545	0.870282	1.58762	Scar conditions and fibrosis of skin
GCST90274785	2OEJOW	GCST90199766	Delta and Notch-like epidermal growth factor-related receptor levels	Weighted median	4	-0.0415489	0.0626147	0.506969	-0.164274	0.0811759	0.959302	0.84851	1.08456	Scar conditions and fibrosis of skin
GCST90274785	2OEJOW	GCST90199766	Delta and Notch-like epidermal growth factor-related receptor levels	Inverse variance weighted	4	-0.059981	0.0563077	0.286769	-0.170344	0.0503821	0.941782	0.843375	1.05167	Scar conditions and fibrosis of skin
GCST90274785	2OEJOW	GCST90199766	Delta and Notch-like epidermal growth factor-related receptor levels	Simple mode	4	-0.197351	0.10364	0.152997	-0.400485	0.00578323	0.820903	0.669995	1.0058	Scar conditions and fibrosis of skin
GCST90274785	2OEJOW	GCST90199766	Delta and Notch-like epidermal growth factor-related receptor levels	Weighted mode	4	-0.0137714	0.0677573	0.851947	-0.146576	0.119033	0.986323	0.86366	1.12641	Scar conditions and fibrosis of skin
GCST90274797	2OEJOW	GCST90199766	Interleukin-10 receptor subunit beta levels	MR Egger	4	0.124369	0.3177	0.733222	-0.498322	0.74706	1.13243	0.607549	2.11079	Scar conditions and fibrosis of skin
GCST90274797	2OEJOW	GCST90199766	Interleukin-10 receptor subunit beta levels	Weighted median	4	-0.0712958	0.125004	0.568443	-0.316305	0.173713	0.931186	0.728837	1.18971	Scar conditions and fibrosis of skin
GCST90274797	2OEJOW	GCST90199766	Interleukin-10 receptor subunit beta levels	Inverse variance weighted	4	-0.0551426	0.108103	0.609987	-0.267025	0.15674	0.94635	0.765654	1.16969	Scar conditions and fibrosis of skin
GCST90274797	2OEJOW	GCST90199766	Interleukin-10 receptor subunit beta levels	Simple mode	4	-0.0721252	0.157189	0.677547	-0.380215	0.235964	0.930414	0.683714	1.26613	Scar conditions and fibrosis of skin
GCST90274797	2OEJOW	GCST90199766	Interleukin-10 receptor subunit beta levels	Weighted mode	4	-0.0644191	0.15092	0.698274	-0.360223	0.231385	0.937612	0.697521	1.26034	Scar conditions and fibrosis of skin
GCST90274785	j7jGK3	GCST90199782	Delta and Notch-like epidermal growth factor-related receptor levels	MR Egger	4	-0.0869831	0.134645	0.584496	-0.350888	0.176922	0.916693	0.704063	1.19354	Scar conditions and fibrosis of skin
GCST90274785	j7jGK3	GCST90199782	Delta and Notch-like epidermal growth factor-related receptor levels	Weighted median	4	0.0117965	0.0526899	0.822847	-0.0914758	0.115069	1.01187	0.912583	1.12195	Scar conditions and fibrosis of skin
GCST90274785	j7jGK3	GCST90199782	Delta and Notch-like epidermal growth factor-related receptor levels	Inverse variance weighted	4	0.0360795	0.0494231	0.465383	-0.0607898	0.132949	1.03674	0.941021	1.14219	Scar conditions and fibrosis of skin
GCST90274785	j7jGK3	GCST90199782	Delta and Notch-like epidermal growth factor-related receptor levels	Simple mode	4	0.0180793	0.0828151	0.841195	-0.144238	0.180397	1.01824	0.865682	1.19769	Scar conditions and fibrosis of skin
GCST90274785	j7jGK3	GCST90199782	Delta and Notch-like epidermal growth factor-related receptor levels	Weighted mode	4	0.0133157	0.0608979	0.840948	-0.106044	0.132676	1.0134	0.899385	1.14188	Scar conditions and fibrosis of skin
GCST90274797	j7jGK3	GCST90199782	Interleukin-10 receptor subunit beta levels	MR Egger	4	0.205574	0.278254	0.536966	-0.339803	0.750952	1.22823	0.71191	2.11902	Scar conditions and fibrosis of skin
GCST90274797	j7jGK3	GCST90199782	Interleukin-10 receptor subunit beta levels	Weighted median	4	0.0437702	0.11498	0.703443	-0.18159	0.269131	1.04474	0.833943	1.30883	Scar conditions and fibrosis of skin
GCST90274797	j7jGK3	GCST90199782	Interleukin-10 receptor subunit beta levels	Inverse variance weighted	4	0.0642353	0.0946833	0.497504	-0.121344	0.249815	1.06634	0.885729	1.28379	Scar conditions and fibrosis of skin
GCST90274797	j7jGK3	GCST90199782	Interleukin-10 receptor subunit beta levels	Simple mode	4	0.0139996	0.147797	0.930508	-0.275683	0.303683	1.0141	0.759053	1.35484	Scar conditions and fibrosis of skin
GCST90274797	j7jGK3	GCST90199782	Interleukin-10 receptor subunit beta levels	Weighted mode	4	0.030787	0.133242	0.832129	-0.230367	0.291941	1.03127	0.794242	1.33902	Scar conditions and fibrosis of skin
GCST90274785	u4meFu	GCST90199803	Delta and Notch-like epidermal growth factor-related receptor levels	MR Egger	4	-0.0461813	0.162299	0.802749	-0.364287	0.271924	0.954869	0.694692	1.31249	Scar conditions and fibrosis of skin
GCST90274785	u4meFu	GCST90199803	Delta and Notch-like epidermal growth factor-related receptor levels	Weighted median	4	-0.00706746	0.0653336	0.913857	-0.135121	0.120986	0.992957	0.87361	1.12861	Scar conditions and fibrosis of skin
GCST90274785	u4meFu	GCST90199803	Delta and Notch-like epidermal growth factor-related receptor levels	Inverse variance weighted	4	0.00573035	0.0595694	0.923365	-0.111026	0.122486	1.00575	0.894916	1.1303	Scar conditions and fibrosis of skin
GCST90274785	u4meFu	GCST90199803	Delta and Notch-like epidermal growth factor-related receptor levels	Simple mode	4	-0.0186788	0.0941204	0.855375	-0.203155	0.165797	0.981495	0.816152	1.18033	Scar conditions and fibrosis of skin
GCST90274785	u4meFu	GCST90199803	Delta and Notch-like epidermal growth factor-related receptor levels	Weighted mode	4	-0.0140944	0.0736263	0.860411	-0.158402	0.130213	0.986004	0.853507	1.13907	Scar conditions and fibrosis of skin
GCST90274797	u4meFu	GCST90199803	Interleukin-10 receptor subunit beta levels	MR Egger	4	-0.590602	0.335495	0.220407	-1.24817	0.0669677	0.553993	0.287029	1.06926	Scar conditions and fibrosis of skin
GCST90274797	u4meFu	GCST90199803	Interleukin-10 receptor subunit beta levels	Weighted median	4	0.0145918	0.133237	0.912792	-0.246552	0.275736	1.0147	0.781491	1.3175	Scar conditions and fibrosis of skin
GCST90274797	u4meFu	GCST90199803	Interleukin-10 receptor subunit beta levels	Inverse variance weighted	4	0.0847626	0.151811	0.57661	-0.212787	0.382312	1.08846	0.808329	1.46567	Scar conditions and fibrosis of skin
GCST90274797	u4meFu	GCST90199803	Interleukin-10 receptor subunit beta levels	Simple mode	4	-0.0340284	0.187662	0.86767	-0.401847	0.33379	0.966544	0.669083	1.39625	Scar conditions and fibrosis of skin
GCST90274797	u4meFu	GCST90199803	Interleukin-10 receptor subunit beta levels	Weighted mode	4	-0.00254589	0.16305	0.988523	-0.322123	0.317031	0.997457	0.724609	1.37305	Scar conditions and fibrosis of skin
GCST90274785	sR3nXs	GCST90199878	Delta and Notch-like epidermal growth factor-related receptor levels	MR Egger	4	0.035532	0.160971	0.845784	-0.279972	0.351036	1.03617	0.755805	1.42054	Scar conditions and fibrosis of skin
GCST90274785	sR3nXs	GCST90199878	Delta and Notch-like epidermal growth factor-related receptor levels	Weighted median	4	-0.0148723	0.0597515	0.803437	-0.131985	0.102241	0.985238	0.876354	1.10765	Scar conditions and fibrosis of skin
GCST90274785	sR3nXs	GCST90199878	Delta and Notch-like epidermal growth factor-related receptor levels	Inverse variance weighted	4	-0.0191416	0.0546989	0.726381	-0.126351	0.0880683	0.98104	0.881305	1.09206	Scar conditions and fibrosis of skin
GCST90274785	sR3nXs	GCST90199878	Delta and Notch-like epidermal growth factor-related receptor levels	Simple mode	4	0.00663651	0.0824452	0.940912	-0.154956	0.168229	1.00666	0.856453	1.18321	Scar conditions and fibrosis of skin
GCST90274785	sR3nXs	GCST90199878	Delta and Notch-like epidermal growth factor-related receptor levels	Weighted mode	4	-0.0132904	0.0683827	0.858316	-0.147321	0.12074	0.986798	0.863017	1.12833	Scar conditions and fibrosis of skin
GCST90274797	sR3nXs	GCST90199878	Interleukin-10 receptor subunit beta levels	MR Egger	4	-0.0277179	0.803707	0.975621	-1.60298	1.54755	0.972663	0.201295	4.69993	Scar conditions and fibrosis of skin
GCST90274797	sR3nXs	GCST90199878	Interleukin-10 receptor subunit beta levels	Weighted median	4	-0.0406414	0.152555	0.789928	-0.33965	0.258367	0.960173	0.71202	1.29481	Scar conditions and fibrosis of skin
GCST90274797	sR3nXs	GCST90199878	Interleukin-10 receptor subunit beta levels	Inverse variance weighted	4	0.131975	0.225749	0.558812	-0.310494	0.574444	1.14108	0.733085	1.77614	Scar conditions and fibrosis of skin
GCST90274797	sR3nXs	GCST90199878	Interleukin-10 receptor subunit beta levels	Simple mode	4	-0.0589352	0.190584	0.777376	-0.43248	0.31461	0.942768	0.648898	1.36973	Scar conditions and fibrosis of skin
GCST90274797	sR3nXs	GCST90199878	Interleukin-10 receptor subunit beta levels	Weighted mode	4	-0.145345	0.159274	0.428765	-0.457522	0.166831	0.864724	0.63285	1.18155	Scar conditions and fibrosis of skin
GCST90274785	YcjZIa	GCST90199947	Delta and Notch-like epidermal growth factor-related receptor levels	MR Egger	4	0.15797	0.148445	0.398733	-0.132982	0.448922	1.17113	0.875481	1.56662	Scar conditions and fibrosis of skin
GCST90274785	YcjZIa	GCST90199947	Delta and Notch-like epidermal growth factor-related receptor levels	Weighted median	4	0.0333422	0.0636067	0.600144	-0.0913269	0.158011	1.0339	0.912719	1.17118	Scar conditions and fibrosis of skin
GCST90274785	YcjZIa	GCST90199947	Delta and Notch-like epidermal growth factor-related receptor levels	Inverse variance weighted	4	0.00205691	0.0544832	0.969885	-0.10473	0.108844	1.00206	0.900567	1.11499	Scar conditions and fibrosis of skin
GCST90274785	YcjZIa	GCST90199947	Delta and Notch-like epidermal growth factor-related receptor levels	Simple mode	4	0.0226069	0.0910837	0.82	-0.155917	0.201131	1.02286	0.85563	1.22278	Scar conditions and fibrosis of skin
GCST90274785	YcjZIa	GCST90199947	Delta and Notch-like epidermal growth factor-related receptor levels	Weighted mode	4	0.0317102	0.0665183	0.666137	-0.0986657	0.162086	1.03222	0.906046	1.17596	Scar conditions and fibrosis of skin
GCST90274797	YcjZIa	GCST90199947	Interleukin-10 receptor subunit beta levels	MR Egger	4	-0.02156	0.507555	0.969977	-1.01637	0.973247	0.978671	0.361907	2.64652	Scar conditions and fibrosis of skin
GCST90274797	YcjZIa	GCST90199947	Interleukin-10 receptor subunit beta levels	Weighted median	4	-0.106764	0.137393	0.43712	-0.376054	0.162527	0.898738	0.686565	1.17648	Scar conditions and fibrosis of skin
GCST90274797	YcjZIa	GCST90199947	Interleukin-10 receptor subunit beta levels	Inverse variance weighted	4	-0.0332985	0.141024	0.81334	-0.309706	0.243109	0.96725	0.733663	1.27521	Scar conditions and fibrosis of skin
GCST90274797	YcjZIa	GCST90199947	Interleukin-10 receptor subunit beta levels	Simple mode	4	-0.179133	0.236128	0.503233	-0.641944	0.283677	0.835994	0.526268	1.328	Scar conditions and fibrosis of skin
GCST90274797	YcjZIa	GCST90199947	Interleukin-10 receptor subunit beta levels	Weighted mode	4	-0.223452	0.220609	0.385708	-0.655845	0.208941	0.799754	0.519003	1.23237	Scar conditions and fibrosis of skin
GCST90274785	0NSjPC	GCST90200287	Delta and Notch-like epidermal growth factor-related receptor levels	MR Egger	4	-0.057551	0.173317	0.771417	-0.397251	0.282149	0.944074	0.672165	1.32598	Scar conditions and fibrosis of skin
GCST90274785	0NSjPC	GCST90200287	Delta and Notch-like epidermal growth factor-related receptor levels	Weighted median	4	-0.0569975	0.0649273	0.380016	-0.184255	0.07026	0.944596	0.831724	1.07279	Scar conditions and fibrosis of skin
GCST90274785	0NSjPC	GCST90200287	Delta and Notch-like epidermal growth factor-related receptor levels	Inverse variance weighted	4	-0.0110642	0.0566865	0.845251	-0.12217	0.100041	0.988997	0.884998	1.10522	Scar conditions and fibrosis of skin
GCST90274785	0NSjPC	GCST90200287	Delta and Notch-like epidermal growth factor-related receptor levels	Simple mode	4	-0.0563608	0.0997239	0.611465	-0.25182	0.139098	0.945198	0.777385	1.14924	Scar conditions and fibrosis of skin
GCST90274785	0NSjPC	GCST90200287	Delta and Notch-like epidermal growth factor-related receptor levels	Weighted mode	4	-0.0572977	0.0736502	0.493305	-0.201652	0.0870567	0.944313	0.817379	1.09096	Scar conditions and fibrosis of skin
GCST90274797	0NSjPC	GCST90200287	Interleukin-10 receptor subunit beta levels	MR Egger	4	0.528107	0.319001	0.239657	-0.0971338	1.15335	1.69572	0.907435	3.16879	Scar conditions and fibrosis of skin
GCST90274797	0NSjPC	GCST90200287	Interleukin-10 receptor subunit beta levels	Weighted median	4	0.0448803	0.143792	0.75495	-0.236952	0.326713	1.0459	0.789029	1.3864	Scar conditions and fibrosis of skin
GCST90274797	0NSjPC	GCST90200287	Interleukin-10 receptor subunit beta levels	Inverse variance weighted	4	0.123112	0.110272	0.264236	-0.093022	0.339246	1.13101	0.911173	1.40389	Scar conditions and fibrosis of skin
GCST90274797	0NSjPC	GCST90200287	Interleukin-10 receptor subunit beta levels	Simple mode	4	-0.00672583	0.218129	0.977338	-0.434259	0.420807	0.993297	0.647744	1.52319	Scar conditions and fibrosis of skin
GCST90274797	0NSjPC	GCST90200287	Interleukin-10 receptor subunit beta levels	Weighted mode	4	-0.014444	0.208086	0.949028	-0.422293	0.393405	0.98566	0.655542	1.48202	Scar conditions and fibrosis of skin
GCST90274785	0pgWkk	GCST90200335	Delta and Notch-like epidermal growth factor-related receptor levels	MR Egger	4	-0.0475771	0.199137	0.833421	-0.437885	0.34273	0.953537	0.6454	1.40879	Scar conditions and fibrosis of skin
GCST90274785	0pgWkk	GCST90200335	Delta and Notch-like epidermal growth factor-related receptor levels	Weighted median	4	-0.0736646	0.0642506	0.25158	-0.199596	0.0522665	0.928983	0.819062	1.05366	Scar conditions and fibrosis of skin
GCST90274785	0pgWkk	GCST90200335	Delta and Notch-like epidermal growth factor-related receptor levels	Inverse variance weighted	4	-0.0602729	0.0597451	0.313055	-0.177373	0.0568276	0.941508	0.837467	1.05847	Scar conditions and fibrosis of skin
GCST90274785	0pgWkk	GCST90200335	Delta and Notch-like epidermal growth factor-related receptor levels	Simple mode	4	-0.0782979	0.0944841	0.468054	-0.263487	0.106891	0.924689	0.768368	1.11281	Scar conditions and fibrosis of skin
GCST90274785	0pgWkk	GCST90200335	Delta and Notch-like epidermal growth factor-related receptor levels	Weighted mode	4	-0.071372	0.0716494	0.392606	-0.211805	0.0690608	0.931115	0.809123	1.0715	Scar conditions and fibrosis of skin
GCST90274797	0pgWkk	GCST90200335	Interleukin-10 receptor subunit beta levels	MR Egger	4	-0.180777	0.745632	0.831028	-1.64222	1.28066	0.834621	0.193551	3.59902	Scar conditions and fibrosis of skin
GCST90274797	0pgWkk	GCST90200335	Interleukin-10 receptor subunit beta levels	Weighted median	4	0.0291305	0.160709	0.856162	-0.285859	0.34412	1.02956	0.751369	1.41075	Scar conditions and fibrosis of skin
GCST90274797	0pgWkk	GCST90200335	Interleukin-10 receptor subunit beta levels	Inverse variance weighted	4	0.160328	0.219094	0.464304	-0.269096	0.589753	1.1739	0.76407	1.80354	Scar conditions and fibrosis of skin
GCST90274797	0pgWkk	GCST90200335	Interleukin-10 receptor subunit beta levels	Simple mode	4	-0.148302	0.249324	0.593845	-0.636977	0.340373	0.862171	0.528889	1.40547	Scar conditions and fibrosis of skin
GCST90274797	0pgWkk	GCST90200335	Interleukin-10 receptor subunit beta levels	Weighted mode	4	-0.148302	0.198821	0.509853	-0.537992	0.241388	0.862171	0.583919	1.27301	Scar conditions and fibrosis of skin
GCST90274785	dV0Nx5	GCST90200343	Delta and Notch-like epidermal growth factor-related receptor levels	MR Egger	4	0.110581	0.152784	0.544412	-0.188875	0.410037	1.11693	0.82789	1.50687	Scar conditions and fibrosis of skin
GCST90274785	dV0Nx5	GCST90200343	Delta and Notch-like epidermal growth factor-related receptor levels	Weighted median	4	0.0246685	0.0615882	0.688759	-0.0960444	0.145381	1.02498	0.908424	1.15648	Scar conditions and fibrosis of skin
GCST90274785	dV0Nx5	GCST90200343	Delta and Notch-like epidermal growth factor-related receptor levels	Inverse variance weighted	4	0.0140128	0.0560765	0.802675	-0.0958972	0.123923	1.01411	0.908557	1.13193	Scar conditions and fibrosis of skin
GCST90274785	dV0Nx5	GCST90200343	Delta and Notch-like epidermal growth factor-related receptor levels	Simple mode	4	-0.00172396	0.0884426	0.985672	-0.175071	0.171624	0.998278	0.839397	1.18723	Scar conditions and fibrosis of skin
GCST90274785	dV0Nx5	GCST90200343	Delta and Notch-like epidermal growth factor-related receptor levels	Weighted mode	4	0.0349696	0.0708898	0.655656	-0.103974	0.173914	1.03559	0.901248	1.18995	Scar conditions and fibrosis of skin
GCST90274797	dV0Nx5	GCST90200343	Interleukin-10 receptor subunit beta levels	MR Egger	4	0.584009	0.371666	0.25671	-0.144456	1.31247	1.79321	0.865493	3.71535	Scar conditions and fibrosis of skin
GCST90274797	dV0Nx5	GCST90200343	Interleukin-10 receptor subunit beta levels	Weighted median	4	0.00692226	0.141945	0.961105	-0.27129	0.285134	1.00695	0.762396	1.32994	Scar conditions and fibrosis of skin
GCST90274797	dV0Nx5	GCST90200343	Interleukin-10 receptor subunit beta levels	Inverse variance weighted	4	-0.00391048	0.160529	0.980565	-0.318547	0.310726	0.996097	0.727205	1.36442	Scar conditions and fibrosis of skin
GCST90274797	dV0Nx5	GCST90200343	Interleukin-10 receptor subunit beta levels	Simple mode	4	-0.228137	0.287453	0.485378	-0.791545	0.335271	0.796015	0.453144	1.39832	Scar conditions and fibrosis of skin
GCST90274797	dV0Nx5	GCST90200343	Interleukin-10 receptor subunit beta levels	Weighted mode	4	-0.239177	0.295936	0.478116	-0.819212	0.340857	0.787275	0.440779	1.40615	Scar conditions and fibrosis of skin
GCST90274785	EcSEoh	GCST90200652	Delta and Notch-like epidermal growth factor-related receptor levels	MR Egger	4	-0.0479415	0.172198	0.806842	-0.385449	0.289567	0.95319	0.680145	1.33585	Scar conditions and fibrosis of skin
GCST90274785	EcSEoh	GCST90200652	Delta and Notch-like epidermal growth factor-related receptor levels	Weighted median	4	-0.0390231	0.0704633	0.579711	-0.177131	0.099085	0.961729	0.83767	1.10416	Scar conditions and fibrosis of skin
GCST90274785	EcSEoh	GCST90200652	Delta and Notch-like epidermal growth factor-related receptor levels	Inverse variance weighted	4	-0.0337409	0.0632192	0.593541	-0.157651	0.0901688	0.966822	0.854148	1.09436	Scar conditions and fibrosis of skin
GCST90274785	EcSEoh	GCST90200652	Delta and Notch-like epidermal growth factor-related receptor levels	Simple mode	4	-0.0427192	0.0965968	0.688254	-0.232049	0.146611	0.95818	0.792907	1.1579	Scar conditions and fibrosis of skin
GCST90274785	EcSEoh	GCST90200652	Delta and Notch-like epidermal growth factor-related receptor levels	Weighted mode	4	-0.0399792	0.0780333	0.643751	-0.192924	0.112966	0.960809	0.824544	1.11959	Scar conditions and fibrosis of skin
GCST90274797	EcSEoh	GCST90200652	Interleukin-10 receptor subunit beta levels	MR Egger	4	-0.0189718	0.544053	0.97535	-1.08531	1.04737	0.981207	0.337795	2.85015	Scar conditions and fibrosis of skin
GCST90274797	EcSEoh	GCST90200652	Interleukin-10 receptor subunit beta levels	Weighted median	4	0.0395362	0.155599	0.799426	-0.265437	0.34451	1.04033	0.766871	1.4113	Scar conditions and fibrosis of skin
GCST90274797	EcSEoh	GCST90200652	Interleukin-10 receptor subunit beta levels	Inverse variance weighted	4	-0.0720665	0.151355	0.633973	-0.368722	0.224589	0.930469	0.691618	1.25181	Scar conditions and fibrosis of skin
GCST90274797	EcSEoh	GCST90200652	Interleukin-10 receptor subunit beta levels	Simple mode	4	0.0770525	0.226136	0.755768	-0.366173	0.520278	1.0801	0.693383	1.6825	Scar conditions and fibrosis of skin
GCST90274797	EcSEoh	GCST90200652	Interleukin-10 receptor subunit beta levels	Weighted mode	4	0.0652618	0.226996	0.792444	-0.37965	0.510174	1.06744	0.684101	1.66558	Scar conditions and fibrosis of skin
GCST90274785	D99Mds	GCST90200683	Delta and Notch-like epidermal growth factor-related receptor levels	MR Egger	4	0.0394866	0.169855	0.837794	-0.293429	0.372402	1.04028	0.745702	1.45122	Scar conditions and fibrosis of skin
GCST90274785	D99Mds	GCST90200683	Delta and Notch-like epidermal growth factor-related receptor levels	Weighted median	4	-0.0824014	0.0700531	0.239487	-0.219705	0.0549027	0.920902	0.802755	1.05644	Scar conditions and fibrosis of skin
GCST90274785	D99Mds	GCST90200683	Delta and Notch-like epidermal growth factor-related receptor levels	Inverse variance weighted	4	-0.089882	0.0624051	0.149783	-0.212196	0.032432	0.914039	0.808806	1.03296	Scar conditions and fibrosis of skin
GCST90274785	D99Mds	GCST90200683	Delta and Notch-like epidermal growth factor-related receptor levels	Simple mode	4	-0.0392612	0.119665	0.764407	-0.273805	0.195283	0.9615	0.76048	1.21565	Scar conditions and fibrosis of skin
GCST90274785	D99Mds	GCST90200683	Delta and Notch-like epidermal growth factor-related receptor levels	Weighted mode	4	-0.0327045	0.0751966	0.693007	-0.18009	0.114681	0.967824	0.835195	1.12152	Scar conditions and fibrosis of skin
GCST90274797	D99Mds	GCST90200683	Interleukin-10 receptor subunit beta levels	MR Egger	4	0.0769371	0.351032	0.846849	-0.611086	0.76496	1.07997	0.542761	2.14891	Scar conditions and fibrosis of skin
GCST90274797	D99Mds	GCST90200683	Interleukin-10 receptor subunit beta levels	Weighted median	4	0.190688	0.140865	0.175835	-0.0854078	0.466784	1.21008	0.918138	1.59486	Scar conditions and fibrosis of skin
GCST90274797	D99Mds	GCST90200683	Interleukin-10 receptor subunit beta levels	Inverse variance weighted	4	0.163352	0.119358	0.17113	-0.0705905	0.397294	1.17745	0.931843	1.48779	Scar conditions and fibrosis of skin
GCST90274797	D99Mds	GCST90200683	Interleukin-10 receptor subunit beta levels	Simple mode	4	0.259039	0.202802	0.291381	-0.138453	0.65653	1.29568	0.870705	1.92809	Scar conditions and fibrosis of skin
GCST90274797	D99Mds	GCST90200683	Interleukin-10 receptor subunit beta levels	Weighted mode	4	0.265794	0.190251	0.256797	-0.107098	0.638686	1.30447	0.898438	1.89399	Scar conditions and fibrosis of skin
GCST90274785	BS9vU6	GCST90200860	Delta and Notch-like epidermal growth factor-related receptor levels	MR Egger	4	-0.0893899	0.161197	0.634943	-0.405336	0.226556	0.914489	0.666753	1.25427	Scar conditions and fibrosis of skin
GCST90274785	BS9vU6	GCST90200860	Delta and Notch-like epidermal growth factor-related receptor levels	Weighted median	4	-0.0770159	0.066871	0.249441	-0.208083	0.0540513	0.925875	0.81214	1.05554	Scar conditions and fibrosis of skin
GCST90274785	BS9vU6	GCST90200860	Delta and Notch-like epidermal growth factor-related receptor levels	Inverse variance weighted	4	-0.061489	0.0591665	0.298687	-0.177455	0.0544773	0.940363	0.837398	1.05599	Scar conditions and fibrosis of skin
GCST90274785	BS9vU6	GCST90200860	Delta and Notch-like epidermal growth factor-related receptor levels	Simple mode	4	-0.0997683	0.0868873	0.334122	-0.270067	0.0705308	0.905047	0.763328	1.07308	Scar conditions and fibrosis of skin
GCST90274785	BS9vU6	GCST90200860	Delta and Notch-like epidermal growth factor-related receptor levels	Weighted mode	4	-0.0801975	0.0764477	0.371213	-0.230035	0.06964	0.922934	0.794506	1.07212	Scar conditions and fibrosis of skin
GCST90274797	BS9vU6	GCST90200860	Interleukin-10 receptor subunit beta levels	MR Egger	4	0.361499	0.332953	0.391036	-0.291088	1.01409	1.43548	0.74745	2.75684	Scar conditions and fibrosis of skin
GCST90274797	BS9vU6	GCST90200860	Interleukin-10 receptor subunit beta levels	Weighted median	4	-0.0494437	0.151527	0.744195	-0.346436	0.247548	0.951759	0.707204	1.28088	Scar conditions and fibrosis of skin
GCST90274797	BS9vU6	GCST90200860	Interleukin-10 receptor subunit beta levels	Inverse variance weighted	4	-0.0694603	0.118159	0.556629	-0.301052	0.162131	0.932897	0.74004	1.17601	Scar conditions and fibrosis of skin
GCST90274797	BS9vU6	GCST90200860	Interleukin-10 receptor subunit beta levels	Simple mode	4	-0.287286	0.231612	0.303004	-0.741246	0.166673	0.750297	0.47652	1.18137	Scar conditions and fibrosis of skin
GCST90274797	BS9vU6	GCST90200860	Interleukin-10 receptor subunit beta levels	Weighted mode	4	0.0450806	0.191823	0.829328	-0.330893	0.421054	1.04611	0.718282	1.52357	Scar conditions and fibrosis of skin
GCST90274785	F4Zscs	GCST90200961	Delta and Notch-like epidermal growth factor-related receptor levels	MR Egger	4	0.0589389	0.414717	0.900011	-0.753907	0.871784	1.06071	0.470525	2.39117	Scar conditions and fibrosis of skin
GCST90274785	F4Zscs	GCST90200961	Delta and Notch-like epidermal growth factor-related receptor levels	Weighted median	4	0.0369697	0.0955275	0.698752	-0.150264	0.224203	1.03766	0.860481	1.25133	Scar conditions and fibrosis of skin
GCST90274785	F4Zscs	GCST90200961	Delta and Notch-like epidermal growth factor-related receptor levels	Inverse variance weighted	4	-0.0429721	0.126515	0.734113	-0.290942	0.204998	0.957938	0.747559	1.22752	Scar conditions and fibrosis of skin
GCST90274785	F4Zscs	GCST90200961	Delta and Notch-like epidermal growth factor-related receptor levels	Simple mode	4	0.0553937	0.163075	0.756486	-0.264233	0.37502	1.05696	0.767795	1.45502	Scar conditions and fibrosis of skin
GCST90274785	F4Zscs	GCST90200961	Delta and Notch-like epidermal growth factor-related receptor levels	Weighted mode	4	0.062771	0.104187	0.589345	-0.141435	0.266977	1.06478	0.868112	1.30601	Scar conditions and fibrosis of skin
GCST90274797	F4Zscs	GCST90200961	Interleukin-10 receptor subunit beta levels	MR Egger	4	0.179395	0.616158	0.798354	-1.02827	1.38706	1.19649	0.357623	4.00308	Scar conditions and fibrosis of skin
GCST90274797	F4Zscs	GCST90200961	Interleukin-10 receptor subunit beta levels	Weighted median	4	0.303703	0.195787	0.120857	-0.0800402	0.687447	1.35487	0.923079	1.98863	Scar conditions and fibrosis of skin
GCST90274797	F4Zscs	GCST90200961	Interleukin-10 receptor subunit beta levels	Inverse variance weighted	4	0.22041	0.172406	0.201095	-0.117505	0.558325	1.24659	0.889136	1.74774	Scar conditions and fibrosis of skin
GCST90274797	F4Zscs	GCST90200961	Interleukin-10 receptor subunit beta levels	Simple mode	4	0.358269	0.285747	0.298725	-0.201795	0.918332	1.43085	0.817263	2.50511	Scar conditions and fibrosis of skin
GCST90274797	F4Zscs	GCST90200961	Interleukin-10 receptor subunit beta levels	Weighted mode	4	0.370906	0.252332	0.237932	-0.123665	0.865477	1.44905	0.883675	2.37614	Scar conditions and fibrosis of skin
GCST90274785	O15nr4	GCST90200965	Delta and Notch-like epidermal growth factor-related receptor levels	MR Egger	4	-0.226445	0.156744	0.2854	-0.533663	0.0807743	0.797364	0.586453	1.08413	Scar conditions and fibrosis of skin
GCST90274785	O15nr4	GCST90200965	Delta and Notch-like epidermal growth factor-related receptor levels	Weighted median	4	-0.0851683	0.0624335	0.172522	-0.207538	0.0372013	0.918358	0.812582	1.0379	Scar conditions and fibrosis of skin
GCST90274785	O15nr4	GCST90200965	Delta and Notch-like epidermal growth factor-related receptor levels	Inverse variance weighted	4	-0.0850257	0.057511	0.139294	-0.197747	0.0276958	0.918489	0.820577	1.02808	Scar conditions and fibrosis of skin
GCST90274785	O15nr4	GCST90200965	Delta and Notch-like epidermal growth factor-related receptor levels	Simple mode	4	-0.0486248	0.100252	0.660871	-0.245119	0.147869	0.952538	0.782611	1.15936	Scar conditions and fibrosis of skin
GCST90274785	O15nr4	GCST90200965	Delta and Notch-like epidermal growth factor-related receptor levels	Weighted mode	4	-0.128644	0.0732731	0.177407	-0.272259	0.0149715	0.879287	0.761657	1.01508	Scar conditions and fibrosis of skin
GCST90274797	O15nr4	GCST90200965	Interleukin-10 receptor subunit beta levels	MR Egger	4	-0.29921	0.44732	0.572434	-1.17596	0.577538	0.741404	0.308523	1.78165	Scar conditions and fibrosis of skin
GCST90274797	O15nr4	GCST90200965	Interleukin-10 receptor subunit beta levels	Weighted median	4	0.00963912	0.147872	0.948026	-0.28019	0.299468	1.00969	0.75564	1.34914	Scar conditions and fibrosis of skin
GCST90274797	O15nr4	GCST90200965	Interleukin-10 receptor subunit beta levels	Inverse variance weighted	4	-0.0627269	0.133736	0.639044	-0.32485	0.199396	0.9392	0.722636	1.22066	Scar conditions and fibrosis of skin
GCST90274797	O15nr4	GCST90200965	Interleukin-10 receptor subunit beta levels	Simple mode	4	0.104328	0.225295	0.674838	-0.337251	0.545907	1.10996	0.71373	1.72617	Scar conditions and fibrosis of skin
GCST90274797	O15nr4	GCST90200965	Interleukin-10 receptor subunit beta levels	Weighted mode	4	0.0539296	0.196587	0.801637	-0.331381	0.43924	1.05541	0.717932	1.55153	Scar conditions and fibrosis of skin

## Sheet: CIP to metabolite MR pleiotropy
id.exposure	id.outcome	outcome	exposure	egger_intercept	se	pval	disease
GCST90274774	yDhTjA	GCST90199837	T-cell surface glycoprotein CD6 isoform levels	-0.00541048	0.0122187	0.676408	Keloid
GCST90274788	yDhTjA	GCST90199837	Fibroblast growth factor 21 levels	0.000456256	0.0203268	0.983167	Keloid
GCST90274774	wzd0T1	GCST90200986	T-cell surface glycoprotein CD6 isoform levels	0.00583241	0.0176876	0.754958	Keloid
GCST90274788	wzd0T1	GCST90200986	Fibroblast growth factor 21 levels	-0.0342001	0.0233545	0.216942	Keloid
GCST90274774	RxomJ6	GCST90199759	T-cell surface glycoprotein CD6 isoform levels	-0.0110072	0.0153018	0.504138	Keloid
GCST90274788	RxomJ6	GCST90199759	Fibroblast growth factor 21 levels	0.0235206	0.0277574	0.444516	Keloid
GCST90274774	nFD3FA	GCST90199886	T-cell surface glycoprotein CD6 isoform levels	0.00429887	0.0110603	0.713516	Keloid
GCST90274788	nFD3FA	GCST90199886	Fibroblast growth factor 21 levels	0.0218689	0.0197021	0.329239	Keloid
GCST90274774	RUZhiX	GCST90200142	T-cell surface glycoprotein CD6 isoform levels	-0.0138142	0.0145637	0.386413	Keloid
GCST90274788	RUZhiX	GCST90200142	Fibroblast growth factor 21 levels	0.000552217	0.0219211	0.981109	Keloid
GCST90274774	Io6Pe8	GCST90200274	T-cell surface glycoprotein CD6 isoform levels	-0.000667292	0.011231	0.954923	Keloid
GCST90274788	Io6Pe8	GCST90200274	Fibroblast growth factor 21 levels	0.000121489	0.0204759	0.99555	Keloid
GCST90274774	XhSgI3	GCST90200908	T-cell surface glycoprotein CD6 isoform levels	0.0072137	0.0146733	0.643808	Keloid
GCST90274788	XhSgI3	GCST90200908	Fibroblast growth factor 21 levels	-0.0328588	0.0213497	0.198619	Keloid
GCST90274774	w1jsyu	GCST90199648	T-cell surface glycoprotein CD6 isoform levels	-0.00674177	0.0141409	0.653642	Keloid
GCST90274788	w1jsyu	GCST90199648	Fibroblast growth factor 21 levels	-0.0258874	0.0203033	0.27132	Keloid
GCST90274774	xZgasF	GCST90199688	T-cell surface glycoprotein CD6 isoform levels	-0.00427999	0.0109525	0.712056	Keloid
GCST90274788	xZgasF	GCST90199688	Fibroblast growth factor 21 levels	-0.0459523	0.0199677	0.0828173	Keloid
GCST90274774	pKQDAI	GCST90199750	T-cell surface glycoprotein CD6 isoform levels	0.00385874	0.0109252	0.738344	Keloid
GCST90274788	pKQDAI	GCST90199750	Fibroblast growth factor 21 levels	-0.0402646	0.0291643	0.239528	Keloid
GCST90274774	hw3lND	GCST90199783	T-cell surface glycoprotein CD6 isoform levels	-0.0244553	0.021923	0.315355	Keloid
GCST90274788	hw3lND	GCST90199783	Fibroblast growth factor 21 levels	-0.0420839	0.0358104	0.305098	Keloid
GCST90274774	m6Xn7k	GCST90199797	T-cell surface glycoprotein CD6 isoform levels	0.00267805	0.0193038	0.895076	Keloid
GCST90274788	m6Xn7k	GCST90199797	Fibroblast growth factor 21 levels	0.035503	0.0194077	0.141339	Keloid
GCST90274774	gNtWSr	GCST90199817	T-cell surface glycoprotein CD6 isoform levels	0.00190379	0.0126686	0.886421	Keloid
GCST90274788	gNtWSr	GCST90199817	Fibroblast growth factor 21 levels	0.0118873	0.0245839	0.653989	Keloid
GCST90274774	R1Cjk6	GCST90199958	T-cell surface glycoprotein CD6 isoform levels	-0.00532407	0.0114	0.660128	Keloid
GCST90274788	R1Cjk6	GCST90199958	Fibroblast growth factor 21 levels	5.8448e-05	0.0454526	0.999036	Keloid
GCST90274774	IwBnMQ	GCST90200041	T-cell surface glycoprotein CD6 isoform levels	-0.00259076	0.0145751	0.865895	Keloid
GCST90274788	IwBnMQ	GCST90200041	Fibroblast growth factor 21 levels	-0.0208756	0.0205449	0.367046	Keloid
GCST90274774	B3CUsJ	GCST90200160	T-cell surface glycoprotein CD6 isoform levels	-0.00199424	0.0120053	0.874576	Keloid
GCST90274788	B3CUsJ	GCST90200160	Fibroblast growth factor 21 levels	-0.039763	0.0256189	0.19559	Keloid
GCST90274774	D13YMH	GCST90200184	T-cell surface glycoprotein CD6 isoform levels	-0.00828602	0.0127839	0.545466	Keloid
GCST90274788	D13YMH	GCST90200184	Fibroblast growth factor 21 levels	-0.00811969	0.0237542	0.749689	Keloid
GCST90274774	lJvEyZ	GCST90200190	T-cell surface glycoprotein CD6 isoform levels	-0.0254623	0.0109685	0.0679356	Keloid
GCST90274788	lJvEyZ	GCST90200190	Fibroblast growth factor 21 levels	-0.0507096	0.0378183	0.251043	Keloid
GCST90274774	jyGjAT	GCST90200263	T-cell surface glycoprotein CD6 isoform levels	-0.0170561	0.0110263	0.18257	Keloid
GCST90274788	jyGjAT	GCST90200263	Fibroblast growth factor 21 levels	-0.0317814	0.0256895	0.283702	Keloid
GCST90274774	VuB31V	GCST90200359	T-cell surface glycoprotein CD6 isoform levels	0.00323375	0.024003	0.898086	Keloid
GCST90274788	VuB31V	GCST90200359	Fibroblast growth factor 21 levels	0.0524117	0.020019	0.058917	Keloid
GCST90274774	QJEBtr	GCST90200387	T-cell surface glycoprotein CD6 isoform levels	0.00588294	0.011281	0.624292	Keloid
GCST90274788	QJEBtr	GCST90200387	Fibroblast growth factor 21 levels	0.0242036	0.0232481	0.356617	Keloid
GCST90274774	46ACiV	GCST90200413	T-cell surface glycoprotein CD6 isoform levels	-0.032622	0.0183936	0.136322	Keloid
GCST90274788	46ACiV	GCST90200413	Fibroblast growth factor 21 levels	-0.0192089	0.0205434	0.402702	Keloid
GCST90274774	fd7SvH	GCST90200550	T-cell surface glycoprotein CD6 isoform levels	-0.00566659	0.0111046	0.631569	Keloid
GCST90274788	fd7SvH	GCST90200550	Fibroblast growth factor 21 levels	0.0396584	0.0279002	0.228242	Keloid
GCST90274774	dRKBxd	GCST90200565	T-cell surface glycoprotein CD6 isoform levels	-0.00541031	0.0145326	0.724937	Keloid
GCST90274788	dRKBxd	GCST90200565	Fibroblast growth factor 21 levels	0.0291581	0.0207842	0.233299	Keloid
GCST90274774	7I6cmM	GCST90200685	T-cell surface glycoprotein CD6 isoform levels	-0.026092	0.0225937	0.300347	Keloid
GCST90274788	7I6cmM	GCST90200685	Fibroblast growth factor 21 levels	-0.0171099	0.0247144	0.526835	Keloid
GCST90274774	KHa5g9	GCST90200722	T-cell surface glycoprotein CD6 isoform levels	0.0100555	0.0122426	0.44882	Keloid
GCST90274788	KHa5g9	GCST90200722	Fibroblast growth factor 21 levels	0.0171499	0.0222993	0.484743	Keloid
GCST90274785	zIWLPf	GCST90200027	Delta and Notch-like epidermal growth factor-related receptor levels	-0.0151921	0.023313	0.581502	Scar conditions and fibrosis of skin
GCST90274797	zIWLPf	GCST90200027	Interleukin-10 receptor subunit beta levels	-0.0564355	0.0872173	0.583937	Scar conditions and fibrosis of skin
GCST90274785	Uvy2ju	GCST90200616	Delta and Notch-like epidermal growth factor-related receptor levels	-0.0342765	0.0213048	0.24892	Scar conditions and fibrosis of skin
GCST90274797	Uvy2ju	GCST90200616	Interleukin-10 receptor subunit beta levels	-0.00118791	0.0442556	0.981023	Scar conditions and fibrosis of skin
GCST90274785	yKa4JS	GCST90200678	Delta and Notch-like epidermal growth factor-related receptor levels	-0.046904	0.023089	0.179291	Scar conditions and fibrosis of skin
GCST90274797	yKa4JS	GCST90200678	Interleukin-10 receptor subunit beta levels	0.0462148	0.0469065	0.428367	Scar conditions and fibrosis of skin
GCST90274785	CV1yAZ	GCST90200691	Delta and Notch-like epidermal growth factor-related receptor levels	-0.022439	0.0225938	0.425295	Scar conditions and fibrosis of skin
GCST90274797	CV1yAZ	GCST90200691	Interleukin-10 receptor subunit beta levels	-0.0216204	0.0458738	0.683834	Scar conditions and fibrosis of skin
GCST90274785	NwYRF8	GCST90199625	Delta and Notch-like epidermal growth factor-related receptor levels	-0.0207215	0.022843	0.460089	Scar conditions and fibrosis of skin
GCST90274797	NwYRF8	GCST90199625	Interleukin-10 receptor subunit beta levels	-0.0365218	0.0595141	0.601934	Scar conditions and fibrosis of skin
GCST90274785	zmkCIO	GCST90199640	Delta and Notch-like epidermal growth factor-related receptor levels	0.0118272	0.0220288	0.645074	Scar conditions and fibrosis of skin
GCST90274797	zmkCIO	GCST90199640	Interleukin-10 receptor subunit beta levels	-0.0608292	0.0447448	0.306984	Scar conditions and fibrosis of skin
GCST90274785	2OEJOW	GCST90199766	Delta and Notch-like epidermal growth factor-related receptor levels	-0.0336524	0.02166	0.260484	Scar conditions and fibrosis of skin
GCST90274797	2OEJOW	GCST90199766	Interleukin-10 receptor subunit beta levels	-0.0263611	0.0438699	0.608941	Scar conditions and fibrosis of skin
GCST90274785	j7jGK3	GCST90199782	Delta and Notch-like epidermal growth factor-related receptor levels	0.018664	0.0189952	0.429421	Scar conditions and fibrosis of skin
GCST90274797	j7jGK3	GCST90199782	Interleukin-10 receptor subunit beta levels	-0.0208242	0.0385501	0.643176	Scar conditions and fibrosis of skin
GCST90274785	u4meFu	GCST90199803	Delta and Notch-like epidermal growth factor-related receptor levels	0.0078736	0.0228983	0.763744	Scar conditions and fibrosis of skin
GCST90274797	u4meFu	GCST90199803	Interleukin-10 receptor subunit beta levels	0.0994586	0.0464573	0.165614	Scar conditions and fibrosis of skin
GCST90274785	sR3nXs	GCST90199878	Delta and Notch-like epidermal growth factor-related receptor levels	-0.00829248	0.0227107	0.750008	Scar conditions and fibrosis of skin
GCST90274797	sR3nXs	GCST90199878	Interleukin-10 receptor subunit beta levels	0.0235273	0.111345	0.852228	Scar conditions and fibrosis of skin
GCST90274785	YcjZIa	GCST90199947	Delta and Notch-like epidermal growth factor-related receptor levels	-0.0236462	0.0209423	0.376067	Scar conditions and fibrosis of skin
GCST90274797	YcjZIa	GCST90199947	Interleukin-10 receptor subunit beta levels	-0.00172973	0.0703288	0.982611	Scar conditions and fibrosis of skin
GCST90274785	0NSjPC	GCST90200287	Delta and Notch-like epidermal growth factor-related receptor levels	0.00705162	0.0244566	0.800228	Scar conditions and fibrosis of skin
GCST90274797	0NSjPC	GCST90200287	Interleukin-10 receptor subunit beta levels	-0.0596598	0.0441849	0.309445	Scar conditions and fibrosis of skin
GCST90274785	0pgWkk	GCST90200335	Delta and Notch-like epidermal growth factor-related receptor levels	-0.00192513	0.028089	0.951594	Scar conditions and fibrosis of skin
GCST90274797	0pgWkk	GCST90200335	Interleukin-10 receptor subunit beta levels	0.0502468	0.10328	0.674698	Scar conditions and fibrosis of skin
GCST90274785	dV0Nx5	GCST90200343	Delta and Notch-like epidermal growth factor-related receptor levels	-0.0146499	0.0215604	0.566927	Scar conditions and fibrosis of skin
GCST90274797	dV0Nx5	GCST90200343	Interleukin-10 receptor subunit beta levels	-0.0865516	0.051448	0.234535	Scar conditions and fibrosis of skin
GCST90274785	EcSEoh	GCST90200652	Delta and Notch-like epidermal growth factor-related receptor levels	0.00215368	0.024292	0.937432	Scar conditions and fibrosis of skin
GCST90274797	EcSEoh	GCST90200652	Interleukin-10 receptor subunit beta levels	-0.00780213	0.0751898	0.926823	Scar conditions and fibrosis of skin
GCST90274785	D99Mds	GCST90200683	Delta and Notch-like epidermal growth factor-related receptor levels	-0.0195998	0.0239339	0.49889	Scar conditions and fibrosis of skin
GCST90274797	D99Mds	GCST90200683	Interleukin-10 receptor subunit beta levels	0.0127355	0.0486516	0.817992	Scar conditions and fibrosis of skin
GCST90274785	BS9vU6	GCST90200860	Delta and Notch-like epidermal growth factor-related receptor levels	0.0042315	0.022741	0.86955	Scar conditions and fibrosis of skin
GCST90274797	BS9vU6	GCST90200860	Interleukin-10 receptor subunit beta levels	-0.0634311	0.0460744	0.302458	Scar conditions and fibrosis of skin
GCST90274785	F4Zscs	GCST90200961	Delta and Notch-like epidermal growth factor-related receptor levels	-0.0154686	0.0585488	0.816359	Scar conditions and fibrosis of skin
GCST90274797	F4Zscs	GCST90200961	Interleukin-10 receptor subunit beta levels	0.00605734	0.0855015	0.949968	Scar conditions and fibrosis of skin
GCST90274785	O15nr4	GCST90200965	Delta and Notch-like epidermal growth factor-related receptor levels	0.0214422	0.0221083	0.434423	Scar conditions and fibrosis of skin
GCST90274797	O15nr4	GCST90200965	Interleukin-10 receptor subunit beta levels	0.0347915	0.0618832	0.630578	Scar conditions and fibrosis of skin

## Sheet: CIP to metabolite heterogeneity
id.exposure	id.outcome	outcome	exposure	method	Q	Q_df	Q_pval	disease
GCST90274774	yDhTjA	GCST90199837	T-cell surface glycoprotein CD6 isoform levels	MR Egger	6.00048	5	0.306172	Keloid
GCST90274774	yDhTjA	GCST90199837	T-cell surface glycoprotein CD6 isoform levels	Inverse variance weighted	6.23579	6	0.397302	Keloid
GCST90274788	yDhTjA	GCST90199837	Fibroblast growth factor 21 levels	MR Egger	2.32896	4	0.675501	Keloid
GCST90274788	yDhTjA	GCST90199837	Fibroblast growth factor 21 levels	Inverse variance weighted	2.32947	5	0.801929	Keloid
GCST90274774	wzd0T1	GCST90200986	T-cell surface glycoprotein CD6 isoform levels	MR Egger	11.6073	5	0.0405839	Keloid
GCST90274774	wzd0T1	GCST90200986	T-cell surface glycoprotein CD6 isoform levels	Inverse variance weighted	11.8597	6	0.0651732	Keloid
GCST90274788	wzd0T1	GCST90200986	Fibroblast growth factor 21 levels	MR Egger	4.83766	4	0.304364	Keloid
GCST90274788	wzd0T1	GCST90200986	Fibroblast growth factor 21 levels	Inverse variance weighted	7.43116	5	0.190497	Keloid
GCST90274774	RxomJ6	GCST90199759	T-cell surface glycoprotein CD6 isoform levels	MR Egger	2.13369	5	0.830354	Keloid
GCST90274774	RxomJ6	GCST90199759	T-cell surface glycoprotein CD6 isoform levels	Inverse variance weighted	2.65115	6	0.851183	Keloid
GCST90274788	RxomJ6	GCST90199759	Fibroblast growth factor 21 levels	MR Egger	2.46598	4	0.650738	Keloid
GCST90274788	RxomJ6	GCST90199759	Fibroblast growth factor 21 levels	Inverse variance weighted	3.18401	5	0.671642	Keloid
GCST90274774	nFD3FA	GCST90199886	T-cell surface glycoprotein CD6 isoform levels	MR Egger	5.24282	5	0.38697	Keloid
GCST90274774	nFD3FA	GCST90199886	T-cell surface glycoprotein CD6 isoform levels	Inverse variance weighted	5.40123	6	0.493474	Keloid
GCST90274788	nFD3FA	GCST90199886	Fibroblast growth factor 21 levels	MR Egger	3.97029	4	0.410042	Keloid
GCST90274788	nFD3FA	GCST90199886	Fibroblast growth factor 21 levels	Inverse variance weighted	5.20234	5	0.391689	Keloid
GCST90274774	RUZhiX	GCST90200142	T-cell surface glycoprotein CD6 isoform levels	MR Egger	8.53184	5	0.129259	Keloid
GCST90274774	RUZhiX	GCST90200142	T-cell surface glycoprotein CD6 isoform levels	Inverse variance weighted	10.0671	6	0.121855	Keloid
GCST90274788	RUZhiX	GCST90200142	Fibroblast growth factor 21 levels	MR Egger	4.64182	4	0.326061	Keloid
GCST90274788	RUZhiX	GCST90200142	Fibroblast growth factor 21 levels	Inverse variance weighted	4.64256	5	0.461039	Keloid
GCST90274774	Io6Pe8	GCST90200274	T-cell surface glycoprotein CD6 isoform levels	MR Egger	3.37257	5	0.64275	Keloid
GCST90274774	Io6Pe8	GCST90200274	T-cell surface glycoprotein CD6 isoform levels	Inverse variance weighted	3.3761	6	0.760374	Keloid
GCST90274788	Io6Pe8	GCST90200274	Fibroblast growth factor 21 levels	MR Egger	1.89767	4	0.754574	Keloid
GCST90274788	Io6Pe8	GCST90200274	Fibroblast growth factor 21 levels	Inverse variance weighted	1.8977	5	0.863111	Keloid
GCST90274774	XhSgI3	GCST90200908	T-cell surface glycoprotein CD6 isoform levels	MR Egger	7.88843	5	0.162492	Keloid
GCST90274774	XhSgI3	GCST90200908	T-cell surface glycoprotein CD6 isoform levels	Inverse variance weighted	8.26975	6	0.219	Keloid
GCST90274788	XhSgI3	GCST90200908	Fibroblast growth factor 21 levels	MR Egger	1.87852	4	0.75809	Keloid
GCST90274788	XhSgI3	GCST90200908	Fibroblast growth factor 21 levels	Inverse variance weighted	4.24728	5	0.514391	Keloid
GCST90274774	w1jsyu	GCST90199648	T-cell surface glycoprotein CD6 isoform levels	MR Egger	8.04744	5	0.15364	Keloid
GCST90274774	w1jsyu	GCST90199648	T-cell surface glycoprotein CD6 isoform levels	Inverse variance weighted	8.41328	6	0.209362	Keloid
GCST90274788	w1jsyu	GCST90199648	Fibroblast growth factor 21 levels	MR Egger	0.481181	4	0.975307	Keloid
GCST90274788	w1jsyu	GCST90199648	Fibroblast growth factor 21 levels	Inverse variance weighted	2.1069	5	0.834164	Keloid
GCST90274774	xZgasF	GCST90199688	T-cell surface glycoprotein CD6 isoform levels	MR Egger	2.30669	5	0.805284	Keloid
GCST90274774	xZgasF	GCST90199688	T-cell surface glycoprotein CD6 isoform levels	Inverse variance weighted	2.45939	6	0.872984	Keloid
GCST90274788	xZgasF	GCST90199688	Fibroblast growth factor 21 levels	MR Egger	2.83783	4	0.585321	Keloid
GCST90274788	xZgasF	GCST90199688	Fibroblast growth factor 21 levels	Inverse variance weighted	8.13397	5	0.149005	Keloid
GCST90274774	pKQDAI	GCST90199750	T-cell surface glycoprotein CD6 isoform levels	MR Egger	3.64787	5	0.601141	Keloid
GCST90274774	pKQDAI	GCST90199750	T-cell surface glycoprotein CD6 isoform levels	Inverse variance weighted	3.77262	6	0.707415	Keloid
GCST90274788	pKQDAI	GCST90199750	Fibroblast growth factor 21 levels	MR Egger	8.5678	4	0.0728585	Keloid
GCST90274788	pKQDAI	GCST90199750	Fibroblast growth factor 21 levels	Inverse variance weighted	12.6506	5	0.0268831	Keloid
GCST90274774	hw3lND	GCST90199783	T-cell surface glycoprotein CD6 isoform levels	MR Egger	19.1167	5	0.00182829	Keloid
GCST90274774	hw3lND	GCST90199783	T-cell surface glycoprotein CD6 isoform levels	Inverse variance weighted	23.8743	6	0.00055081	Keloid
GCST90274788	hw3lND	GCST90199783	Fibroblast growth factor 21 levels	MR Egger	12.2623	4	0.0155034	Keloid
GCST90274788	hw3lND	GCST90199783	Fibroblast growth factor 21 levels	Inverse variance weighted	16.4961	5	0.00556151	Keloid
GCST90274774	m6Xn7k	GCST90199797	T-cell surface glycoprotein CD6 isoform levels	MR Egger	16.3863	5	0.00582351	Keloid
GCST90274774	m6Xn7k	GCST90199797	T-cell surface glycoprotein CD6 isoform levels	Inverse variance weighted	16.4494	6	0.0115348	Keloid
GCST90274788	m6Xn7k	GCST90199797	Fibroblast growth factor 21 levels	MR Egger	3.2185	4	0.521948	Keloid
GCST90274788	m6Xn7k	GCST90199797	Fibroblast growth factor 21 levels	Inverse variance weighted	6.56493	5	0.255059	Keloid
GCST90274774	gNtWSr	GCST90199817	T-cell surface glycoprotein CD6 isoform levels	MR Egger	3.24278	5	0.662612	Keloid
GCST90274774	gNtWSr	GCST90199817	T-cell surface glycoprotein CD6 isoform levels	Inverse variance weighted	3.26537	6	0.774879	Keloid
GCST90274788	gNtWSr	GCST90199817	Fibroblast growth factor 21 levels	MR Egger	4.48412	4	0.344434	Keloid
GCST90274788	gNtWSr	GCST90199817	Fibroblast growth factor 21 levels	Inverse variance weighted	4.74624	5	0.447628	Keloid
GCST90274774	R1Cjk6	GCST90199958	T-cell surface glycoprotein CD6 isoform levels	MR Egger	5.17006	5	0.395481	Keloid
GCST90274774	R1Cjk6	GCST90199958	T-cell surface glycoprotein CD6 isoform levels	Inverse variance weighted	5.39559	6	0.494165	Keloid
GCST90274788	R1Cjk6	GCST90199958	Fibroblast growth factor 21 levels	MR Egger	19.7533	4	0.000558631	Keloid
GCST90274788	R1Cjk6	GCST90199958	Fibroblast growth factor 21 levels	Inverse variance weighted	19.7533	5	0.00139018	Keloid
GCST90274774	IwBnMQ	GCST90200041	T-cell surface glycoprotein CD6 isoform levels	MR Egger	8.36727	5	0.137123	Keloid
GCST90274774	IwBnMQ	GCST90200041	T-cell surface glycoprotein CD6 isoform levels	Inverse variance weighted	8.42014	6	0.20891	Keloid
GCST90274788	IwBnMQ	GCST90200041	Fibroblast growth factor 21 levels	MR Egger	1.29643	4	0.86198	Keloid
GCST90274788	IwBnMQ	GCST90200041	Fibroblast growth factor 21 levels	Inverse variance weighted	2.32889	5	0.802015	Keloid
GCST90274774	B3CUsJ	GCST90200160	T-cell surface glycoprotein CD6 isoform levels	MR Egger	4.77356	5	0.444136	Keloid
GCST90274774	B3CUsJ	GCST90200160	T-cell surface glycoprotein CD6 isoform levels	Inverse variance weighted	4.80115	6	0.569558	Keloid
GCST90274788	B3CUsJ	GCST90200160	Fibroblast growth factor 21 levels	MR Egger	5.37679	4	0.250774	Keloid
GCST90274788	B3CUsJ	GCST90200160	Fibroblast growth factor 21 levels	Inverse variance weighted	8.61496	5	0.125443	Keloid
GCST90274774	D13YMH	GCST90200184	T-cell surface glycoprotein CD6 isoform levels	MR Egger	7.21887	5	0.204865	Keloid
GCST90274774	D13YMH	GCST90200184	T-cell surface glycoprotein CD6 isoform levels	Inverse variance weighted	7.82542	6	0.251175	Keloid
GCST90274788	D13YMH	GCST90200184	Fibroblast growth factor 21 levels	MR Egger	5.99524	4	0.199504	Keloid
GCST90274788	D13YMH	GCST90200184	Fibroblast growth factor 21 levels	Inverse variance weighted	6.17036	5	0.289993	Keloid
GCST90274774	lJvEyZ	GCST90200190	T-cell surface glycoprotein CD6 isoform levels	MR Egger	1.44509	5	0.919318	Keloid
GCST90274774	lJvEyZ	GCST90200190	T-cell surface glycoprotein CD6 isoform levels	Inverse variance weighted	6.83395	6	0.336477	Keloid
GCST90274788	lJvEyZ	GCST90200190	Fibroblast growth factor 21 levels	MR Egger	14.291	4	0.00642194	Keloid
GCST90274788	lJvEyZ	GCST90200190	Fibroblast growth factor 21 levels	Inverse variance weighted	20.7146	5	0.000917037	Keloid
GCST90274774	jyGjAT	GCST90200263	T-cell surface glycoprotein CD6 isoform levels	MR Egger	0.751757	5	0.980008	Keloid
GCST90274774	jyGjAT	GCST90200263	T-cell surface glycoprotein CD6 isoform levels	Inverse variance weighted	3.14451	6	0.790504	Keloid
GCST90274788	jyGjAT	GCST90200263	Fibroblast growth factor 21 levels	MR Egger	6.52357	4	0.163312	Keloid
GCST90274788	jyGjAT	GCST90200263	Fibroblast growth factor 21 levels	Inverse variance weighted	9.01964	5	0.108283	Keloid
GCST90274774	VuB31V	GCST90200359	T-cell surface glycoprotein CD6 isoform levels	MR Egger	23.862	5	0.000230777	Keloid
GCST90274774	VuB31V	GCST90200359	T-cell surface glycoprotein CD6 isoform levels	Inverse variance weighted	23.9486	6	0.000533741	Keloid
GCST90274788	VuB31V	GCST90200359	Fibroblast growth factor 21 levels	MR Egger	2.41122	4	0.6606	Keloid
GCST90274788	VuB31V	GCST90200359	Fibroblast growth factor 21 levels	Inverse variance weighted	9.26565	5	0.0989261	Keloid
GCST90274774	QJEBtr	GCST90200387	T-cell surface glycoprotein CD6 isoform levels	MR Egger	1.73506	5	0.884453	Keloid
GCST90274774	QJEBtr	GCST90200387	T-cell surface glycoprotein CD6 isoform levels	Inverse variance weighted	2.00701	6	0.919052	Keloid
GCST90274788	QJEBtr	GCST90200387	Fibroblast growth factor 21 levels	MR Egger	5.10217	4	0.276974	Keloid
GCST90274788	QJEBtr	GCST90200387	Fibroblast growth factor 21 levels	Inverse variance weighted	6.48471	5	0.261868	Keloid
GCST90274774	46ACiV	GCST90200413	T-cell surface glycoprotein CD6 isoform levels	MR Egger	13.3959	5	0.0199383	Keloid
GCST90274774	46ACiV	GCST90200413	T-cell surface glycoprotein CD6 isoform levels	Inverse variance weighted	21.8233	6	0.00130347	Keloid
GCST90274788	46ACiV	GCST90200413	Fibroblast growth factor 21 levels	MR Egger	1.67379	4	0.795473	Keloid
GCST90274788	46ACiV	GCST90200413	Fibroblast growth factor 21 levels	Inverse variance weighted	2.54809	5	0.769236	Keloid
GCST90274774	fd7SvH	GCST90200550	T-cell surface glycoprotein CD6 isoform levels	MR Egger	4.32088	5	0.504201	Keloid
GCST90274774	fd7SvH	GCST90200550	T-cell surface glycoprotein CD6 isoform levels	Inverse variance weighted	4.58128	6	0.598523	Keloid
GCST90274788	fd7SvH	GCST90200550	Fibroblast growth factor 21 levels	MR Egger	7.55529	4	0.109296	Keloid
GCST90274788	fd7SvH	GCST90200550	Fibroblast growth factor 21 levels	Inverse variance weighted	11.3716	5	0.04449	Keloid
GCST90274774	dRKBxd	GCST90200565	T-cell surface glycoprotein CD6 isoform levels	MR Egger	8.13955	5	0.148711	Keloid
GCST90274774	dRKBxd	GCST90200565	T-cell surface glycoprotein CD6 isoform levels	Inverse variance weighted	8.36518	6	0.212551	Keloid
GCST90274788	dRKBxd	GCST90200565	Fibroblast growth factor 21 levels	MR Egger	3.10173	4	0.540948	Keloid
GCST90274788	dRKBxd	GCST90200565	Fibroblast growth factor 21 levels	Inverse variance weighted	5.06986	5	0.407414	Keloid
GCST90274774	7I6cmM	GCST90200685	T-cell surface glycoprotein CD6 isoform levels	MR Egger	20.5117	5	0.00100142	Keloid
GCST90274774	7I6cmM	GCST90200685	T-cell surface glycoprotein CD6 isoform levels	Inverse variance weighted	25.9828	6	0.000224289	Keloid
GCST90274788	7I6cmM	GCST90200685	Fibroblast growth factor 21 levels	MR Egger	5.89559	4	0.207082	Keloid
GCST90274788	7I6cmM	GCST90200685	Fibroblast growth factor 21 levels	Inverse variance weighted	6.60201	5	0.251961	Keloid
GCST90274774	KHa5g9	GCST90200722	T-cell surface glycoprotein CD6 isoform levels	MR Egger	3.23221	5	0.664236	Keloid
GCST90274774	KHa5g9	GCST90200722	T-cell surface glycoprotein CD6 isoform levels	Inverse variance weighted	3.90683	6	0.689283	Keloid
GCST90274788	KHa5g9	GCST90200722	Fibroblast growth factor 21 levels	MR Egger	1.57815	4	0.812714	Keloid
GCST90274788	KHa5g9	GCST90200722	Fibroblast growth factor 21 levels	Inverse variance weighted	2.16963	5	0.82521	Keloid
GCST90274785	zIWLPf	GCST90200027	Delta and Notch-like epidermal growth factor-related receptor levels	MR Egger	1.38648	2	0.499954	Scar conditions and fibrosis of skin
GCST90274785	zIWLPf	GCST90200027	Delta and Notch-like epidermal growth factor-related receptor levels	Inverse variance weighted	1.81113	3	0.612515	Scar conditions and fibrosis of skin
GCST90274797	zIWLPf	GCST90200027	Interleukin-10 receptor subunit beta levels	MR Egger	6.75175	2	0.0341881	Scar conditions and fibrosis of skin
GCST90274797	zIWLPf	GCST90200027	Interleukin-10 receptor subunit beta levels	Inverse variance weighted	8.16522	3	0.0427176	Scar conditions and fibrosis of skin
GCST90274785	Uvy2ju	GCST90200616	Delta and Notch-like epidermal growth factor-related receptor levels	MR Egger	1.24283	2	0.537184	Scar conditions and fibrosis of skin
GCST90274785	Uvy2ju	GCST90200616	Delta and Notch-like epidermal growth factor-related receptor levels	Inverse variance weighted	3.83126	3	0.280271	Scar conditions and fibrosis of skin
GCST90274797	Uvy2ju	GCST90200616	Interleukin-10 receptor subunit beta levels	MR Egger	2.09795	2	0.350296	Scar conditions and fibrosis of skin
GCST90274797	Uvy2ju	GCST90200616	Interleukin-10 receptor subunit beta levels	Inverse variance weighted	2.09871	3	0.552174	Scar conditions and fibrosis of skin
GCST90274785	yKa4JS	GCST90200678	Delta and Notch-like epidermal growth factor-related receptor levels	MR Egger	1.53707	2	0.463693	Scar conditions and fibrosis of skin
GCST90274785	yKa4JS	GCST90200678	Delta and Notch-like epidermal growth factor-related receptor levels	Inverse variance weighted	5.66381	3	0.129163	Scar conditions and fibrosis of skin
GCST90274797	yKa4JS	GCST90200678	Interleukin-10 receptor subunit beta levels	MR Egger	0.327524	2	0.848944	Scar conditions and fibrosis of skin
GCST90274797	yKa4JS	GCST90200678	Interleukin-10 receptor subunit beta levels	Inverse variance weighted	1.29825	3	0.729549	Scar conditions and fibrosis of skin
GCST90274785	CV1yAZ	GCST90200691	Delta and Notch-like epidermal growth factor-related receptor levels	MR Egger	0.426195	2	0.808077	Scar conditions and fibrosis of skin
GCST90274785	CV1yAZ	GCST90200691	Delta and Notch-like epidermal growth factor-related receptor levels	Inverse variance weighted	1.41255	3	0.702597	Scar conditions and fibrosis of skin
GCST90274797	CV1yAZ	GCST90200691	Interleukin-10 receptor subunit beta levels	MR Egger	1.09446	2	0.578551	Scar conditions and fibrosis of skin
GCST90274797	CV1yAZ	GCST90200691	Interleukin-10 receptor subunit beta levels	Inverse variance weighted	1.31658	3	0.725199	Scar conditions and fibrosis of skin
GCST90274785	NwYRF8	GCST90199625	Delta and Notch-like epidermal growth factor-related receptor levels	MR Egger	0.0465175	2	0.97701	Scar conditions and fibrosis of skin
GCST90274785	NwYRF8	GCST90199625	Delta and Notch-like epidermal growth factor-related receptor levels	Inverse variance weighted	0.869398	3	0.832806	Scar conditions and fibrosis of skin
GCST90274797	NwYRF8	GCST90199625	Interleukin-10 receptor subunit beta levels	MR Egger	3.29744	2	0.192295	Scar conditions and fibrosis of skin
GCST90274797	NwYRF8	GCST90199625	Interleukin-10 receptor subunit beta levels	Inverse variance weighted	3.91833	3	0.270419	Scar conditions and fibrosis of skin
GCST90274785	zmkCIO	GCST90199640	Delta and Notch-like epidermal growth factor-related receptor levels	MR Egger	1.98708	2	0.370263	Scar conditions and fibrosis of skin
GCST90274785	zmkCIO	GCST90199640	Delta and Notch-like epidermal growth factor-related receptor levels	Inverse variance weighted	2.27534	3	0.517261	Scar conditions and fibrosis of skin
GCST90274797	zmkCIO	GCST90199640	Interleukin-10 receptor subunit beta levels	MR Egger	0.454176	2	0.79685	Scar conditions and fibrosis of skin
GCST90274797	zmkCIO	GCST90199640	Interleukin-10 receptor subunit beta levels	Inverse variance weighted	2.30233	3	0.512074	Scar conditions and fibrosis of skin
GCST90274785	2OEJOW	GCST90199766	Delta and Notch-like epidermal growth factor-related receptor levels	MR Egger	0.0909377	2	0.955549	Scar conditions and fibrosis of skin
GCST90274785	2OEJOW	GCST90199766	Delta and Notch-like epidermal growth factor-related receptor levels	Inverse variance weighted	2.50481	3	0.474422	Scar conditions and fibrosis of skin
GCST90274797	2OEJOW	GCST90199766	Interleukin-10 receptor subunit beta levels	MR Egger	0.0718757	2	0.9647	Scar conditions and fibrosis of skin
GCST90274797	2OEJOW	GCST90199766	Interleukin-10 receptor subunit beta levels	Inverse variance weighted	0.432948	3	0.933355	Scar conditions and fibrosis of skin
GCST90274785	j7jGK3	GCST90199782	Delta and Notch-like epidermal growth factor-related receptor levels	MR Egger	0.263605	2	0.876514	Scar conditions and fibrosis of skin
GCST90274785	j7jGK3	GCST90199782	Delta and Notch-like epidermal growth factor-related receptor levels	Inverse variance weighted	1.22903	3	0.74605	Scar conditions and fibrosis of skin
GCST90274797	j7jGK3	GCST90199782	Interleukin-10 receptor subunit beta levels	MR Egger	1.12064	2	0.571026	Scar conditions and fibrosis of skin
GCST90274797	j7jGK3	GCST90199782	Interleukin-10 receptor subunit beta levels	Inverse variance weighted	1.41244	3	0.702621	Scar conditions and fibrosis of skin
GCST90274785	u4meFu	GCST90199803	Delta and Notch-like epidermal growth factor-related receptor levels	MR Egger	0.733284	2	0.693058	Scar conditions and fibrosis of skin
GCST90274785	u4meFu	GCST90199803	Delta and Notch-like epidermal growth factor-related receptor levels	Inverse variance weighted	0.851517	3	0.837109	Scar conditions and fibrosis of skin
GCST90274797	u4meFu	GCST90199803	Interleukin-10 receptor subunit beta levels	MR Egger	0.719191	2	0.697959	Scar conditions and fibrosis of skin
GCST90274797	u4meFu	GCST90199803	Interleukin-10 receptor subunit beta levels	Inverse variance weighted	5.30247	3	0.150942	Scar conditions and fibrosis of skin
GCST90274785	sR3nXs	GCST90199878	Delta and Notch-like epidermal growth factor-related receptor levels	MR Egger	2.33368	2	0.311349	Scar conditions and fibrosis of skin
GCST90274785	sR3nXs	GCST90199878	Delta and Notch-like epidermal growth factor-related receptor levels	Inverse variance weighted	2.48925	3	0.477237	Scar conditions and fibrosis of skin
GCST90274797	sR3nXs	GCST90199878	Interleukin-10 receptor subunit beta levels	MR Egger	13.6355	2	0.00109419	Scar conditions and fibrosis of skin
GCST90274797	sR3nXs	GCST90199878	Interleukin-10 receptor subunit beta levels	Inverse variance weighted	13.9399	3	0.00298813	Scar conditions and fibrosis of skin
GCST90274785	YcjZIa	GCST90199947	Delta and Notch-like epidermal growth factor-related receptor levels	MR Egger	0.27576	2	0.871203	Scar conditions and fibrosis of skin
GCST90274785	YcjZIa	GCST90199947	Delta and Notch-like epidermal growth factor-related receptor levels	Inverse variance weighted	1.55065	3	0.670631	Scar conditions and fibrosis of skin
GCST90274797	YcjZIa	GCST90199947	Interleukin-10 receptor subunit beta levels	MR Egger	5.48033	2	0.0645597	Scar conditions and fibrosis of skin
GCST90274797	YcjZIa	GCST90199947	Interleukin-10 receptor subunit beta levels	Inverse variance weighted	5.48199	3	0.13972	Scar conditions and fibrosis of skin
GCST90274785	0NSjPC	GCST90200287	Delta and Notch-like epidermal growth factor-related receptor levels	MR Egger	2.51736	2	0.284029	Scar conditions and fibrosis of skin
GCST90274785	0NSjPC	GCST90200287	Delta and Notch-like epidermal growth factor-related receptor levels	Inverse variance weighted	2.622	3	0.453646	Scar conditions and fibrosis of skin
GCST90274797	0NSjPC	GCST90200287	Interleukin-10 receptor subunit beta levels	MR Egger	1.27005	2	0.529922	Scar conditions and fibrosis of skin
GCST90274797	0NSjPC	GCST90200287	Interleukin-10 receptor subunit beta levels	Inverse variance weighted	3.09317	3	0.377483	Scar conditions and fibrosis of skin
GCST90274785	0pgWkk	GCST90200335	Delta and Notch-like epidermal growth factor-related receptor levels	MR Egger	3.21023	2	0.200867	Scar conditions and fibrosis of skin
GCST90274785	0pgWkk	GCST90200335	Delta and Notch-like epidermal growth factor-related receptor levels	Inverse variance weighted	3.21777	3	0.359253	Scar conditions and fibrosis of skin
GCST90274797	0pgWkk	GCST90200335	Interleukin-10 receptor subunit beta levels	MR Egger	10.5676	2	0.00507306	Scar conditions and fibrosis of skin
GCST90274797	0pgWkk	GCST90200335	Interleukin-10 receptor subunit beta levels	Inverse variance weighted	11.8182	3	0.00803241	Scar conditions and fibrosis of skin
GCST90274785	dV0Nx5	GCST90200343	Delta and Notch-like epidermal growth factor-related receptor levels	MR Egger	0.16223	2	0.922088	Scar conditions and fibrosis of skin
GCST90274785	dV0Nx5	GCST90200343	Delta and Notch-like epidermal growth factor-related receptor levels	Inverse variance weighted	0.623926	3	0.890934	Scar conditions and fibrosis of skin
GCST90274797	dV0Nx5	GCST90200343	Interleukin-10 receptor subunit beta levels	MR Egger	2.76945	2	0.250392	Scar conditions and fibrosis of skin
GCST90274797	dV0Nx5	GCST90200343	Interleukin-10 receptor subunit beta levels	Inverse variance weighted	6.68847	3	0.0825189	Scar conditions and fibrosis of skin
GCST90274785	EcSEoh	GCST90200652	Delta and Notch-like epidermal growth factor-related receptor levels	MR Egger	0.114518	2	0.94435	Scar conditions and fibrosis of skin
GCST90274785	EcSEoh	GCST90200652	Delta and Notch-like epidermal growth factor-related receptor levels	Inverse variance weighted	0.122378	3	0.989023	Scar conditions and fibrosis of skin
GCST90274797	EcSEoh	GCST90200652	Interleukin-10 receptor subunit beta levels	MR Egger	4.61315	2	0.0996019	Scar conditions and fibrosis of skin
GCST90274797	EcSEoh	GCST90200652	Interleukin-10 receptor subunit beta levels	Inverse variance weighted	4.63798	3	0.200308	Scar conditions and fibrosis of skin
GCST90274785	D99Mds	GCST90200683	Delta and Notch-like epidermal growth factor-related receptor levels	MR Egger	1.37621	2	0.502528	Scar conditions and fibrosis of skin
GCST90274785	D99Mds	GCST90200683	Delta and Notch-like epidermal growth factor-related receptor levels	Inverse variance weighted	2.04683	3	0.562744	Scar conditions and fibrosis of skin
GCST90274797	D99Mds	GCST90200683	Interleukin-10 receptor subunit beta levels	MR Egger	1.26357	2	0.531642	Scar conditions and fibrosis of skin
GCST90274797	D99Mds	GCST90200683	Interleukin-10 receptor subunit beta levels	Inverse variance weighted	1.33209	3	0.721527	Scar conditions and fibrosis of skin
GCST90274785	BS9vU6	GCST90200860	Delta and Notch-like epidermal growth factor-related receptor levels	MR Egger	1.14181	2	0.565014	Scar conditions and fibrosis of skin
GCST90274785	BS9vU6	GCST90200860	Delta and Notch-like epidermal growth factor-related receptor levels	Inverse variance weighted	1.17643	3	0.758662	Scar conditions and fibrosis of skin
GCST90274797	BS9vU6	GCST90200860	Interleukin-10 receptor subunit beta levels	MR Egger	1.36012	2	0.506587	Scar conditions and fibrosis of skin
GCST90274797	BS9vU6	GCST90200860	Interleukin-10 receptor subunit beta levels	Inverse variance weighted	3.25545	3	0.353892	Scar conditions and fibrosis of skin
GCST90274785	F4Zscs	GCST90200961	Delta and Notch-like epidermal growth factor-related receptor levels	MR Egger	7.30189	2	0.0259666	Scar conditions and fibrosis of skin
GCST90274785	F4Zscs	GCST90200961	Delta and Notch-like epidermal growth factor-related receptor levels	Inverse variance weighted	7.55673	3	0.0561186	Scar conditions and fibrosis of skin
GCST90274797	F4Zscs	GCST90200961	Interleukin-10 receptor subunit beta levels	MR Egger	3.75744	2	0.152785	Scar conditions and fibrosis of skin
GCST90274797	F4Zscs	GCST90200961	Interleukin-10 receptor subunit beta levels	Inverse variance weighted	3.76687	3	0.287763	Scar conditions and fibrosis of skin
GCST90274785	O15nr4	GCST90200965	Delta and Notch-like epidermal growth factor-related receptor levels	MR Egger	0.510366	2	0.774775	Scar conditions and fibrosis of skin
GCST90274785	O15nr4	GCST90200965	Delta and Notch-like epidermal growth factor-related receptor levels	Inverse variance weighted	1.45101	3	0.693622	Scar conditions and fibrosis of skin
GCST90274797	O15nr4	GCST90200965	Interleukin-10 receptor subunit beta levels	MR Egger	3.80631	2	0.149097	Scar conditions and fibrosis of skin
GCST90274797	O15nr4	GCST90200965	Interleukin-10 receptor subunit beta levels	Inverse variance weighted	4.40787	3	0.220657	Scar conditions and fibrosis of skin

## Sheet: CIP Reverse MR
id.exposure	id.outcome	outcome	exposure	method	nsnp	b	se	pval	lo_ci	up_ci	or	or_lci95	or_uci95	disease
GCST90199759	yVC6JE	GCST90274774	Indolebutyrate levels	MR Egger	3	0.103477	0.137119	0.588444	-0.165276	0.37223	1.10902	0.847659	1.45097	Keloid
GCST90199759	yVC6JE	GCST90274774	Indolebutyrate levels	Weighted median	3	-0.0180033	0.0506887	0.72246	-0.117353	0.0813466	0.982158	0.889271	1.08475	Keloid
GCST90199759	yVC6JE	GCST90274774	Indolebutyrate levels	Inverse variance weighted	3	-0.010147	0.0475443	0.830998	-0.103334	0.0830399	0.989904	0.901826	1.08659	Keloid
GCST90199759	yVC6JE	GCST90274774	Indolebutyrate levels	Simple mode	3	-0.0290579	0.0676069	0.709213	-0.161567	0.103452	0.97136	0.850809	1.10899	Keloid
GCST90199759	yVC6JE	GCST90274774	Indolebutyrate levels	Weighted mode	3	-0.0213799	0.0556475	0.73783	-0.130449	0.0876891	0.978847	0.877701	1.09165	Keloid
GCST90199837	yVC6JE	GCST90274774	Carotenoid levels (cryptoxanthin)	MR Egger	4	-0.0587327	0.219773	0.814317	-0.489488	0.372022	0.942959	0.61294	1.45067	Keloid
GCST90199837	yVC6JE	GCST90274774	Carotenoid levels (cryptoxanthin)	Weighted median	4	0.135623	0.0919376	0.140167	-0.0445742	0.315821	1.14525	0.956405	1.37138	Keloid
GCST90199837	yVC6JE	GCST90274774	Carotenoid levels (cryptoxanthin)	Inverse variance weighted	4	0.173787	0.0770048	0.0240188	0.0228572	0.324716	1.1898	1.02312	1.38364	Keloid
GCST90199837	yVC6JE	GCST90274774	Carotenoid levels (cryptoxanthin)	Simple mode	4	0.118691	0.12422	0.40982	-0.12478	0.362161	1.12602	0.882691	1.43643	Keloid
GCST90199837	yVC6JE	GCST90274774	Carotenoid levels (cryptoxanthin)	Weighted mode	4	0.117535	0.138692	0.458997	-0.154301	0.389371	1.12472	0.857014	1.47605	Keloid
GCST90199886	yVC6JE	GCST90274774	3-methylglutaconate levels	MR Egger	7	0.0194067	0.0424026	0.666386	-0.0637025	0.102516	1.0196	0.938284	1.10795	Keloid
GCST90199886	yVC6JE	GCST90274774	3-methylglutaconate levels	Weighted median	7	0.0281632	0.0273591	0.303296	-0.0254606	0.081787	1.02856	0.974861	1.08522	Keloid
GCST90199886	yVC6JE	GCST90274774	3-methylglutaconate levels	Inverse variance weighted	7	0.0303029	0.0234796	0.19684	-0.0157171	0.0763229	1.03077	0.984406	1.07931	Keloid
GCST90199886	yVC6JE	GCST90274774	3-methylglutaconate levels	Simple mode	7	0.0554168	0.0399074	0.214299	-0.0228017	0.133635	1.05698	0.977456	1.14298	Keloid
GCST90199886	yVC6JE	GCST90274774	3-methylglutaconate levels	Weighted mode	7	0.0300019	0.0249656	0.274743	-0.0189306	0.0789344	1.03046	0.981247	1.08213	Keloid
GCST90200142	yVC6JE	GCST90274774	Carotene diol (1) levels	MR Egger	7	-0.12818	0.111655	0.302914	-0.347024	0.0906652	0.879695	0.706788	1.0949	Keloid
GCST90200142	yVC6JE	GCST90274774	Carotene diol (1) levels	Weighted median	7	-0.0478803	0.0433735	0.269633	-0.132892	0.0371317	0.953248	0.875559	1.03783	Keloid
GCST90200142	yVC6JE	GCST90274774	Carotene diol (1) levels	Inverse variance weighted	7	-0.0410516	0.038115	0.28146	-0.115757	0.0336538	0.95978	0.890692	1.03423	Keloid
GCST90200142	yVC6JE	GCST90274774	Carotene diol (1) levels	Simple mode	7	-0.0787403	0.0775832	0.349311	-0.230803	0.0733227	0.92428	0.793896	1.07608	Keloid
GCST90200142	yVC6JE	GCST90274774	Carotene diol (1) levels	Weighted mode	7	-0.0488062	0.046922	0.338356	-0.140773	0.043161	0.952366	0.868686	1.04411	Keloid
GCST90200274	yVC6JE	GCST90274774	Cis-3,4-methyleneheptanoylglycine levels	MR Egger	5	0.0409569	0.0507216	0.478473	-0.0584573	0.140371	1.04181	0.943219	1.1507	Keloid
GCST90200274	yVC6JE	GCST90274774	Cis-3,4-methyleneheptanoylglycine levels	Weighted median	5	0.0219729	0.0310589	0.479281	-0.0389026	0.0828484	1.02222	0.961844	1.08638	Keloid
GCST90200274	yVC6JE	GCST90274774	Cis-3,4-methyleneheptanoylglycine levels	Inverse variance weighted	5	0.00548673	0.0279781	0.844526	-0.0493503	0.0603237	1.0055	0.951848	1.06218	Keloid
GCST90200274	yVC6JE	GCST90274774	Cis-3,4-methyleneheptanoylglycine levels	Simple mode	5	0.0249005	0.0600239	0.699541	-0.0927463	0.142547	1.02521	0.911425	1.15321	Keloid
GCST90200274	yVC6JE	GCST90274774	Cis-3,4-methyleneheptanoylglycine levels	Weighted mode	5	0.0230375	0.0311806	0.50101	-0.0380764	0.0841515	1.0233	0.962639	1.08779	Keloid
GCST90200908	yVC6JE	GCST90274774	Retinol (Vitamin A) to linoleoyl-arachidonoyl-glycerol (18:2 to 20:4) [2] ratio	MR Egger	6	0.193541	0.0915928	0.102138	0.0140191	0.373063	1.21354	1.01412	1.45218	Keloid
GCST90200908	yVC6JE	GCST90274774	Retinol (Vitamin A) to linoleoyl-arachidonoyl-glycerol (18:2 to 20:4) [2] ratio	Weighted median	6	0.032836	0.03486	0.346224	-0.0354897	0.101162	1.03338	0.965133	1.10646	Keloid
GCST90200908	yVC6JE	GCST90274774	Retinol (Vitamin A) to linoleoyl-arachidonoyl-glycerol (18:2 to 20:4) [2] ratio	Inverse variance weighted	6	0.0213116	0.0320902	0.506616	-0.0415852	0.0842085	1.02154	0.959268	1.08786	Keloid
GCST90200908	yVC6JE	GCST90274774	Retinol (Vitamin A) to linoleoyl-arachidonoyl-glycerol (18:2 to 20:4) [2] ratio	Simple mode	6	-0.0268098	0.0793364	0.749146	-0.182309	0.12869	0.973546	0.833344	1.13734	Keloid
GCST90200908	yVC6JE	GCST90274774	Retinol (Vitamin A) to linoleoyl-arachidonoyl-glycerol (18:2 to 20:4) [2] ratio	Weighted mode	6	0.0549475	0.0360486	0.187952	-0.0157078	0.125603	1.05649	0.984415	1.13383	Keloid
GCST90200986	yVC6JE	GCST90274774	Cholesterol to linoleoyl-arachidonoyl-glycerol (18:2 to 20:4) [2] ratio	MR Egger	4	0.21587	0.116596	0.205313	-0.012658	0.444398	1.24094	0.987422	1.55955	Keloid
GCST90200986	yVC6JE	GCST90274774	Cholesterol to linoleoyl-arachidonoyl-glycerol (18:2 to 20:4) [2] ratio	Weighted median	4	0.0379306	0.0361284	0.293771	-0.032881	0.108742	1.03866	0.967654	1.11487	Keloid
GCST90200986	yVC6JE	GCST90274774	Cholesterol to linoleoyl-arachidonoyl-glycerol (18:2 to 20:4) [2] ratio	Inverse variance weighted	4	0.0388729	0.0403407	0.335239	-0.0401948	0.117941	1.03964	0.960602	1.12518	Keloid
GCST90200986	yVC6JE	GCST90274774	Cholesterol to linoleoyl-arachidonoyl-glycerol (18:2 to 20:4) [2] ratio	Simple mode	4	-0.0651895	0.109415	0.593266	-0.279643	0.149264	0.93689	0.756054	1.16098	Keloid
GCST90200986	yVC6JE	GCST90274774	Cholesterol to linoleoyl-arachidonoyl-glycerol (18:2 to 20:4) [2] ratio	Weighted mode	4	0.0806248	0.0413107	0.146035	-0.000344133	0.161594	1.08396	0.999656	1.17538	Keloid
GCST90199759	lKgo4z	GCST90274788	Indolebutyrate levels	MR Egger	3	0.0103039	0.138886	0.952855	-0.261912	0.28252	1.01036	0.769579	1.32647	Keloid
GCST90199759	lKgo4z	GCST90274788	Indolebutyrate levels	Weighted median	3	0.0133073	0.0517706	0.797146	-0.0881632	0.114778	1.0134	0.915611	1.12162	Keloid
GCST90199759	lKgo4z	GCST90274788	Indolebutyrate levels	Inverse variance weighted	3	0.0133576	0.0482547	0.781923	-0.0812216	0.107937	1.01345	0.921989	1.11398	Keloid
GCST90199759	lKgo4z	GCST90274788	Indolebutyrate levels	Simple mode	3	0.00353805	0.0631631	0.960423	-0.120262	0.127338	1.00354	0.886689	1.1358	Keloid
GCST90199759	lKgo4z	GCST90274788	Indolebutyrate levels	Weighted mode	3	0.0190801	0.0593939	0.778487	-0.0973319	0.135492	1.01926	0.907255	1.1451	Keloid
GCST90199837	lKgo4z	GCST90274788	Carotenoid levels (cryptoxanthin)	MR Egger	4	-0.0745372	0.225699	0.772596	-0.516907	0.367833	0.928173	0.596362	1.4446	Keloid
GCST90199837	lKgo4z	GCST90274788	Carotenoid levels (cryptoxanthin)	Weighted median	4	0.0874084	0.0928754	0.346635	-0.0946274	0.269444	1.09134	0.909712	1.30924	Keloid
GCST90199837	lKgo4z	GCST90274788	Carotenoid levels (cryptoxanthin)	Inverse variance weighted	4	0.0489046	0.0777953	0.52959	-0.103574	0.201383	1.05012	0.901609	1.22309	Keloid
GCST90199837	lKgo4z	GCST90274788	Carotenoid levels (cryptoxanthin)	Simple mode	4	0.125025	0.139959	0.437516	-0.149295	0.399346	1.13318	0.861315	1.49085	Keloid
GCST90199837	lKgo4z	GCST90274788	Carotenoid levels (cryptoxanthin)	Weighted mode	4	0.127814	0.136368	0.417762	-0.139468	0.395096	1.13634	0.869821	1.48453	Keloid
GCST90199886	lKgo4z	GCST90274788	3-methylglutaconate levels	MR Egger	7	-0.0522481	0.0804507	0.544702	-0.209932	0.105435	0.949093	0.81064	1.11119	Keloid
GCST90199886	lKgo4z	GCST90274788	3-methylglutaconate levels	Weighted median	7	-0.0604989	0.0402423	0.132745	-0.139374	0.018376	0.941295	0.869903	1.01855	Keloid
GCST90199886	lKgo4z	GCST90274788	3-methylglutaconate levels	Inverse variance weighted	7	-0.0784808	0.0413479	0.0576882	-0.159523	0.00256109	0.92452	0.852551	1.00256	Keloid
GCST90199886	lKgo4z	GCST90274788	3-methylglutaconate levels	Simple mode	7	-0.0904052	0.0940888	0.373733	-0.274819	0.0940088	0.913561	0.759709	1.09857	Keloid
GCST90199886	lKgo4z	GCST90274788	3-methylglutaconate levels	Weighted mode	7	-0.0883085	0.0357292	0.0483524	-0.158338	-0.0182792	0.915478	0.853561	0.981887	Keloid
GCST90200142	lKgo4z	GCST90274788	Carotene diol (1) levels	MR Egger	7	-0.12439	0.112732	0.320101	-0.345343	0.0965644	0.883036	0.707977	1.10138	Keloid
GCST90200142	lKgo4z	GCST90274788	Carotene diol (1) levels	Weighted median	7	-0.0483539	0.0455427	0.288361	-0.137618	0.0409099	0.952797	0.871432	1.04176	Keloid
GCST90200142	lKgo4z	GCST90274788	Carotene diol (1) levels	Inverse variance weighted	7	-0.0331961	0.0384415	0.387835	-0.108541	0.0421492	0.967349	0.897142	1.04305	Keloid
GCST90200142	lKgo4z	GCST90274788	Carotene diol (1) levels	Simple mode	7	0.0134247	0.0887778	0.884761	-0.16058	0.187429	1.01352	0.85165	1.20614	Keloid
GCST90200142	lKgo4z	GCST90274788	Carotene diol (1) levels	Weighted mode	7	-0.0708178	0.0528267	0.228586	-0.174358	0.0327225	0.931632	0.839996	1.03326	Keloid
GCST90200274	lKgo4z	GCST90274788	Cis-3,4-methyleneheptanoylglycine levels	MR Egger	5	-0.211472	0.0513956	0.0260058	-0.312207	-0.110737	0.809392	0.73183	0.895174	Keloid
GCST90200274	lKgo4z	GCST90274788	Cis-3,4-methyleneheptanoylglycine levels	Weighted median	5	-0.130819	0.0339901	0.00011873	-0.197439	-0.0641982	0.877377	0.82083	0.937819	Keloid
GCST90200274	lKgo4z	GCST90274788	Cis-3,4-methyleneheptanoylglycine levels	Inverse variance weighted	5	-0.0932852	0.0454215	0.0399983	-0.182311	-0.00425903	0.910934	0.833342	0.99575	Keloid
GCST90200274	lKgo4z	GCST90274788	Cis-3,4-methyleneheptanoylglycine levels	Simple mode	5	0.0799594	0.120372	0.542853	-0.15597	0.315888	1.08324	0.855585	1.37148	Keloid
GCST90200274	lKgo4z	GCST90274788	Cis-3,4-methyleneheptanoylglycine levels	Weighted mode	5	-0.135346	0.0333423	0.0153576	-0.200697	-0.0699954	0.873413	0.81816	0.932398	Keloid
GCST90200908	lKgo4z	GCST90274788	Retinol (Vitamin A) to linoleoyl-arachidonoyl-glycerol (18:2 to 20:4) [2] ratio	MR Egger	6	0.0299112	0.133121	0.83323	-0.231005	0.290828	1.03036	0.793735	1.33753	Keloid
GCST90200908	lKgo4z	GCST90274788	Retinol (Vitamin A) to linoleoyl-arachidonoyl-glycerol (18:2 to 20:4) [2] ratio	Weighted median	6	0.0139229	0.0343709	0.685419	-0.0534439	0.0812898	1.01402	0.947959	1.08469	Keloid
GCST90200908	lKgo4z	GCST90274788	Retinol (Vitamin A) to linoleoyl-arachidonoyl-glycerol (18:2 to 20:4) [2] ratio	Inverse variance weighted	6	0.0163901	0.0396599	0.679411	-0.0613432	0.0941235	1.01653	0.9405	1.0987	Keloid
GCST90200908	lKgo4z	GCST90274788	Retinol (Vitamin A) to linoleoyl-arachidonoyl-glycerol (18:2 to 20:4) [2] ratio	Simple mode	6	0.0240624	0.0542779	0.676061	-0.0823224	0.130447	1.02435	0.920975	1.13934	Keloid
GCST90200908	lKgo4z	GCST90274788	Retinol (Vitamin A) to linoleoyl-arachidonoyl-glycerol (18:2 to 20:4) [2] ratio	Weighted mode	6	0.00937439	0.0359315	0.804577	-0.0610513	0.0798001	1.00942	0.940775	1.08307	Keloid
GCST90200986	lKgo4z	GCST90274788	Cholesterol to linoleoyl-arachidonoyl-glycerol (18:2 to 20:4) [2] ratio	MR Egger	4	-0.0425788	0.238872	0.874948	-0.510767	0.42561	0.958315	0.600035	1.53052	Keloid
GCST90200986	lKgo4z	GCST90274788	Cholesterol to linoleoyl-arachidonoyl-glycerol (18:2 to 20:4) [2] ratio	Weighted median	4	-0.00502589	0.0436068	0.908243	-0.0904953	0.0804435	0.994987	0.913479	1.08377	Keloid
GCST90200986	lKgo4z	GCST90274788	Cholesterol to linoleoyl-arachidonoyl-glycerol (18:2 to 20:4) [2] ratio	Inverse variance weighted	4	-0.0347478	0.0600563	0.562867	-0.152458	0.0829625	0.965849	0.858595	1.0865	Keloid
GCST90200986	lKgo4z	GCST90274788	Cholesterol to linoleoyl-arachidonoyl-glycerol (18:2 to 20:4) [2] ratio	Simple mode	4	0.00463171	0.0760041	0.955239	-0.144336	0.1536	1.00464	0.865597	1.16602	Keloid
GCST90200986	lKgo4z	GCST90274788	Cholesterol to linoleoyl-arachidonoyl-glycerol (18:2 to 20:4) [2] ratio	Weighted mode	4	0.00307847	0.044573	0.949283	-0.0842847	0.0904416	1.00308	0.91917	1.09466	Keloid
GCST90200027	Dw3MuF	GCST90274785	4-hydroxyphenylacetoylcarnitine levels	MR Egger	5	0.0535927	0.180989	0.786461	-0.301146	0.408331	1.05505	0.73997	1.50431	Scar conditions and fibrosis of skin
GCST90200027	Dw3MuF	GCST90274785	4-hydroxyphenylacetoylcarnitine levels	Weighted median	5	-0.0104087	0.0489533	0.83162	-0.106357	0.0855399	0.989645	0.899103	1.0893	Scar conditions and fibrosis of skin
GCST90200027	Dw3MuF	GCST90274785	4-hydroxyphenylacetoylcarnitine levels	Inverse variance weighted	5	-0.037709	0.053285	0.479141	-0.142148	0.0667297	0.962993	0.867493	1.06901	Scar conditions and fibrosis of skin
GCST90200027	Dw3MuF	GCST90274785	4-hydroxyphenylacetoylcarnitine levels	Simple mode	5	0.00364388	0.0680601	0.95987	-0.129754	0.137042	1.00365	0.878311	1.14688	Scar conditions and fibrosis of skin
GCST90200027	Dw3MuF	GCST90274785	4-hydroxyphenylacetoylcarnitine levels	Weighted mode	5	-0.00399915	0.056958	0.947395	-0.115637	0.107639	0.996009	0.890799	1.11365	Scar conditions and fibrosis of skin
GCST90200616	Dw3MuF	GCST90274785	X-23659 levels	MR Egger	5	0.0777696	0.0959371	0.476915	-0.110267	0.265806	1.08087	0.895595	1.30448	Scar conditions and fibrosis of skin
GCST90200616	Dw3MuF	GCST90274785	X-23659 levels	Weighted median	5	0.034916	0.0489749	0.475885	-0.0610748	0.130907	1.03553	0.940753	1.13986	Scar conditions and fibrosis of skin
GCST90200616	Dw3MuF	GCST90274785	X-23659 levels	Inverse variance weighted	5	0.0136136	0.0443518	0.758885	-0.073316	0.100543	1.01371	0.929307	1.10577	Scar conditions and fibrosis of skin
GCST90200616	Dw3MuF	GCST90274785	X-23659 levels	Simple mode	5	-0.0749261	0.087864	0.441849	-0.247139	0.0972873	0.927812	0.781032	1.10218	Scar conditions and fibrosis of skin
GCST90200616	Dw3MuF	GCST90274785	X-23659 levels	Weighted mode	5	0.0434256	0.0516442	0.447754	-0.057797	0.144648	1.04438	0.943841	1.15563	Scar conditions and fibrosis of skin
GCST90200678	Dw3MuF	GCST90274785	N-acetylasparagine levels	MR Egger	5	0.00573001	0.024424	0.829615	-0.0421411	0.0536011	1.00575	0.958735	1.05506	Scar conditions and fibrosis of skin
GCST90200678	Dw3MuF	GCST90274785	N-acetylasparagine levels	Weighted median	5	-0.00961694	0.0155033	0.53505	-0.0400034	0.0207695	0.990429	0.960786	1.02099	Scar conditions and fibrosis of skin
GCST90200678	Dw3MuF	GCST90274785	N-acetylasparagine levels	Inverse variance weighted	5	-0.0124624	0.0150852	0.408729	-0.0420293	0.0171046	0.987615	0.958842	1.01725	Scar conditions and fibrosis of skin
GCST90200678	Dw3MuF	GCST90274785	N-acetylasparagine levels	Simple mode	5	0.00877775	0.0325036	0.800478	-0.0549292	0.0724847	1.00882	0.946552	1.07518	Scar conditions and fibrosis of skin
GCST90200678	Dw3MuF	GCST90274785	N-acetylasparagine levels	Weighted mode	5	-0.00892431	0.0162815	0.612759	-0.0408361	0.0229875	0.991115	0.959986	1.02325	Scar conditions and fibrosis of skin
GCST90200691	Dw3MuF	GCST90274785	N-delta-acetylornithine levels	MR Egger	5	-0.00480507	0.0257183	0.863711	-0.0552129	0.0456028	0.995206	0.946284	1.04666	Scar conditions and fibrosis of skin
GCST90200691	Dw3MuF	GCST90274785	N-delta-acetylornithine levels	Weighted median	5	0.0127917	0.0183364	0.485421	-0.0231477	0.0487311	1.01287	0.977118	1.04994	Scar conditions and fibrosis of skin
GCST90200691	Dw3MuF	GCST90274785	N-delta-acetylornithine levels	Inverse variance weighted	5	0.0185651	0.0176406	0.292613	-0.0160105	0.0531407	1.01874	0.984117	1.05458	Scar conditions and fibrosis of skin
GCST90200691	Dw3MuF	GCST90274785	N-delta-acetylornithine levels	Simple mode	5	0.163328	0.0564015	0.0443035	0.0527814	0.273875	1.17742	1.0542	1.31505	Scar conditions and fibrosis of skin
GCST90200691	Dw3MuF	GCST90274785	N-delta-acetylornithine levels	Weighted mode	5	0.0118357	0.0191507	0.570006	-0.0256996	0.049371	1.01191	0.974628	1.05061	Scar conditions and fibrosis of skin
GCST90200027	9iigX3	GCST90274797	4-hydroxyphenylacetoylcarnitine levels	MR Egger	5	0.206925	0.128383	0.205401	-0.0447057	0.458556	1.22989	0.956279	1.58179	Scar conditions and fibrosis of skin
GCST90200027	9iigX3	GCST90274797	4-hydroxyphenylacetoylcarnitine levels	Weighted median	5	0.0780659	0.048918	0.110522	-0.0178134	0.173945	1.08119	0.982344	1.18999	Scar conditions and fibrosis of skin
GCST90200027	9iigX3	GCST90274797	4-hydroxyphenylacetoylcarnitine levels	Inverse variance weighted	5	0.0667134	0.0414747	0.107719	-0.014577	0.148004	1.06899	0.985529	1.15952	Scar conditions and fibrosis of skin
GCST90200027	9iigX3	GCST90274797	4-hydroxyphenylacetoylcarnitine levels	Simple mode	5	0.103243	0.0710827	0.220028	-0.036079	0.242565	1.10876	0.964564	1.27451	Scar conditions and fibrosis of skin
GCST90200027	9iigX3	GCST90274797	4-hydroxyphenylacetoylcarnitine levels	Weighted mode	5	0.0862756	0.0534329	0.181687	-0.0184529	0.191004	1.09011	0.981716	1.21046	Scar conditions and fibrosis of skin
GCST90200616	9iigX3	GCST90274797	X-23659 levels	MR Egger	5	0.0138723	0.139604	0.927113	-0.259751	0.287495	1.01397	0.771244	1.33308	Scar conditions and fibrosis of skin
GCST90200616	9iigX3	GCST90274797	X-23659 levels	Weighted median	5	0.0349068	0.0508708	0.492597	-0.0648	0.134614	1.03552	0.937255	1.14409	Scar conditions and fibrosis of skin
GCST90200616	9iigX3	GCST90274797	X-23659 levels	Inverse variance weighted	5	-0.0105846	0.0562457	0.850731	-0.120826	0.0996569	0.989471	0.886188	1.10479	Scar conditions and fibrosis of skin
GCST90200616	9iigX3	GCST90274797	X-23659 levels	Simple mode	5	0.041767	0.0850708	0.649167	-0.124972	0.208506	1.04265	0.882522	1.23184	Scar conditions and fibrosis of skin
GCST90200616	9iigX3	GCST90274797	X-23659 levels	Weighted mode	5	0.0366564	0.0517981	0.518199	-0.0648679	0.138181	1.03734	0.937191	1.14818	Scar conditions and fibrosis of skin
GCST90200678	9iigX3	GCST90274797	N-acetylasparagine levels	MR Egger	5	-0.0348514	0.0336781	0.376846	-0.10086	0.0311576	0.965749	0.904059	1.03165	Scar conditions and fibrosis of skin
GCST90200678	9iigX3	GCST90274797	N-acetylasparagine levels	Weighted median	5	-0.0534106	0.0164274	0.00114873	-0.0856083	-0.0212129	0.947991	0.917954	0.979011	Scar conditions and fibrosis of skin
GCST90200678	9iigX3	GCST90274797	N-acetylasparagine levels	Inverse variance weighted	5	-0.0533809	0.0194685	0.00610818	-0.0915391	-0.0152227	0.948019	0.912526	0.984893	Scar conditions and fibrosis of skin
GCST90200678	9iigX3	GCST90274797	N-acetylasparagine levels	Simple mode	5	-0.0524757	0.0419593	0.279231	-0.134716	0.0297645	0.948877	0.873964	1.03021	Scar conditions and fibrosis of skin
GCST90200678	9iigX3	GCST90274797	N-acetylasparagine levels	Weighted mode	5	-0.0524757	0.0169891	0.0366174	-0.0857743	-0.0191771	0.948877	0.917801	0.981006	Scar conditions and fibrosis of skin
GCST90200691	9iigX3	GCST90274797	N-delta-acetylornithine levels	MR Egger	5	0.035783	0.0329327	0.35674	-0.0287652	0.100331	1.03643	0.971645	1.10554	Scar conditions and fibrosis of skin
GCST90200691	9iigX3	GCST90274797	N-delta-acetylornithine levels	Weighted median	5	0.0605832	0.0185173	0.00106897	0.0242894	0.096877	1.06246	1.02459	1.10172	Scar conditions and fibrosis of skin
GCST90200691	9iigX3	GCST90274797	N-delta-acetylornithine levels	Inverse variance weighted	5	0.0640951	0.0237362	0.00692749	0.0175721	0.110618	1.06619	1.01773	1.11697	Scar conditions and fibrosis of skin
GCST90200691	9iigX3	GCST90274797	N-delta-acetylornithine levels	Simple mode	5	0.104344	0.0650495	0.183963	-0.0231525	0.231841	1.10998	0.977114	1.26092	Scar conditions and fibrosis of skin
GCST90200691	9iigX3	GCST90274797	N-delta-acetylornithine levels	Weighted mode	5	0.0607818	0.019748	0.0370085	0.0220756	0.0994879	1.06267	1.02232	1.10461	Scar conditions and fibrosis of skin

## Sheet: Reverse MR pleiotropy
id.exposure	id.outcome	outcome	exposure	egger_intercept	se	pval	disease
GCST90199759	yVC6JE	GCST90274774	Indolebutyrate levels	-0.0226441	0.0256311	0.539342	Keloid
GCST90199837	yVC6JE	GCST90274774	Carotenoid levels (cryptoxanthin)	0.0524079	0.0463948	0.375899	Keloid
GCST90199886	yVC6JE	GCST90274774	3-methylglutaconate levels	0.00319835	0.0103641	0.77007	Keloid
GCST90200142	yVC6JE	GCST90274774	Carotene diol (1) levels	0.0185999	0.0224042	0.444246	Keloid
GCST90200274	yVC6JE	GCST90274774	Cis-3,4-methyleneheptanoylglycine levels	-0.00860942	0.0102568	0.462871	Keloid
GCST90200908	yVC6JE	GCST90274774	Retinol (Vitamin A) to linoleoyl-arachidonoyl-glycerol (18:2 to 20:4) [2] ratio	-0.0401927	0.0201594	0.11695	Keloid
GCST90200986	yVC6JE	GCST90274774	Cholesterol to linoleoyl-arachidonoyl-glycerol (18:2 to 20:4) [2] ratio	-0.0438528	0.0274917	0.251735	Keloid
GCST90199759	lKgo4z	GCST90274788	Indolebutyrate levels	0.000609161	0.0259797	0.985076	Keloid
GCST90199837	lKgo4z	GCST90274788	Carotenoid levels (cryptoxanthin)	0.0278979	0.0477568	0.61822	Keloid
GCST90199886	lKgo4z	GCST90274788	3-methylglutaconate levels	-0.00767265	0.0195809	0.711318	Keloid
GCST90200142	lKgo4z	GCST90274788	Carotene diol (1) levels	0.0194972	0.0226575	0.428826	Keloid
GCST90200274	lKgo4z	GCST90274788	Cis-3,4-methyleneheptanoylglycine levels	0.0287109	0.0104001	0.070115	Keloid
GCST90200908	lKgo4z	GCST90274788	Retinol (Vitamin A) to linoleoyl-arachidonoyl-glycerol (18:2 to 20:4) [2] ratio	-0.00315578	0.029301	0.919418	Keloid
GCST90200986	lKgo4z	GCST90274788	Cholesterol to linoleoyl-arachidonoyl-glycerol (18:2 to 20:4) [2] ratio	0.00193906	0.0562761	0.975643	Keloid
GCST90200027	Dw3MuF	GCST90274785	4-hydroxyphenylacetoylcarnitine levels	-0.0177063	0.0331954	0.630747	Scar conditions and fibrosis of skin
GCST90200616	Dw3MuF	GCST90274785	X-23659 levels	-0.0108255	0.0143543	0.50555	Scar conditions and fibrosis of skin
GCST90200678	Dw3MuF	GCST90274785	N-acetylasparagine levels	-0.0102003	0.0107701	0.413461	Scar conditions and fibrosis of skin
GCST90200691	Dw3MuF	GCST90274785	N-delta-acetylornithine levels	0.0119318	0.00955489	0.300323	Scar conditions and fibrosis of skin
GCST90200027	9iigX3	GCST90274797	4-hydroxyphenylacetoylcarnitine levels	-0.0271337	0.0235125	0.332084	Scar conditions and fibrosis of skin
GCST90200616	9iigX3	GCST90274797	X-23659 levels	-0.00412557	0.0208827	0.856018	Scar conditions and fibrosis of skin
GCST90200678	9iigX3	GCST90274797	N-acetylasparagine levels	-0.0103445	0.0147691	0.534103	Scar conditions and fibrosis of skin
GCST90200691	9iigX3	GCST90274797	N-delta-acetylornithine levels	0.0143962	0.0121655	0.321897	Scar conditions and fibrosis of skin

## Sheet: Reverse MR heterogeneity
id.exposure	id.outcome	outcome	exposure	method	Q	Q_df	Q_pval	disease
GCST90199759	yVC6JE	GCST90274774	Indolebutyrate levels	MR Egger	0.0423565	1	0.836942	Keloid
GCST90199759	yVC6JE	GCST90274774	Indolebutyrate levels	Inverse variance weighted	0.822855	2	0.662703	Keloid
GCST90199837	yVC6JE	GCST90274774	Carotenoid levels (cryptoxanthin)	MR Egger	0.778184	2	0.677672	Keloid
GCST90199837	yVC6JE	GCST90274774	Carotenoid levels (cryptoxanthin)	Inverse variance weighted	2.0542	3	0.561234	Keloid
GCST90199886	yVC6JE	GCST90274774	3-methylglutaconate levels	MR Egger	3.0178	5	0.697241	Keloid
GCST90199886	yVC6JE	GCST90274774	3-methylglutaconate levels	Inverse variance weighted	3.11304	6	0.794532	Keloid
GCST90200142	yVC6JE	GCST90274774	Carotene diol (1) levels	MR Egger	2.89407	5	0.716313	Keloid
GCST90200142	yVC6JE	GCST90274774	Carotene diol (1) levels	Inverse variance weighted	3.5833	6	0.732856	Keloid
GCST90200274	yVC6JE	GCST90274774	Cis-3,4-methyleneheptanoylglycine levels	MR Egger	3.01621	3	0.389132	Keloid
GCST90200274	yVC6JE	GCST90274774	Cis-3,4-methyleneheptanoylglycine levels	Inverse variance weighted	3.7246	4	0.444559	Keloid
GCST90200908	yVC6JE	GCST90274774	Retinol (Vitamin A) to linoleoyl-arachidonoyl-glycerol (18:2 to 20:4) [2] ratio	MR Egger	1.58024	4	0.812339	Keloid
GCST90200908	yVC6JE	GCST90274774	Retinol (Vitamin A) to linoleoyl-arachidonoyl-glycerol (18:2 to 20:4) [2] ratio	Inverse variance weighted	5.55524	5	0.351927	Keloid
GCST90200986	yVC6JE	GCST90274774	Cholesterol to linoleoyl-arachidonoyl-glycerol (18:2 to 20:4) [2] ratio	MR Egger	1.26313	2	0.531758	Keloid
GCST90200986	yVC6JE	GCST90274774	Cholesterol to linoleoyl-arachidonoyl-glycerol (18:2 to 20:4) [2] ratio	Inverse variance weighted	3.80756	3	0.283008	Keloid
GCST90199759	lKgo4z	GCST90274788	Indolebutyrate levels	MR Egger	0.0311316	1	0.859947	Keloid
GCST90199759	lKgo4z	GCST90274788	Indolebutyrate levels	Inverse variance weighted	0.0316814	2	0.984284	Keloid
GCST90199837	lKgo4z	GCST90274788	Carotenoid levels (cryptoxanthin)	MR Egger	2.07759	2	0.353881	Keloid
GCST90199837	lKgo4z	GCST90274788	Carotenoid levels (cryptoxanthin)	Inverse variance weighted	2.43208	3	0.487691	Keloid
GCST90199886	lKgo4z	GCST90274788	3-methylglutaconate levels	MR Egger	17.506	5	0.00363376	Keloid
GCST90199886	lKgo4z	GCST90274788	3-methylglutaconate levels	Inverse variance weighted	18.0435	6	0.0061243	Keloid
GCST90200142	lKgo4z	GCST90274788	Carotene diol (1) levels	MR Egger	3.65104	5	0.600666	Keloid
GCST90200142	lKgo4z	GCST90274788	Carotene diol (1) levels	Inverse variance weighted	4.39154	6	0.623849	Keloid
GCST90200274	lKgo4z	GCST90274788	Cis-3,4-methyleneheptanoylglycine levels	MR Egger	2.58371	3	0.460352	Keloid
GCST90200274	lKgo4z	GCST90274788	Cis-3,4-methyleneheptanoylglycine levels	Inverse variance weighted	10.2048	4	0.0371151	Keloid
GCST90200908	lKgo4z	GCST90274788	Retinol (Vitamin A) to linoleoyl-arachidonoyl-glycerol (18:2 to 20:4) [2] ratio	MR Egger	8.17876	4	0.0852451	Keloid
GCST90200908	lKgo4z	GCST90274788	Retinol (Vitamin A) to linoleoyl-arachidonoyl-glycerol (18:2 to 20:4) [2] ratio	Inverse variance weighted	8.20248	5	0.145424	Keloid
GCST90200986	lKgo4z	GCST90274788	Cholesterol to linoleoyl-arachidonoyl-glycerol (18:2 to 20:4) [2] ratio	MR Egger	8.15667	2	0.0169356	Keloid
GCST90200986	lKgo4z	GCST90274788	Cholesterol to linoleoyl-arachidonoyl-glycerol (18:2 to 20:4) [2] ratio	Inverse variance weighted	8.16152	3	0.042789	Keloid
GCST90200027	Dw3MuF	GCST90274785	4-hydroxyphenylacetoylcarnitine levels	MR Egger	6.04661	3	0.109364	Scar conditions and fibrosis of skin
GCST90200027	Dw3MuF	GCST90274785	4-hydroxyphenylacetoylcarnitine levels	Inverse variance weighted	6.62005	4	0.157381	Scar conditions and fibrosis of skin
GCST90200616	Dw3MuF	GCST90274785	X-23659 levels	MR Egger	0.784324	3	0.853213	Scar conditions and fibrosis of skin
GCST90200616	Dw3MuF	GCST90274785	X-23659 levels	Inverse variance weighted	1.35308	4	0.852308	Scar conditions and fibrosis of skin
GCST90200678	Dw3MuF	GCST90274785	N-acetylasparagine levels	MR Egger	1.99014	3	0.574456	Scar conditions and fibrosis of skin
GCST90200678	Dw3MuF	GCST90274785	N-acetylasparagine levels	Inverse variance weighted	2.88713	4	0.576888	Scar conditions and fibrosis of skin
GCST90200691	Dw3MuF	GCST90274785	N-delta-acetylornithine levels	MR Egger	1.94927	3	0.583003	Scar conditions and fibrosis of skin
GCST90200691	Dw3MuF	GCST90274785	N-delta-acetylornithine levels	Inverse variance weighted	3.50867	4	0.476561	Scar conditions and fibrosis of skin
GCST90200027	9iigX3	GCST90274797	4-hydroxyphenylacetoylcarnitine levels	MR Egger	0.807017	3	0.847788	Scar conditions and fibrosis of skin
GCST90200027	9iigX3	GCST90274797	4-hydroxyphenylacetoylcarnitine levels	Inverse variance weighted	2.13876	4	0.710254	Scar conditions and fibrosis of skin
GCST90200616	9iigX3	GCST90274797	X-23659 levels	MR Egger	6.34626	3	0.0959269	Scar conditions and fibrosis of skin
GCST90200616	9iigX3	GCST90274797	X-23659 levels	Inverse variance weighted	6.42882	4	0.169331	Scar conditions and fibrosis of skin
GCST90200678	9iigX3	GCST90274797	N-acetylasparagine levels	MR Egger	5.56471	3	0.134819	Scar conditions and fibrosis of skin
GCST90200678	9iigX3	GCST90274797	N-acetylasparagine levels	Inverse variance weighted	6.47468	4	0.166393	Scar conditions and fibrosis of skin
GCST90200691	9iigX3	GCST90274797	N-delta-acetylornithine levels	MR Egger	4.79534	3	0.187412	Scar conditions and fibrosis of skin
GCST90200691	9iigX3	GCST90274797	N-delta-acetylornithine levels	Inverse variance weighted	7.03371	4	0.134118	Scar conditions and fibrosis of skin
