# Supplementary material for: Association and mediation between circulating inflammatory proteins and skin fibrosis
Source: Front Endocrinol (Lausanne). 2025 Mar 18;16:1416993. doi: 10.3389/fendo.2025.1416993 (PMC11958232; doi:10.3389/fendo.2025.1416993)
Supplement: Supplementary Table 6 — MR and reverse MR analyses between BMs and skin fibrosis. [file Table6.xlsx]

## Sheet: Metabolite to disease MR
id.exposure	id.outcome	outcome	exposure	method	nsnp	b	se	pval	lo_ci	up_ci	or	or_lci95	or_uci95
GCST90199759	HkdyBm	Keloid	Indolebutyrate levels	MR Egger	3	1.14418	1.09428	0.485813	-1.00062	3.28897	3.13986	0.367652	26.8153
GCST90199759	HkdyBm	Keloid	Indolebutyrate levels	Weighted median	3	0.750823	0.455873	0.0995578	-0.142688	1.64433	2.11874	0.867025	5.17755
GCST90199759	HkdyBm	Keloid	Indolebutyrate levels	Inverse variance weighted	3	0.799685	0.402814	0.0471169	0.0101703	1.5892	2.22484	1.01022	4.89983
GCST90199759	HkdyBm	Keloid	Indolebutyrate levels	Simple mode	3	0.708435	0.526424	0.310646	-0.323356	1.74023	2.03081	0.723716	5.69863
GCST90199759	HkdyBm	Keloid	Indolebutyrate levels	Weighted mode	3	0.73244	0.521582	0.295393	-0.28986	1.75474	2.08015	0.748368	5.78194
GCST90199837	HkdyBm	Keloid	Carotenoid levels (cryptoxanthin)	MR Egger	4	-3.55195	1.98442	0.215357	-7.44142	0.337523	0.0286687	0.000586453	1.40147
GCST90199837	HkdyBm	Keloid	Carotenoid levels (cryptoxanthin)	Weighted median	4	-2.56308	0.818167	0.00173201	-4.16669	-0.959472	0.077067	0.0155035	0.383095
GCST90199837	HkdyBm	Keloid	Carotenoid levels (cryptoxanthin)	Inverse variance weighted	4	-2.44507	0.666235	0.000242564	-3.7509	-1.13925	0.0867197	0.0234967	0.320058
GCST90199837	HkdyBm	Keloid	Carotenoid levels (cryptoxanthin)	Simple mode	4	-2.79742	1.12123	0.0880972	-4.99503	-0.599816	0.060967	0.00677152	0.548913
GCST90199837	HkdyBm	Keloid	Carotenoid levels (cryptoxanthin)	Weighted mode	4	-2.82601	1.06837	0.0773131	-4.92002	-0.732009	0.0592486	0.007299	0.480942
GCST90200142	HkdyBm	Keloid	Carotene diol (1) levels	MR Egger	7	0.297676	0.959213	0.768826	-1.58238	2.17773	1.34673	0.205485	8.82628
GCST90200142	HkdyBm	Keloid	Carotene diol (1) levels	Weighted median	7	0.615825	0.366811	0.0931792	-0.103125	1.33478	1.85118	0.902014	3.79914
GCST90200142	HkdyBm	Keloid	Carotene diol (1) levels	Inverse variance weighted	7	0.698318	0.316386	0.027302	0.0782019	1.31843	2.01037	1.08134	3.73756
GCST90200142	HkdyBm	Keloid	Carotene diol (1) levels	Simple mode	7	0.535354	0.596973	0.40438	-0.634713	1.70542	1.70805	0.530087	5.5037
GCST90200142	HkdyBm	Keloid	Carotene diol (1) levels	Weighted mode	7	0.582873	0.388903	0.184592	-0.179376	1.34512	1.79118	0.835791	3.83865
GCST90200274	HkdyBm	Keloid	Cis-3,4-methyleneheptanoylglycine levels	MR Egger	5	0.144399	0.429077	0.758635	-0.696593	0.98539	1.15534	0.49828	2.67886
GCST90200274	HkdyBm	Keloid	Cis-3,4-methyleneheptanoylglycine levels	Weighted median	5	0.464665	0.262868	0.0771153	-0.0505562	0.979886	1.59148	0.950701	2.66415
GCST90200274	HkdyBm	Keloid	Cis-3,4-methyleneheptanoylglycine levels	Inverse variance weighted	5	0.532247	0.238548	0.0256684	0.0646925	0.999802	1.70275	1.06683	2.71774
GCST90200274	HkdyBm	Keloid	Cis-3,4-methyleneheptanoylglycine levels	Simple mode	5	0.77857	0.484526	0.18336	-0.171101	1.72824	2.17836	0.842737	5.63074
GCST90200274	HkdyBm	Keloid	Cis-3,4-methyleneheptanoylglycine levels	Weighted mode	5	0.415674	0.29889	0.236682	-0.170151	1.0015	1.51539	0.843538	2.72236
GCST90200908	HkdyBm	Keloid	Retinol (Vitamin A) to linoleoyl-arachidonoyl-glycerol (18:2 to 20:4) [2] ratio	MR Egger	6	-0.224106	0.599363	0.793107	-1.79086	1.34265	0.799231	0.166817	3.82916
GCST90200908	HkdyBm	Keloid	Retinol (Vitamin A) to linoleoyl-arachidonoyl-glycerol (18:2 to 20:4) [2] ratio	Weighted median	6	-0.499579	0.212663	0.110083	-1.1124	0.11324	0.606786	0.32877	1.1199
GCST90200908	HkdyBm	Keloid	Retinol (Vitamin A) to linoleoyl-arachidonoyl-glycerol (18:2 to 20:4) [2] ratio	Inverse variance weighted	6	-0.538737	0.0926837	0.0402771	-1.0536	-0.0238768	0.583485	0.348681	0.976406
GCST90200908	HkdyBm	Keloid	Retinol (Vitamin A) to linoleoyl-arachidonoyl-glycerol (18:2 to 20:4) [2] ratio	Simple mode	6	-0.484433	0.35019	0.331058	-1.36681	0.39794	0.616047	0.25492	1.48876
GCST90200908	HkdyBm	Keloid	Retinol (Vitamin A) to linoleoyl-arachidonoyl-glycerol (18:2 to 20:4) [2] ratio	Weighted mode	6	-0.493879	0.254484	0.154367	-1.07107	0.0833093	0.610254	0.342642	1.08688
GCST90200986	HkdyBm	Keloid	Cholesterol to linoleoyl-arachidonoyl-glycerol (18:2 to 20:4) [2] ratio	MR Egger	4	-1.11748	0.901783	0.508947	-3.86498	1.63001	0.327102	0.0209633	5.10393
GCST90200986	HkdyBm	Keloid	Cholesterol to linoleoyl-arachidonoyl-glycerol (18:2 to 20:4) [2] ratio	Weighted median	4	-0.547893	0.270551	0.0974156	-1.19577	0.099987	0.578167	0.30247	1.10516
GCST90200986	HkdyBm	Keloid	Cholesterol to linoleoyl-arachidonoyl-glycerol (18:2 to 20:4) [2] ratio	Inverse variance weighted	4	-0.727097	0.160402	0.0379834	-1.41389	-0.040308	0.48331	0.243197	0.960494
GCST90200986	HkdyBm	Keloid	Cholesterol to linoleoyl-arachidonoyl-glycerol (18:2 to 20:4) [2] ratio	Simple mode	4	-0.394379	0.564878	0.584943	-1.66149	0.872737	0.674099	0.189855	2.39345
GCST90200986	HkdyBm	Keloid	Cholesterol to linoleoyl-arachidonoyl-glycerol (18:2 to 20:4) [2] ratio	Weighted mode	4	-0.478205	0.280689	0.276814	-1.18516	0.228745	0.619895	0.305699	1.25702
GCST90199886	HkdyBm	Keloid	3-methylglutaconate levels	MR Egger	7	0.366883	0.367064	0.363434	-0.352562	1.08633	1.44323	0.702885	2.96337
GCST90199886	HkdyBm	Keloid	3-methylglutaconate levels	Weighted median	7	0.36593	0.240044	0.127402	-0.104557	0.836416	1.44185	0.900724	2.30808
GCST90199886	HkdyBm	Keloid	3-methylglutaconate levels	Inverse variance weighted	7	0.404992	0.203657	0.046745	0.00582532	0.804159	1.49929	1.00584	2.23482
GCST90199886	HkdyBm	Keloid	3-methylglutaconate levels	Simple mode	7	0.357621	0.361595	0.36085	-0.351106	1.06635	1.42992	0.703909	2.90475
GCST90199886	HkdyBm	Keloid	3-methylglutaconate levels	Weighted mode	7	0.367841	0.241034	0.177836	-0.104586	0.840268	1.44461	0.900698	2.31699
GCST90200027	OhcaAr	Scar conditions and fibrosis of skin	4-hydroxyphenylacetoylcarnitine levels	MR Egger	5	-0.454236	0.359074	0.295195	-1.15802	0.249549	0.634933	0.314107	1.28345
GCST90200027	OhcaAr	Scar conditions and fibrosis of skin	4-hydroxyphenylacetoylcarnitine levels	Weighted median	5	-0.255449	0.139642	0.0673526	-0.529147	0.0182493	0.774569	0.589107	1.01842
GCST90200027	OhcaAr	Scar conditions and fibrosis of skin	4-hydroxyphenylacetoylcarnitine levels	Inverse variance weighted	5	-0.256568	0.118472	0.0303382	-0.488774	-0.0243634	0.773702	0.613378	0.975931
GCST90200027	OhcaAr	Scar conditions and fibrosis of skin	4-hydroxyphenylacetoylcarnitine levels	Simple mode	5	-0.271155	0.184029	0.214634	-0.631853	0.0895426	0.762498	0.531606	1.09367
GCST90200027	OhcaAr	Scar conditions and fibrosis of skin	4-hydroxyphenylacetoylcarnitine levels	Weighted mode	5	-0.258557	0.15231	0.164823	-0.557084	0.0399698	0.772165	0.572877	1.04078
GCST90200616	OhcaAr	Scar conditions and fibrosis of skin	X-23659 levels	MR Egger	5	0.149508	0.265883	0.613186	-0.371623	0.670639	1.16126	0.689614	1.95549
GCST90200616	OhcaAr	Scar conditions and fibrosis of skin	X-23659 levels	Weighted median	5	0.200445	0.143664	0.162945	-0.081136	0.482025	1.22195	0.922068	1.61935
GCST90200616	OhcaAr	Scar conditions and fibrosis of skin	X-23659 levels	Inverse variance weighted	5	0.249469	0.123708	0.0437369	0.00700227	0.491936	1.28334	1.00703	1.63548
GCST90200616	OhcaAr	Scar conditions and fibrosis of skin	X-23659 levels	Simple mode	5	0.21875	0.231669	0.398514	-0.235321	0.672822	1.24452	0.790317	1.95976
GCST90200616	OhcaAr	Scar conditions and fibrosis of skin	X-23659 levels	Weighted mode	5	0.175217	0.150689	0.309564	-0.120133	0.470566	1.1915	0.886802	1.6009
GCST90200678	OhcaAr	Scar conditions and fibrosis of skin	N-acetylasparagine levels	MR Egger	5	0.181487	0.0688877	0.0780207	0.0464672	0.316507	1.199	1.04756	1.37233
GCST90200678	OhcaAr	Scar conditions and fibrosis of skin	N-acetylasparagine levels	Weighted median	5	0.122651	0.0439901	0.00530107	0.0364302	0.208871	1.13049	1.0371	1.23229
GCST90200678	OhcaAr	Scar conditions and fibrosis of skin	N-acetylasparagine levels	Inverse variance weighted	5	0.107952	0.0429524	0.0119609	0.0237654	0.192139	1.11399	1.02405	1.21184
GCST90200678	OhcaAr	Scar conditions and fibrosis of skin	N-acetylasparagine levels	Simple mode	5	0.0945034	0.112314	0.447473	-0.125632	0.314639	1.09911	0.88194	1.36976
GCST90200678	OhcaAr	Scar conditions and fibrosis of skin	N-acetylasparagine levels	Weighted mode	5	0.126551	0.0465167	0.0529562	0.0353787	0.217724	1.13491	1.03601	1.24324
GCST90200691	OhcaAr	Scar conditions and fibrosis of skin	N-delta-acetylornithine levels	MR Egger	5	-0.183287	0.0731557	0.0872878	-0.326672	-0.0399015	0.832529	0.72132	0.960884
GCST90200691	OhcaAr	Scar conditions and fibrosis of skin	N-delta-acetylornithine levels	Weighted median	5	-0.147123	0.052363	0.00495906	-0.249755	-0.0444919	0.863187	0.778992	0.956483
GCST90200691	OhcaAr	Scar conditions and fibrosis of skin	N-delta-acetylornithine levels	Inverse variance weighted	5	-0.149483	0.0504866	0.0030679	-0.248437	-0.0505295	0.861153	0.780019	0.950726
GCST90200691	OhcaAr	Scar conditions and fibrosis of skin	N-delta-acetylornithine levels	Simple mode	5	-0.219489	0.143967	0.202049	-0.501665	0.0626869	0.802929	0.605522	1.06469
GCST90200691	OhcaAr	Scar conditions and fibrosis of skin	N-delta-acetylornithine levels	Weighted mode	5	-0.146653	0.0526577	0.0495632	-0.249862	-0.043444	0.863593	0.778908	0.957486

## Sheet: Metabolite MR pleiotropy
id.exposure	id.outcome	outcome	exposure	egger_intercept	se	pval
GCST90199759	HkdyBm	Keloid	Indolebutyrate levels	-0.0705033	0.20823	0.792163
GCST90199837	HkdyBm	Keloid	Carotenoid levels (cryptoxanthin)	0.249525	0.421388	0.613776
GCST90200142	HkdyBm	Keloid	Carotene diol (1) levels	0.0855736	0.193414	0.676656
GCST90200274	HkdyBm	Keloid	Cis-3,4-methyleneheptanoylglycine levels	0.0940348	0.0864716	0.356393
GCST90200908	HkdyBm	Keloid	Retinol (Vitamin A) to linoleoyl-arachidonoyl-glycerol (18:2 to 20:4) [2] ratio	-0.0734975	0.17636	0.698256
GCST90200986	HkdyBm	Keloid	Cholesterol to linoleoyl-arachidonoyl-glycerol (18:2 to 20:4) [2] ratio	0.0969115	0.331975	0.797841
GCST90199886	HkdyBm	Keloid	3-methylglutaconate levels	0.0111485	0.0893373	0.905551
GCST90200027	OhcaAr	Scar conditions and fibrosis of skin	4-hydroxyphenylacetoylcarnitine levels	0.037926	0.0650367	0.600736
GCST90200616	OhcaAr	Scar conditions and fibrosis of skin	X-23659 levels	0.0167061	0.0393331	0.699653
GCST90200678	OhcaAr	Scar conditions and fibrosis of skin	N-acetylasparagine levels	-0.0405005	0.0296628	0.265505
GCST90200691	OhcaAr	Scar conditions and fibrosis of skin	N-delta-acetylornithine levels	0.0170304	0.0263821	0.564559

## Sheet: Metabolite MR heterogeneity
id.exposure	id.outcome	outcome	exposure	method	Q	Q_df	Q_pval
GCST90199759	HkdyBm	Keloid	Indolebutyrate levels	MR Egger	0.0187159	1	0.891184
GCST90199759	HkdyBm	Keloid	Indolebutyrate levels	Inverse variance weighted	0.133355	2	0.935497
GCST90199837	HkdyBm	Keloid	Carotenoid levels (cryptoxanthin)	MR Egger	0.442329	2	0.801585
GCST90199837	HkdyBm	Keloid	Carotenoid levels (cryptoxanthin)	Inverse variance weighted	0.792972	3	0.851147
GCST90200142	HkdyBm	Keloid	Carotene diol (1) levels	MR Egger	1.6454	5	0.895705
GCST90200142	HkdyBm	Keloid	Carotene diol (1) levels	Inverse variance weighted	1.84115	6	0.933713
GCST90200274	HkdyBm	Keloid	Cis-3,4-methyleneheptanoylglycine levels	MR Egger	0.188469	3	0.979429
GCST90200274	HkdyBm	Keloid	Cis-3,4-methyleneheptanoylglycine levels	Inverse variance weighted	1.37105	4	0.849211
GCST90200908	HkdyBm	Keloid	Retinol (Vitamin A) to linoleoyl-arachidonoyl-glycerol (18:2 to 20:4) [2] ratio	MR Egger	0.312385	4	0.989001
GCST90200908	HkdyBm	Keloid	Retinol (Vitamin A) to linoleoyl-arachidonoyl-glycerol (18:2 to 20:4) [2] ratio	Inverse variance weighted	0.486063	5	0.992625
GCST90200986	HkdyBm	Keloid	Cholesterol to linoleoyl-arachidonoyl-glycerol (18:2 to 20:4) [2] ratio	MR Egger	3.81135	2	0.148723
GCST90200986	HkdyBm	Keloid	Cholesterol to linoleoyl-arachidonoyl-glycerol (18:2 to 20:4) [2] ratio	Inverse variance weighted	3.97375	3	0.264313
GCST90199886	HkdyBm	Keloid	3-methylglutaconate levels	MR Egger	1.7511	5	0.882401
GCST90199886	HkdyBm	Keloid	3-methylglutaconate levels	Inverse variance weighted	1.76667	6	0.939859
GCST90200027	OhcaAr	Scar conditions and fibrosis of skin	4-hydroxyphenylacetoylcarnitine levels	MR Egger	0.163778	3	0.983213
GCST90200027	OhcaAr	Scar conditions and fibrosis of skin	4-hydroxyphenylacetoylcarnitine levels	Inverse variance weighted	0.503839	4	0.973126
GCST90200616	OhcaAr	Scar conditions and fibrosis of skin	X-23659 levels	MR Egger	1.39464	3	0.706791
GCST90200616	OhcaAr	Scar conditions and fibrosis of skin	X-23659 levels	Inverse variance weighted	1.57504	4	0.813271
GCST90200678	OhcaAr	Scar conditions and fibrosis of skin	N-acetylasparagine levels	MR Egger	1.98365	3	0.575806
GCST90200678	OhcaAr	Scar conditions and fibrosis of skin	N-acetylasparagine levels	Inverse variance weighted	3.84788	4	0.426985
GCST90200691	OhcaAr	Scar conditions and fibrosis of skin	N-delta-acetylornithine levels	MR Egger	3.07144	3	0.380741
GCST90200691	OhcaAr	Scar conditions and fibrosis of skin	N-delta-acetylornithine levels	Inverse variance weighted	3.49807	4	0.478172

## Sheet: Reverse MR
id.exposure	id.outcome	outcome	exposure	method	nsnp	b	se	pval	lo_ci	up_ci	or	or_lci95	or_uci95
qAZfvM	C5WIQM	GCST90199759	Keloid	MR Egger	25	0.00134173	0.0134963	0.92167	-0.025111	0.0277944	1.00134	0.975202	1.02818
qAZfvM	C5WIQM	GCST90199759	Keloid	Weighted median	25	-0.0253316	0.00879739	0.00398379	-0.0425745	-0.00808869	0.974987	0.958319	0.991944
qAZfvM	C5WIQM	GCST90199759	Keloid	Inverse variance weighted	25	-0.0213244	0.00668567	0.00142483	-0.0344283	-0.00822052	0.978901	0.966158	0.991813
qAZfvM	C5WIQM	GCST90199759	Keloid	Simple mode	25	-0.0297705	0.0168814	0.0905432	-0.062858	0.00331699	0.970668	0.939077	1.00332
qAZfvM	C5WIQM	GCST90199759	Keloid	Weighted mode	25	-0.0293967	0.0158323	0.0756618	-0.0604279	0.00163454	0.971031	0.941362	1.00164
qAZfvM	debqMY	GCST90199837	Keloid	MR Egger	25	0.00249035	0.00909379	0.786643	-0.0153335	0.0203142	1.00249	0.984783	1.02052
qAZfvM	debqMY	GCST90199837	Keloid	Weighted median	25	-0.0228816	0.00664949	0.000579347	-0.0359146	-0.00984858	0.977378	0.964723	0.9902
qAZfvM	debqMY	GCST90199837	Keloid	Inverse variance weighted	25	-0.017915	0.00481552	0.00019901	-0.0273535	-0.00847662	0.982244	0.973017	0.991559
qAZfvM	debqMY	GCST90199837	Keloid	Simple mode	25	-0.0235723	0.0127239	0.0762768	-0.0485111	0.00136649	0.976703	0.952647	1.00137
qAZfvM	debqMY	GCST90199837	Keloid	Weighted mode	25	-0.023436	0.011953	0.0616221	-0.0468639	-8.13297e-06	0.976836	0.954217	0.999992
qAZfvM	QoRvQa	GCST90199886	Keloid	MR Egger	25	-0.000229201	0.00887775	0.979626	-0.0176296	0.0171712	0.999771	0.982525	1.01732
qAZfvM	QoRvQa	GCST90199886	Keloid	Weighted median	25	-0.0216467	0.00669174	0.0012171	-0.0347625	-0.0085309	0.978586	0.965835	0.991505
qAZfvM	QoRvQa	GCST90199886	Keloid	Inverse variance weighted	25	-0.0208464	0.0046762	8.27387e-06	-0.0300117	-0.011681	0.979369	0.970434	0.988387
qAZfvM	QoRvQa	GCST90199886	Keloid	Simple mode	25	-0.0224493	0.0136167	0.112248	-0.0491381	0.00423943	0.977801	0.95205	1.00425
qAZfvM	QoRvQa	GCST90199886	Keloid	Weighted mode	25	-0.0224493	0.0114091	0.0607662	-0.0448112	-8.74647e-05	0.977801	0.956178	0.999913
qAZfvM	1QhzkZ	GCST90200142	Keloid	MR Egger	25	-0.00192333	0.0091055	0.83457	-0.0197701	0.0159235	0.998079	0.980424	1.01605
qAZfvM	1QhzkZ	GCST90200142	Keloid	Weighted median	25	-0.0214815	0.00652183	0.000988503	-0.0342643	-0.00869868	0.978748	0.966316	0.991339
qAZfvM	1QhzkZ	GCST90200142	Keloid	Inverse variance weighted	25	-0.0183232	0.00481435	0.000141251	-0.0277594	-0.00888712	0.981844	0.972622	0.991152
qAZfvM	1QhzkZ	GCST90200142	Keloid	Simple mode	25	-0.0223208	0.012468	0.08604	-0.0467581	0.00211654	0.977926	0.954318	1.00212
qAZfvM	1QhzkZ	GCST90200142	Keloid	Weighted mode	25	-0.0223208	0.0100605	0.0362205	-0.0420393	-0.00260222	0.977926	0.958832	0.997401
qAZfvM	Kl8snz	GCST90200274	Keloid	MR Egger	25	-0.00248915	0.00937392	0.792959	-0.020862	0.0158837	0.997514	0.979354	1.01601
qAZfvM	Kl8snz	GCST90200274	Keloid	Weighted median	25	-0.0298841	0.00696545	1.78408e-05	-0.0435363	-0.0162318	0.970558	0.957398	0.983899
qAZfvM	Kl8snz	GCST90200274	Keloid	Inverse variance weighted	25	-0.0230996	0.0048787	2.19286e-06	-0.0326618	-0.0135373	0.977165	0.967866	0.986554
qAZfvM	Kl8snz	GCST90200274	Keloid	Simple mode	25	-0.0305333	0.0136686	0.0350742	-0.0573238	-0.00374284	0.969928	0.944288	0.996264
qAZfvM	Kl8snz	GCST90200274	Keloid	Weighted mode	25	-0.0305333	0.0104603	0.00751688	-0.0510355	-0.0100312	0.969928	0.950245	0.990019
qAZfvM	FaLWUg	GCST90200908	Keloid	MR Egger	25	0.00604396	0.00957674	0.534192	-0.0127265	0.0248144	1.00606	0.987354	1.02512
qAZfvM	FaLWUg	GCST90200908	Keloid	Weighted median	25	-0.0123247	0.00679437	0.0696845	-0.0256417	0.000992278	0.987751	0.974684	1.00099
qAZfvM	FaLWUg	GCST90200908	Keloid	Inverse variance weighted	25	-0.00936589	0.00506545	0.0644615	-0.0192942	0.000562395	0.990678	0.980891	1.00056
qAZfvM	FaLWUg	GCST90200908	Keloid	Simple mode	25	-0.013654	0.0121889	0.273714	-0.0375443	0.0102362	0.986439	0.963152	1.01029
qAZfvM	FaLWUg	GCST90200908	Keloid	Weighted mode	25	-0.013559	0.0102764	0.199472	-0.0337007	0.00658262	0.986532	0.966861	1.0066
qAZfvM	ya67Rx	GCST90200986	Keloid	MR Egger	25	0.00508639	0.00947387	0.596502	-0.0134824	0.0236552	1.0051	0.986608	1.02394
qAZfvM	ya67Rx	GCST90200986	Keloid	Weighted median	25	0.00990238	0.00660907	0.134055	-0.00305141	0.0228562	1.00995	0.996953	1.02312
qAZfvM	ya67Rx	GCST90200986	Keloid	Inverse variance weighted	25	0.00892317	0.0050272	0.0759014	-0.000930139	0.0187765	1.00896	0.99907	1.01895
qAZfvM	ya67Rx	GCST90200986	Keloid	Simple mode	25	0.0135827	0.0127872	0.298713	-0.0114802	0.0386456	1.01368	0.988585	1.0394
qAZfvM	ya67Rx	GCST90200986	Keloid	Weighted mode	25	0.012817	0.0105745	0.237284	-0.007909	0.0335431	1.0129	0.992122	1.03411
05U61K	9rpdEb	GCST90200027	Scar conditions and fibrosis of skin	MR Egger	3	0.0997736	0.0892838	0.464714	-0.0752227	0.27477	1.10492	0.927537	1.31623
05U61K	9rpdEb	GCST90200027	Scar conditions and fibrosis of skin	Weighted median	3	0.0437283	0.0623058	0.482783	-0.078391	0.165848	1.0447	0.924603	1.18039
05U61K	9rpdEb	GCST90200027	Scar conditions and fibrosis of skin	Inverse variance weighted	3	0.0100095	0.0509483	0.844247	-0.0898492	0.109868	1.01006	0.914069	1.11613
05U61K	9rpdEb	GCST90200027	Scar conditions and fibrosis of skin	Simple mode	3	0.0555039	0.0728365	0.525642	-0.0872556	0.198263	1.05707	0.916443	1.21928
05U61K	9rpdEb	GCST90200027	Scar conditions and fibrosis of skin	Weighted mode	3	0.0509123	0.0624968	0.500855	-0.0715815	0.173406	1.05223	0.93092	1.18935
05U61K	DaOOSW	GCST90200616	Scar conditions and fibrosis of skin	MR Egger	3	-0.0195136	0.0815227	0.85043	-0.179298	0.140271	0.980676	0.835857	1.15059
05U61K	DaOOSW	GCST90200616	Scar conditions and fibrosis of skin	Weighted median	3	-0.0273244	0.0490864	0.577761	-0.123534	0.068885	0.973046	0.883792	1.07131
05U61K	DaOOSW	GCST90200616	Scar conditions and fibrosis of skin	Inverse variance weighted	3	-0.0383442	0.0442996	0.386728	-0.125171	0.0484829	0.962382	0.882346	1.04968
05U61K	DaOOSW	GCST90200616	Scar conditions and fibrosis of skin	Simple mode	3	-0.0247666	0.0597227	0.718616	-0.141823	0.0922899	0.975538	0.867775	1.09668
05U61K	DaOOSW	GCST90200616	Scar conditions and fibrosis of skin	Weighted mode	3	-0.0205726	0.0608829	0.767607	-0.139903	0.0987579	0.979638	0.869443	1.1038
05U61K	Z1pmRF	GCST90200678	Scar conditions and fibrosis of skin	MR Egger	3	-0.00838088	0.0885461	0.939923	-0.181931	0.16517	0.991654	0.833659	1.17959
05U61K	Z1pmRF	GCST90200678	Scar conditions and fibrosis of skin	Weighted median	3	-0.00292263	0.0544674	0.957207	-0.109679	0.103834	0.997082	0.896122	1.10942
05U61K	Z1pmRF	GCST90200678	Scar conditions and fibrosis of skin	Inverse variance weighted	3	-0.00643155	0.04807	0.893564	-0.100649	0.0877857	0.993589	0.904251	1.09175
05U61K	Z1pmRF	GCST90200678	Scar conditions and fibrosis of skin	Simple mode	3	0.000294291	0.0634557	0.996721	-0.124079	0.124667	1.00029	0.88331	1.13277
05U61K	Z1pmRF	GCST90200678	Scar conditions and fibrosis of skin	Weighted mode	3	-0.000984207	0.0630484	0.988962	-0.124559	0.122591	0.999016	0.882886	1.13042
05U61K	Gq7wKD	GCST90200691	Scar conditions and fibrosis of skin	MR Egger	3	-0.0273554	0.0870292	0.80612	-0.197933	0.143222	0.973015	0.820425	1.15399
05U61K	Gq7wKD	GCST90200691	Scar conditions and fibrosis of skin	Weighted median	3	-0.101649	0.0543376	0.0613872	-0.208151	0.00485254	0.903346	0.812085	1.00486
05U61K	Gq7wKD	GCST90200691	Scar conditions and fibrosis of skin	Inverse variance weighted	3	-0.100973	0.0471612	0.0322726	-0.193409	-0.008537	0.903958	0.824145	0.991499
05U61K	Gq7wKD	GCST90200691	Scar conditions and fibrosis of skin	Simple mode	3	-0.141384	0.0712341	0.185591	-0.281002	-0.00176468	0.868156	0.755026	0.998237
05U61K	Gq7wKD	GCST90200691	Scar conditions and fibrosis of skin	Weighted mode	3	-0.0650903	0.063459	0.412882	-0.18947	0.0592894	0.936983	0.827398	1.06108

## Sheet: Reverse MR pleiotropy
id.exposure	id.outcome	outcome	exposure	egger_intercept	se	pval
qAZfvM	C5WIQM	GCST90199759	Keloid	-0.0281686	0.0145701	0.0655989
qAZfvM	debqMY	GCST90199837	Keloid	-0.0267346	0.0101068	0.0144645
qAZfvM	QoRvQa	GCST90199886	Keloid	-0.0268913	0.00984286	0.0118803
qAZfvM	1QhzkZ	GCST90200142	Keloid	-0.0214582	0.0101124	0.0448279
qAZfvM	Kl8snz	GCST90200274	Keloid	-0.0266149	0.0103362	0.0169327
qAZfvM	FaLWUg	GCST90200908	Keloid	-0.0201685	0.0106372	0.0705889
qAZfvM	ya67Rx	GCST90200986	Keloid	0.00503625	0.0105404	0.6373
05U61K	9rpdEb	GCST90200027	Scar conditions and fibrosis of skin	-0.0300256	0.0250767	0.442977
05U61K	DaOOSW	GCST90200616	Scar conditions and fibrosis of skin	-0.00629806	0.022889	0.82906
05U61K	Z1pmRF	GCST90200678	Scar conditions and fibrosis of skin	0.00065033	0.0248084	0.983315
05U61K	Gq7wKD	GCST90200691	Scar conditions and fibrosis of skin	-0.0245058	0.0243478	0.497941

## Sheet: Reverse MR heterogeneity
id.exposure	id.outcome	outcome	exposure	method	Q	Q_df	Q_pval
qAZfvM	C5WIQM	GCST90199759	Keloid	MR Egger	2.4466	23	1
qAZfvM	C5WIQM	GCST90199759	Keloid	Inverse variance weighted	6.18432	24	0.999906
qAZfvM	debqMY	GCST90199837	Keloid	MR Egger	2.78319	23	1
qAZfvM	debqMY	GCST90199837	Keloid	Inverse variance weighted	9.78028	24	0.995395
qAZfvM	QoRvQa	GCST90199886	Keloid	MR Egger	5.13301	23	0.999964
qAZfvM	QoRvQa	GCST90199886	Keloid	Inverse variance weighted	12.5972	24	0.972306
qAZfvM	1QhzkZ	GCST90200142	Keloid	MR Egger	1.51539	23	1
qAZfvM	1QhzkZ	GCST90200142	Keloid	Inverse variance weighted	6.0181	24	0.999927
qAZfvM	Kl8snz	GCST90200274	Keloid	MR Egger	0.974672	23	1
qAZfvM	Kl8snz	GCST90200274	Keloid	Inverse variance weighted	7.60489	24	0.999405
qAZfvM	FaLWUg	GCST90200908	Keloid	MR Egger	0.731485	23	1
qAZfvM	FaLWUg	GCST90200908	Keloid	Inverse variance weighted	4.32641	24	0.999997
qAZfvM	ya67Rx	GCST90200986	Keloid	MR Egger	3.39804	23	0.999999
qAZfvM	ya67Rx	GCST90200986	Keloid	Inverse variance weighted	3.62633	24	1
05U61K	9rpdEb	GCST90200027	Scar conditions and fibrosis of skin	MR Egger	0.774317	1	0.378885
05U61K	9rpdEb	GCST90200027	Scar conditions and fibrosis of skin	Inverse variance weighted	2.20796	2	0.331549
05U61K	DaOOSW	GCST90200616	Scar conditions and fibrosis of skin	MR Egger	0.400073	1	0.527052
05U61K	DaOOSW	GCST90200616	Scar conditions and fibrosis of skin	Inverse variance weighted	0.475784	2	0.788288
05U61K	Z1pmRF	GCST90200678	Scar conditions and fibrosis of skin	MR Egger	0.0469713	1	0.82842
05U61K	Z1pmRF	GCST90200678	Scar conditions and fibrosis of skin	Inverse variance weighted	0.0476585	2	0.976452
05U61K	Gq7wKD	GCST90200691	Scar conditions and fibrosis of skin	MR Egger	0.0319159	1	0.858212
05U61K	Gq7wKD	GCST90200691	Scar conditions and fibrosis of skin	Inverse variance weighted	1.04493	2	0.593056
